# Supplementary material for: Genomic distribution and context dependent functionality of novel WRKY transcription factor binding sites
Source: BMC Genomics. 2022 Sep 27;23:673. doi: 10.1186/s12864-022-08877-y (PMC9513909; doi:10.1186/s12864-022-08877-y)
Supplement: Supplementary file 1 — Additional file 1: Table S1. The number and position of the 16 WT-boxes NGACTTTN in the whole genome determined with the “TAIR10 Whole Genome Sequence Database”. [file 12864_2022_8877_MOESM1_ESM.xlsx]

## Sheet: Tabelle1
Hits found:	7633					Hits found:	5432					Hits found:	8106					Hits found:	10639					Hits found:	2525					Hits found:	2121					Hits found:	3259					Hits found:	3683					Hits found:	2790
Sequences with hits:	1505					Sequences with hits:	1472					Sequences with hits:	1523					Sequences with hits:	1547					Sequences with hits:	1149					Sequences with hits:	1099					Sequences with hits:	1292					Sequences with hits:	1358					Sequences with hits:	1221
Sequences searched:	1613					Sequences searched:	1613					Sequences searched:	1613					Sequences searched:	1613					Sequences searched:	1613					Sequences searched:	1613					Sequences searched:	1613					Sequences searched:	1613					Sequences searched:	1613
Bytes searched:	135670227					Bytes searched:	135670227					Bytes searched:	135670227					Bytes searched:	135670227					Bytes searched:	135670227					Bytes searched:	135670227					Bytes searched:	135670227					Bytes searched:	135670227					Bytes searched:	135670227
Pattern:	AGACTTTA					Pattern:	AGACTTTC					Pattern:	AGACTTTG					Pattern:	AGACTTTT					Pattern:	CGACTTTA					Pattern:	CGACTTTC					Pattern:	CGACTTTG					Pattern:	CGACTTTT					Pattern:	GGACTTTA
Dataset searched:	TAIR10 Whole Genome (BAC clones) (DNA)					Dataset searched:	TAIR10 Whole Genome (BAC clones) (DNA)					Dataset searched:	TAIR10 Whole Genome (BAC clones) (DNA)					Dataset searched:	TAIR10 Whole Genome (BAC clones) (DNA)					Dataset searched:	TAIR10 Whole Genome (BAC clones) (DNA)					Dataset searched:	TAIR10 Whole Genome (BAC clones) (DNA)					Dataset searched:	TAIR10 Whole Genome (BAC clones) (DNA)					Dataset searched:	TAIR10 Whole Genome (BAC clones) (DNA)					Dataset searched:	TAIR10 Whole Genome (BAC clones) (DNA)
Sequence name	# of hits	Matching Positions		Hit		Sequence name	# of hits	Matching Positions		Hit		Sequence name	# of hits	Matching Positions		Hit		Sequence name	# of hits	Matching Positions		Hit		Sequence name	# of hits	Matching Positions		Hit		Sequence name	# of hits	Matching Positions		Hit		Sequence name	# of hits	Matching Positions		Hit		Sequence name	# of hits	Matching Positions		Hit		Sequence name	# of hits
		start	end	pattern				start	end	pattern				start	end	pattern				start	end	pattern				start	end	pattern				start	end	pattern				start	end	pattern				start	end	pattern
FCAALL	99	9298	9291	TAAAGTCT		FCAALL	67	104092	104085	GAAAGTCT		F13C19	47	12732	12725	CAAAGTCT		AP22	30	29666	29659	AAAAGTCT		FCAALL	30	7057	7064	CGACTTTA		FCAALL	26	36199	36206	CGACTTTC		FCAALL	48	134434	134427	CAAAGTCG		FCAALL	43	14879	14886	CGACTTTT		FCAALL	38
FCAALL	99	44534	44527	TAAAGTCT		FCAALL	67	114505	114498	GAAAGTCT		F13C19	47	14508	14501	CAAAGTCT		AP22	30	77721	77714	AAAAGTCT		FCAALL	30	47729	47736	CGACTTTA		FCAALL	26	54669	54662	GAAAGTCG		FCAALL	48	168266	168273	CGACTTTG		FCAALL	43	28215	28208	AAAAGTCG		FCAALL	38
FCAALL	99	65651	65644	TAAAGTCT		FCAALL	67	189950	189957	AGACTTTC		F13C19	47	15396	15389	CAAAGTCT		AP22	30	97769	97776	AGACTTTT		FCAALL	30	185772	185765	TAAAGTCG		FCAALL	26	56623	56630	CGACTTTC		FCAALL	48	288540	288533	CAAAGTCG		FCAALL	43	157952	157959	CGACTTTT		FCAALL	38
FCAALL	99	79871	79878	AGACTTTA		FCAALL	67	223940	223947	AGACTTTC		F13C19	47	16996	16989	CAAAGTCT		AP22	30	100775	100768	AAAAGTCT		FCAALL	30	431533	431540	CGACTTTA		FCAALL	26	59194	59201	CGACTTTC		FCAALL	48	326574	326567	CAAAGTCG		FCAALL	43	198444	198437	AAAAGTCG		FCAALL	38
FCAALL	99	92320	92327	AGACTTTA		FCAALL	67	304002	303995	GAAAGTCT		F13C19	47	17884	17877	CAAAGTCT		AP22	30	110239	110232	AAAAGTCT		FCAALL	30	452711	452704	TAAAGTCG		FCAALL	26	287415	287422	CGACTTTC		FCAALL	48	339165	339172	CGACTTTG		FCAALL	43	252361	252368	CGACTTTT		FCAALL	38
FCAALL	99	100564	100571	AGACTTTA		FCAALL	67	328464	328471	AGACTTTC		F13C19	47	18596	18589	CAAAGTCT		AP22	30	118454	118461	AGACTTTT		FCAALL	30	483049	483042	TAAAGTCG		FCAALL	26	347320	347327	CGACTTTC		FCAALL	48	354675	354682	CGACTTTG		FCAALL	43	297453	297446	AAAAGTCG		FCAALL	38
FCAALL	99	110177	110170	TAAAGTCT		FCAALL	67	357191	357184	GAAAGTCT		F13C19	47	19128	19121	CAAAGTCT		AP22	30	119944	119937	AAAAGTCT		FCAALL	30	489748	489741	TAAAGTCG		FCAALL	26	394480	394473	GAAAGTCG		FCAALL	48	380518	380511	CAAAGTCG		FCAALL	43	327234	327227	AAAAGTCG		FCAALL	38
FCAALL	99	121992	121999	AGACTTTA		FCAALL	67	365747	365754	AGACTTTC		F13C19	47	20016	20009	CAAAGTCT		AP22	30	135900	135907	AGACTTTT		FCAALL	30	500433	500440	CGACTTTA		FCAALL	26	443940	443933	GAAAGTCG		FCAALL	48	452335	452328	CAAAGTCG		FCAALL	43	339207	339214	CGACTTTT		FCAALL	38
FCAALL	99	157086	157093	AGACTTTA		FCAALL	67	442798	442791	GAAAGTCT		F13C19	47	20904	20897	CAAAGTCT		AP22	30	142412	142419	AGACTTTT		FCAALL	30	596434	596427	TAAAGTCG		FCAALL	26	447422	447415	GAAAGTCG		FCAALL	48	456708	456701	CAAAGTCG		FCAALL	43	492308	492301	AAAAGTCG		FCAALL	38
FCAALL	99	160339	160346	AGACTTTA		FCAALL	67	443369	443362	GAAAGTCT		F13C19	47	23114	23107	CAAAGTCT		AP22	30	147762	147755	AAAAGTCT		FCAALL	30	787978	787971	TAAAGTCG		FCAALL	26	499632	499639	CGACTTTC		FCAALL	48	467509	467502	CAAAGTCG		FCAALL	43	519984	519977	AAAAGTCG		FCAALL	38
FCAALL	99	161885	161878	TAAAGTCT		FCAALL	67	507548	507541	GAAAGTCT		F13C19	47	24533	24526	CAAAGTCT		AP22	30	164839	164846	AGACTTTT		FCAALL	30	798570	798563	TAAAGTCG		FCAALL	26	503981	503988	CGACTTTC		FCAALL	48	468735	468728	CAAAGTCG		FCAALL	43	553556	553563	CGACTTTT		FCAALL	38
FCAALL	99	182564	182557	TAAAGTCT		FCAALL	67	514916	514923	AGACTTTC		F13C19	47	25421	25414	CAAAGTCT		AP22	30	169664	169671	AGACTTTT		FCAALL	30	911000	910993	TAAAGTCG		FCAALL	26	527592	527585	GAAAGTCG		FCAALL	48	561574	561567	CAAAGTCG		FCAALL	43	554089	554082	AAAAGTCG		FCAALL	38
FCAALL	99	216523	216516	TAAAGTCT		FCAALL	67	528973	528966	GAAAGTCT		F13C19	47	26310	26303	CAAAGTCT		AP22	30	198402	198409	AGACTTTT		FCAALL	30	1021206	1021213	CGACTTTA		FCAALL	26	616752	616745	GAAAGTCG		FCAALL	48	562351	562344	CAAAGTCG		FCAALL	43	594074	594067	AAAAGTCG		FCAALL	38
FCAALL	99	219689	219682	TAAAGTCT		FCAALL	67	539079	539086	AGACTTTC		F13C19	47	27198	27191	CAAAGTCT		AP22	30	201125	201118	AAAAGTCT		FCAALL	30	1059115	1059122	CGACTTTA		FCAALL	26	751668	751661	GAAAGTCG		FCAALL	48	564294	564301	CGACTTTG		FCAALL	43	605473	605466	AAAAGTCG		FCAALL	38
FCAALL	99	232976	232969	TAAAGTCT		FCAALL	67	599558	599551	GAAAGTCT		F13C19	47	28086	28079	CAAAGTCT		AP22	30	212853	212846	AAAAGTCT		FCAALL	30	1063860	1063853	TAAAGTCG		FCAALL	26	849914	849907	GAAAGTCG		FCAALL	48	645044	645037	CAAAGTCG		FCAALL	43	606680	606687	CGACTTTT		FCAALL	38
FCAALL	99	247324	247331	AGACTTTA		FCAALL	67	630866	630873	AGACTTTC		F13C19	47	30218	30211	CAAAGTCT		AP22	30	228781	228788	AGACTTTT		FCAALL	30	1101104	1101097	TAAAGTCG		FCAALL	26	1116978	1116985	CGACTTTC		FCAALL	48	650989	650996	CGACTTTG		FCAALL	43	635953	635960	CGACTTTT		FCAALL	38
FCAALL	99	259230	259223	TAAAGTCT		FCAALL	67	688923	688916	GAAAGTCT		F13C19	47	30929	30922	CAAAGTCT		AP22	30	247468	247461	AAAAGTCT		FCAALL	30	1238099	1238092	TAAAGTCG		FCAALL	26	1155273	1155280	CGACTTTC		FCAALL	48	659297	659304	CGACTTTG		FCAALL	43	645530	645537	CGACTTTT		FCAALL	38
FCAALL	99	261070	261077	AGACTTTA		FCAALL	67	713152	713145	GAAAGTCT		F13C19	47	31817	31810	CAAAGTCT		AP22	30	252817	252810	AAAAGTCT		FCAALL	30	1377353	1377346	TAAAGTCG		FCAALL	26	1190252	1190245	GAAAGTCG		FCAALL	48	691439	691432	CAAAGTCG		FCAALL	43	652637	652630	AAAAGTCG		FCAALL	38
FCAALL	99	273716	273723	AGACTTTA		FCAALL	67	741525	741532	AGACTTTC		F13C19	47	32705	32698	CAAAGTCT		AP22	30	262382	262389	AGACTTTT		FCAALL	30	1391899	1391906	CGACTTTA		FCAALL	26	1410257	1410264	CGACTTTC		FCAALL	48	768440	768433	CAAAGTCG		FCAALL	43	653845	653852	CGACTTTT		FCAALL	38
FCAALL	99	290715	290708	TAAAGTCT		FCAALL	67	754042	754049	AGACTTTC		F13C19	47	33949	33942	CAAAGTCT		AP22	30	269023	269030	AGACTTTT		FCAALL	30	1444084	1444077	TAAAGTCG		FCAALL	26	1560716	1560723	CGACTTTC		FCAALL	48	836274	836281	CGACTTTG		FCAALL	43	664841	664834	AAAAGTCG		FCAALL	38
FCAALL	99	305130	305123	TAAAGTCT		FCAALL	67	762189	762196	AGACTTTC		F13C19	47	34661	34654	CAAAGTCT		AP22	30	269032	269039	AGACTTTT		FCAALL	30	1446710	1446703	TAAAGTCG		FCAALL	26	1568907	1568900	GAAAGTCG		FCAALL	48	864507	864500	CAAAGTCG		FCAALL	43	675750	675743	AAAAGTCG		FCAALL	38
FCAALL	99	312063	312070	AGACTTTA		FCAALL	67	765605	765612	AGACTTTC		F13C19	47	35193	35186	CAAAGTCT		AP22	30	272921	272914	AAAAGTCT		FCAALL	30	1459356	1459349	TAAAGTCG		FCAALL	26	1578838	1578831	GAAAGTCG		FCAALL	48	867073	867080	CGACTTTG		FCAALL	43	681226	681219	AAAAGTCG		FCAALL	38
FCAALL	99	344506	344513	AGACTTTA		FCAALL	67	824373	824366	GAAAGTCT		F13C19	47	36792	36785	CAAAGTCT		AP22	30	275845	275852	AGACTTTT		FCAALL	30	1471036	1471029	TAAAGTCG		FCAALL	26	1678390	1678383	GAAAGTCG		FCAALL	48	870125	870118	CAAAGTCG		FCAALL	43	693003	692996	AAAAGTCG		FCAALL	38
FCAALL	99	417264	417271	AGACTTTA		FCAALL	67	861499	861506	AGACTTTC		F13C19	47	37504	37497	CAAAGTCT		AP22	30	292800	292807	AGACTTTT		FCAALL	30	1478073	1478066	TAAAGTCG		FCAALL	26	1732749	1732756	CGACTTTC		FCAALL	48	935823	935816	CAAAGTCG		FCAALL	43	714393	714386	AAAAGTCG		FCAALL	38
FCAALL	99	446117	446110	TAAAGTCT		FCAALL	67	936632	936625	GAAAGTCT		F13C19	47	38386	38379	CAAAGTCT		AP22	30	293472	293479	AGACTTTT		FCAALL	30	1492135	1492128	TAAAGTCG		FCAALL	26	1767737	1767744	CGACTTTC		FCAALL	48	983296	983303	CGACTTTG		FCAALL	43	719759	719766	CGACTTTT		FCAALL	38
FCAALL	99	460180	460187	AGACTTTA		FCAALL	67	937092	937085	GAAAGTCT		F13C19	47	40162	40155	CAAAGTCT		AP22	30	296129	296136	AGACTTTT		FCAALL	30	1498064	1498057	TAAAGTCG		FCAALL	26	1845929	1845922	GAAAGTCG		FCAALL	48	1016040	1016033	CAAAGTCG		FCAALL	43	862473	862466	AAAAGTCG		FCAALL	38
FCAALL	99	519919	519912	TAAAGTCT		FCAALL	67	938176	938169	GAAAGTCT		F13C19	47	41050	41043	CAAAGTCT		AP22	30	296884	296891	AGACTTTT		FCAALL	30	1505480	1505473	TAAAGTCG		CHROMOSOME_M	20	8938	8931	GAAAGTCG		FCAALL	48	1156324	1156317	CAAAGTCG		FCAALL	43	885534	885527	AAAAGTCG		FCAALL	38
FCAALL	99	537922	537915	TAAAGTCT		FCAALL	67	975046	975053	AGACTTTC		F13C19	47	41938	41931	CAAAGTCT		AP22	30	345146	345153	AGACTTTT		FCAALL	30	1609497	1609504	CGACTTTA		CHROMOSOME_M	20	9423	9430	CGACTTTC		FCAALL	48	1216727	1216734	CGACTTTG		FCAALL	43	904377	904370	AAAAGTCG		FCAALL	38
FCAALL	99	551993	552000	AGACTTTA		FCAALL	67	999329	999322	GAAAGTCT		F13C19	47	42921	42914	CAAAGTCT		AP22	30	371325	371332	AGACTTTT		FCAALL	30	1829374	1829367	TAAAGTCG		CHROMOSOME_M	20	14454	14461	CGACTTTC		FCAALL	48	1229383	1229376	CAAAGTCG		FCAALL	43	959499	959506	CGACTTTT		FCAALL	38
FCAALL	99	572263	572256	TAAAGTCT		FCAALL	67	1046455	1046448	GAAAGTCT		F13C19	47	43810	43803	CAAAGTCT		AP22	30	393884	393877	AAAAGTCT		FCAALL	30	1866367	1866374	CGACTTTA		CHROMOSOME_M	20	19367	19360	GAAAGTCG		FCAALL	48	1232373	1232366	CAAAGTCG		FCAALL	43	995496	995489	AAAAGTCG		FCAALL	38
FCAALL	99	575641	575634	TAAAGTCT		FCAALL	67	1047075	1047082	AGACTTTC		F13C19	47	44698	44691	CAAAGTCT		CIC5B3	29	297	290	AAAAGTCT		AP22	9	24320	24313	TAAAGTCG		CHROMOSOME_M	20	75721	75714	GAAAGTCG		FCAALL	48	1255536	1255543	CGACTTTG		FCAALL	43	1042345	1042352	CGACTTTT		FCAALL	38
FCAALL	99	591254	591247	TAAAGTCT		FCAALL	67	1077610	1077617	AGACTTTC		F13C19	47	45586	45579	CAAAGTCT		CIC5B3	29	2745	2738	AAAAGTCT		AP22	9	64196	64189	TAAAGTCG		CHROMOSOME_M	20	77322	77315	GAAAGTCG		FCAALL	48	1269010	1269017	CGACTTTG		FCAALL	43	1199185	1199178	AAAAGTCG		FCAALL	38
FCAALL	99	598331	598338	AGACTTTA		FCAALL	67	1102903	1102910	AGACTTTC		F13C19	47	46476	46469	CAAAGTCT		CIC5B3	29	4944	4937	AAAAGTCT		AP22	9	66384	66377	TAAAGTCG		CHROMOSOME_M	20	85021	85028	CGACTTTC		FCAALL	48	1299542	1299549	CGACTTTG		FCAALL	43	1225562	1225569	CGACTTTT		FCAALL	38
FCAALL	99	608285	608292	AGACTTTA		FCAALL	67	1112872	1112865	GAAAGTCT		F13C19	47	47364	47357	CAAAGTCT		CIC5B3	29	7132	7125	AAAAGTCT		AP22	9	117106	117099	TAAAGTCG		CHROMOSOME_M	20	120217	120210	GAAAGTCG		FCAALL	48	1321457	1321450	CAAAGTCG		FCAALL	43	1242534	1242541	CGACTTTT		FCAALL	38
FCAALL	99	658967	658960	TAAAGTCT		FCAALL	67	1134883	1134890	AGACTTTC		F13C19	47	48252	48245	CAAAGTCT		CIC5B3	29	9320	9313	AAAAGTCT		AP22	9	143677	143684	CGACTTTA		CHROMOSOME_M	20	130483	130490	CGACTTTC		FCAALL	48	1363625	1363618	CAAAGTCG		FCAALL	43	1275459	1275452	AAAAGTCG		FCAALL	38
FCAALL	99	714917	714924	AGACTTTA		FCAALL	67	1148314	1148321	AGACTTTC		F13C19	47	49140	49133	CAAAGTCT		CIC5B3	29	11516	11509	AAAAGTCT		AP22	9	194682	194689	CGACTTTA		CHROMOSOME_M	20	170767	170774	CGACTTTC		FCAALL	48	1414642	1414635	CAAAGTCG		FCAALL	43	1405695	1405688	AAAAGTCG		FCAALL	38
FCAALL	99	719917	719924	AGACTTTA		FCAALL	67	1182778	1182785	AGACTTTC		F13C19	47	50916	50909	CAAAGTCT		CIC5B3	29	13711	13704	AAAAGTCT		AP22	9	297341	297348	CGACTTTA		CHROMOSOME_M	20	171007	171014	CGACTTTC		FCAALL	48	1425528	1425535	CGACTTTG		FCAALL	43	1541411	1541404	AAAAGTCG		FCAALL	38
FCAALL	99	771514	771507	TAAAGTCT		FCAALL	67	1185961	1185968	AGACTTTC		F13C19	47	51802	51795	CAAAGTCT		CIC5B3	29	15908	15901	AAAAGTCT		AP22	9	319102	319109	CGACTTTA		CHROMOSOME_M	20	188499	188492	GAAAGTCG		FCAALL	48	1426662	1426655	CAAAGTCG		FCAALL	43	1590189	1590182	AAAAGTCG		FCAALL	38
FCAALL	99	787935	787928	TAAAGTCT		FCAALL	67	1242387	1242394	AGACTTTC		F13C19	47	52690	52683	CAAAGTCT		CIC5B3	29	18105	18098	AAAAGTCT		AP22	9	353581	353574	TAAAGTCG		CHROMOSOME_M	20	254861	254854	GAAAGTCG		FCAALL	48	1551149	1551156	CGACTTTG		FCAALL	43	1596093	1596086	AAAAGTCG		T8H11	14
FCAALL	99	791541	791534	TAAAGTCT		FCAALL	67	1265815	1265808	GAAAGTCT		F13C19	47	53578	53571	CAAAGTCT		CIC5B3	29	20300	20293	AAAAGTCT		F27F5	9	11175	11182	CGACTTTA		CHROMOSOME_M	20	301493	301486	GAAAGTCG		FCAALL	48	1551602	1551609	CGACTTTG		FCAALL	43	1668573	1668566	AAAAGTCG		T8H11	14
FCAALL	99	794388	794395	AGACTTTA		FCAALL	67	1294589	1294582	GAAAGTCT		F13C19	47	55354	55347	CAAAGTCT		CIC5B3	29	22495	22488	AAAAGTCT		F27F5	9	38252	38259	CGACTTTA		CHROMOSOME_M	20	303640	303647	CGACTTTC		FCAALL	48	1609942	1609935	CAAAGTCG		FCAALL	43	1740639	1740646	CGACTTTT		T8H11	14
FCAALL	99	804786	804779	TAAAGTCT		FCAALL	67	1300425	1300432	AGACTTTC		F13C19	47	56242	56235	CAAAGTCT		CIC5B3	29	24690	24683	AAAAGTCT		F27F5	9	39275	39268	TAAAGTCG		CHROMOSOME_M	20	316136	316129	GAAAGTCG		FCAALL	48	1631424	1631417	CAAAGTCG		FCAALL	43	1809885	1809878	AAAAGTCG		T8H11	14
FCAALL	99	828861	828868	AGACTTTA		FCAALL	67	1331954	1331947	GAAAGTCT		F13C19	47	57130	57123	CAAAGTCT		CIC5B3	29	26885	26878	AAAAGTCT		F27F5	9	72077	72084	CGACTTTA		CHROMOSOME_M	20	321195	321202	CGACTTTC		FCAALL	48	1657181	1657174	CAAAGTCG		FCAALL	43	1856983	1856990	CGACTTTT		T8H11	14
FCAALL	99	831012	831005	TAAAGTCT		FCAALL	67	1333928	1333921	GAAAGTCT		F13C19	47	63137	63130	CAAAGTCT		CIC5B3	29	29080	29073	AAAAGTCT		F27F5	9	88605	88612	CGACTTTA		CHROMOSOME_M	20	326316	326323	CGACTTTC		FCAALL	48	1670386	1670393	CGACTTTG		F9H3	11	5993	5986	AAAAGTCG		T8H11	14
FCAALL	99	841887	841880	TAAAGTCT		FCAALL	67	1341934	1341927	GAAAGTCT		F13C19	47	70188	70195	AGACTTTG		CIC5B3	29	31276	31269	AAAAGTCT		F27F5	9	95658	95651	TAAAGTCG		CHROMOSOME_M	20	333791	333784	GAAAGTCG		FCAALL	48	1732548	1732541	CAAAGTCG		F9H3	11	27388	27395	CGACTTTT		T8H11	14
FCAALL	99	869373	869380	AGACTTTA		FCAALL	67	1407679	1407686	AGACTTTC		F13C19	47	81150	81157	AGACTTTG		CIC5B3	29	33473	33466	AAAAGTCT		F27F5	9	98851	98844	TAAAGTCG		CHROMOSOME_M	20	362675	362682	CGACTTTC		FCAALL	48	1747576	1747569	CAAAGTCG		F9H3	11	32369	32362	AAAAGTCG		T8H11	14
FCAALL	99	884390	884397	AGACTTTA		FCAALL	67	1426945	1426938	GAAAGTCT		F13C19	47	81455	81462	AGACTTTG		CIC5B3	29	35669	35662	AAAAGTCT		F27F5	9	103072	103065	TAAAGTCG		AP22	11	17107	17100	GAAAGTCG		FCAALL	48	1821052	1821059	CGACTTTG		F9H3	11	39593	39600	CGACTTTT		T8H11	14
FCAALL	99	918789	918796	AGACTTTA		FCAALL	67	1427239	1427246	AGACTTTC		F11O6	35	5506	5499	CAAAGTCT		CIC5B3	29	37866	37859	AAAAGTCT		F27F5	9	110562	110569	CGACTTTA		AP22	11	109869	109862	GAAAGTCG		FCAALL	48	1825070	1825077	CGACTTTG		F9H3	11	43742	43735	AAAAGTCG		T8H11	14
FCAALL	99	932974	932981	AGACTTTA		FCAALL	67	1525900	1525907	AGACTTTC		F11O6	35	6621	6614	CAAAGTCT		CIC5B3	29	40063	40056	AAAAGTCT		T1P17	9	1114	1107	TAAAGTCG		AP22	11	136327	136334	CGACTTTC		CHROMOSOME_M	9	10981	10988	CGACTTTG		F9H3	11	43834	43827	AAAAGTCG		T8H11	14
FCAALL	99	941374	941367	TAAAGTCT		FCAALL	67	1531860	1531853	GAAAGTCT		F11O6	35	31170	31163	CAAAGTCT		CIC5B3	29	42260	42253	AAAAGTCT		T1P17	9	45798	45791	TAAAGTCG		AP22	11	150210	150203	GAAAGTCG		CHROMOSOME_M	9	114576	114583	CGACTTTG		F9H3	11	47919	47926	CGACTTTT		T8H11	14
FCAALL	99	942622	942629	AGACTTTA		FCAALL	67	1600061	1600068	AGACTTTC		F11O6	35	32440	32433	CAAAGTCT		CIC5B3	29	44457	44450	AAAAGTCT		T1P17	9	81228	81235	CGACTTTA		AP22	11	185832	185839	CGACTTTC		CHROMOSOME_M	9	130782	130789	CGACTTTG		F9H3	11	48824	48831	CGACTTTT		T8H11	14
FCAALL	99	943771	943764	TAAAGTCT		FCAALL	67	1608382	1608375	GAAAGTCT		F11O6	35	42966	42959	CAAAGTCT		CIC5B3	29	46655	46648	AAAAGTCT		T1P17	9	86165	86172	CGACTTTA		AP22	11	213222	213229	CGACTTTC		CHROMOSOME_M	9	155647	155640	CAAAGTCG		F9H3	11	59045	59038	AAAAGTCG		T8H11	14
FCAALL	99	980733	980726	TAAAGTCT		FCAALL	67	1626588	1626595	AGACTTTC		F11O6	35	45757	45764	AGACTTTG		CIC5B3	29	48857	48850	AAAAGTCT		T1P17	9	86214	86221	CGACTTTA		AP22	11	241261	241268	CGACTTTC		CHROMOSOME_M	9	184904	184897	CAAAGTCG		F9H3	11	66014	66007	AAAAGTCG		CHROMOSOME_M	12
FCAALL	99	986356	986349	TAAAGTCT		FCAALL	67	1647709	1647702	GAAAGTCT		F11O6	35	49076	49083	AGACTTTG		CIC5B3	29	51051	51044	AAAAGTCT		T1P17	9	90030	90037	CGACTTTA		AP22	11	267507	267500	GAAAGTCG		CHROMOSOME_M	9	191621	191628	CGACTTTG		F9H3	11	75499	75506	CGACTTTT		CHROMOSOME_M	12
FCAALL	99	1021765	1021758	TAAAGTCT		FCAALL	67	1672213	1672206	GAAAGTCT		F11O6	35	49192	49185	CAAAGTCT		CIC5B3	29	53244	53237	AAAAGTCT		T1P17	9	90079	90086	CGACTTTA		AP22	11	269502	269509	CGACTTTC		CHROMOSOME_M	9	218511	218504	CAAAGTCG		T32F6	11	4684	4691	CGACTTTT		CHROMOSOME_M	12
FCAALL	99	1028959	1028952	TAAAGTCT		FCAALL	67	1686591	1686584	GAAAGTCT		F11O6	35	50935	50942	AGACTTTG		CIC5B3	29	55437	55430	AAAAGTCT		T1P17	9	120275	120282	CGACTTTA		AP22	11	338679	338686	CGACTTTC		CHROMOSOME_M	9	239399	239406	CGACTTTG		T32F6	11	10063	10070	CGACTTTT		CHROMOSOME_M	12
FCAALL	99	1033688	1033681	TAAAGTCT		FCAALL	67	1692024	1692017	GAAAGTCT		F11O6	35	52487	52494	AGACTTTG		CIC5B3	29	61921	61914	AAAAGTCT		T1P17	9	129443	129450	CGACTTTA		AP22	11	364100	364107	CGACTTTC		CHROMOSOME_M	9	295151	295144	CAAAGTCG		T32F6	11	12251	12244	AAAAGTCG		CHROMOSOME_M	12
FCAALL	99	1049118	1049111	TAAAGTCT		FCAALL	67	1702542	1702549	AGACTTTC		F11O6	35	54349	54356	AGACTTTG		CIC5B3	29	64115	64108	AAAAGTCT		CHROMOSOME_M	7	78539	78546	CGACTTTA		T18C6	9	4030	4037	CGACTTTC		F5M6	9	2936	2943	CGACTTTG		T32F6	11	12834	12827	AAAAGTCG		CHROMOSOME_M	12
FCAALL	99	1054024	1054017	TAAAGTCT		FCAALL	67	1730925	1730918	GAAAGTCT		F11O6	35	57763	57770	AGACTTTG		CIC5B3	29	66308	66301	AAAAGTCT		CHROMOSOME_M	7	78876	78883	CGACTTTA		T18C6	9	11511	11504	GAAAGTCG		F5M6	9	10951	10958	CGACTTTG		T32F6	11	19490	19497	CGACTTTT		CHROMOSOME_M	12
FCAALL	99	1097902	1097895	TAAAGTCT		FCAALL	67	1745144	1745137	GAAAGTCT		F11O6	35	59315	59322	AGACTTTG		T28G19	29	1123	1130	AGACTTTT		CHROMOSOME_M	7	211212	211205	TAAAGTCG		T18C6	9	16629	16622	GAAAGTCG		F5M6	9	17961	17968	CGACTTTG		T32F6	11	24541	24548	CGACTTTT		CHROMOSOME_M	12
FCAALL	99	1108671	1108678	AGACTTTA		FCAALL	67	1752696	1752689	GAAAGTCT		F11O6	35	59431	59424	CAAAGTCT		T28G19	29	2659	2666	AGACTTTT		CHROMOSOME_M	7	267479	267486	CGACTTTA		T18C6	9	21688	21695	CGACTTTC		F5M6	9	27903	27910	CGACTTTG		T32F6	11	31369	31376	CGACTTTT		CHROMOSOME_M	12
FCAALL	99	1117048	1117055	AGACTTTA		FCAALL	67	1760179	1760186	AGACTTTC		F11O6	35	61178	61185	AGACTTTG		T28G19	29	3165	3172	AGACTTTT		CHROMOSOME_M	7	289971	289964	TAAAGTCG		T18C6	9	33965	33958	GAAAGTCG		F5M6	9	43706	43713	CGACTTTG		T32F6	11	38628	38635	CGACTTTT		CHROMOSOME_M	12
FCAALL	99	1117080	1117087	AGACTTTA		FCAALL	67	1790834	1790827	GAAAGTCT		F11O6	35	62730	62737	AGACTTTG		T28G19	29	4157	4164	AGACTTTT		CHROMOSOME_M	7	346944	346951	CGACTTTA		T18C6	9	48038	48031	GAAAGTCG		F5M6	9	45943	45936	CAAAGTCG		T32F6	11	48697	48690	AAAAGTCG		CHROMOSOME_M	12
FCAALL	99	1118877	1118870	TAAAGTCT		FCAALL	67	1797607	1797614	AGACTTTC		F11O6	35	62846	62839	CAAAGTCT		T28G19	29	5149	5156	AGACTTTT		CHROMOSOME_M	7	366590	366597	CGACTTTA		T18C6	9	58277	58284	CGACTTTC		F5M6	9	53291	53284	CAAAGTCG		T32F6	11	52302	52309	CGACTTTT		CHROMOSOME_M	12
FCAALL	99	1123347	1123354	AGACTTTA		FCAALL	67	1799753	1799760	AGACTTTC		F11O6	35	64588	64595	AGACTTTG		T28G19	29	7932	7939	AGACTTTT		F12M16	7	5258	5265	CGACTTTA		T18C6	9	98645	98652	CGACTTTC		F5M6	9	98574	98567	CAAAGTCG		T32F6	11	98834	98827	AAAAGTCG		F23H14	9
FCAALL	99	1125771	1125764	TAAAGTCT		FCAALL	67	1805694	1805687	GAAAGTCT		F11O6	35	66140	66147	AGACTTTG		T28G19	29	8924	8931	AGACTTTT		F12M16	7	49804	49811	CGACTTTA		T18C6	9	98885	98892	CGACTTTC		F5M6	9	114242	114235	CAAAGTCG		AP22	10	145606	145599	AAAAGTCG		F23H14	9
FCAALL	99	1144993	1145000	AGACTTTA		FCAALL	67	1868559	1868566	AGACTTTC		F11O6	35	68002	68009	AGACTTTG		T28G19	29	9917	9924	AGACTTTT		F12M16	7	55611	55618	CGACTTTA		T2L20	8	13308	13301	GAAAGTCG		F7J8	9	10576	10583	CGACTTTG		AP22	10	178357	178350	AAAAGTCG		F23H14	9
FCAALL	99	1145286	1145293	AGACTTTA		CHROMOSOME_M	30	10361	10368	AGACTTTC		F11O6	35	71416	71423	AGACTTTG		T28G19	29	10423	10430	AGACTTTT		F12M16	7	74629	74636	CGACTTTA		T2L20	8	14280	14287	CGACTTTC		F7J8	9	17519	17512	CAAAGTCG		AP22	10	197143	197136	AAAAGTCG		F23H14	9
FCAALL	99	1150864	1150871	AGACTTTA		CHROMOSOME_M	30	15583	15576	GAAAGTCT		F11O6	35	72968	72975	AGACTTTG		T28G19	29	15560	15567	AGACTTTT		F12M16	7	101706	101699	TAAAGTCG		T2L20	8	15118	15111	GAAAGTCG		F7J8	9	40816	40823	CGACTTTG		AP22	10	203346	203353	CGACTTTT		F23H14	9
FCAALL	99	1161394	1161387	TAAAGTCT		CHROMOSOME_M	30	15677	15670	GAAAGTCT		F11O6	35	73084	73077	CAAAGTCT		T28G19	29	40676	40683	AGACTTTT		F12M16	7	107036	107043	CGACTTTA		T2L20	8	24879	24872	GAAAGTCG		F7J8	9	41433	41440	CGACTTTG		AP22	10	224548	224541	AAAAGTCG		F23H14	9
FCAALL	99	1163569	1163562	TAAAGTCT		CHROMOSOME_M	30	28799	28792	GAAAGTCT		F11O6	35	74831	74838	AGACTTTG		T28G19	29	41668	41675	AGACTTTT		F12M16	7	107662	107655	TAAAGTCG		T2L20	8	59536	59529	GAAAGTCG		F7J8	9	41644	41651	CGACTTTG		AP22	10	267856	267863	CGACTTTT		F23H14	9
FCAALL	99	1172823	1172830	AGACTTTA		CHROMOSOME_M	30	43464	43471	AGACTTTC		F11O6	35	76383	76390	AGACTTTG		T28G19	29	42174	42181	AGACTTTT		F16N3	7	22475	22482	CGACTTTA		T2L20	8	71661	71654	GAAAGTCG		F7J8	9	42519	42526	CGACTTTG		AP22	10	303509	303516	CGACTTTT		F23H14	9
FCAALL	99	1194469	1194476	AGACTTTA		CHROMOSOME_M	30	55216	55223	AGACTTTC		F11O6	35	76499	76492	CAAAGTCT		T28G19	29	43166	43173	AGACTTTT		F16N3	7	68574	68581	CGACTTTA		T2L20	8	76272	76265	GAAAGTCG		F7J8	9	43128	43121	CAAAGTCG		AP22	10	363246	363253	CGACTTTT		F23H14	9
FCAALL	99	1247098	1247105	AGACTTTA		CHROMOSOME_M	30	65271	65264	GAAAGTCT		F11O6	35	78155	78162	AGACTTTG		T28G19	29	43672	43679	AGACTTTT		F16N3	7	77861	77868	CGACTTTA		T2L20	8	89435	89428	GAAAGTCG		F7J8	9	83520	83513	CAAAGTCG		AP22	10	365514	365507	AAAAGTCG		F26C24	9
FCAALL	99	1269439	1269432	TAAAGTCT		CHROMOSOME_M	30	78828	78821	GAAAGTCT		F11O6	35	79707	79714	AGACTTTG		T28G19	29	44178	44185	AGACTTTT		F16N3	7	80250	80257	CGACTTTA		F22O13	7	63599	63592	GAAAGTCG		F7J8	9	90438	90431	CAAAGTCG		AP22	10	391968	391975	CGACTTTT		F26C24	9
FCAALL	99	1291569	1291576	AGACTTTA		CHROMOSOME_M	30	79811	79818	AGACTTTC		F11O6	35	79823	79816	CAAAGTCT		T28G19	29	45171	45178	AGACTTTT		F16N3	7	94978	94971	TAAAGTCG		F22O13	7	69707	69714	CGACTTTC		F12M16	8	38790	38797	CGACTTTG		CHROMOSOME_C	10	13727	13734	CGACTTTT		F26C24	9
FCAALL	99	1307759	1307752	TAAAGTCT		CHROMOSOME_M	30	85250	85243	GAAAGTCT		F11O6	35	81479	81486	AGACTTTG		T28G19	29	46164	46171	AGACTTTT		F16N3	7	137331	137338	CGACTTTA		F22O13	7	81706	81699	GAAAGTCG		F12M16	8	82354	82347	CAAAGTCG		CHROMOSOME_C	10	14200	14193	AAAAGTCG		F26C24	9
FCAALL	99	1313127	1313134	AGACTTTA		CHROMOSOME_M	30	85816	85809	GAAAGTCT		F11O6	35	89859	89866	AGACTTTG		T28G19	29	46670	46677	AGACTTTT		F16N3	7	167184	167177	TAAAGTCG		F22O13	7	82930	82923	GAAAGTCG		F12M16	8	88237	88230	CAAAGTCG		CHROMOSOME_C	10	60112	60105	AAAAGTCG		F26C24	9
FCAALL	99	1392011	1392018	AGACTTTA		CHROMOSOME_M	30	100880	100873	GAAAGTCT		F11O6	35	89975	89968	CAAAGTCT		T28G19	29	47662	47669	AGACTTTT		F20M17	7	13788	13795	CGACTTTA		F22O13	7	97164	97171	CGACTTTC		F12M16	8	106270	106277	CGACTTTG		CHROMOSOME_C	10	67932	67939	CGACTTTT		F26C24	9
FCAALL	99	1393081	1393088	AGACTTTA		CHROMOSOME_M	30	102100	102093	GAAAGTCT		F11O6	35	92216	92223	AGACTTTG		T28G19	29	48656	48663	AGACTTTT		F20M17	7	16462	16455	TAAAGTCG		F22O13	7	104792	104785	GAAAGTCG		F12M16	8	106271	106264	CAAAGTCG		CHROMOSOME_C	10	68414	68421	CGACTTTT		F26C24	9
FCAALL	99	1416018	1416025	AGACTTTA		CHROMOSOME_M	30	128242	128249	AGACTTTC		F11O6	35	95296	95289	CAAAGTCT		T28G19	29	49162	49169	AGACTTTT		F20M17	7	18489	18482	TAAAGTCG		F22O13	7	116099	116092	GAAAGTCG		F12M16	8	109376	109369	CAAAGTCG		CHROMOSOME_C	10	98308	98301	AAAAGTCG		F26C24	9
FCAALL	99	1438401	1438394	TAAAGTCT		CHROMOSOME_M	30	135543	135536	GAAAGTCT		F11O6	35	99225	99232	AGACTTTG		T28G19	29	59497	59504	AGACTTTT		F20M17	7	18741	18734	TAAAGTCG		MHF15	7	29131	29124	GAAAGTCG		F12M16	8	115578	115585	CGACTTTG		CHROMOSOME_C	10	110582	110575	AAAAGTCG		F26C24	9
FCAALL	99	1481210	1481217	AGACTTTA		CHROMOSOME_M	30	154800	154793	GAAAGTCT		AP22	28	26017	26010	CAAAGTCT		T28G19	29	72761	72768	AGACTTTT		F20M17	7	18813	18806	TAAAGTCG		MHF15	7	41925	41918	GAAAGTCG		F12M16	8	123790	123797	CGACTTTG		CHROMOSOME_C	10	114399	114406	CGACTTTT		F3G22	8
FCAALL	99	1532109	1532102	TAAAGTCT		CHROMOSOME_M	30	193716	193709	GAAAGTCT		AP22	28	34884	34891	AGACTTTG		T28G19	29	74238	74245	AGACTTTT		F20M17	7	26068	26061	TAAAGTCG		MHF15	7	43557	43564	CGACTTTC		F20D23	8	9390	9397	CGACTTTG		CHROMOSOME_C	10	126418	126425	CGACTTTT		F3G22	8
FCAALL	99	1543752	1543759	AGACTTTA		CHROMOSOME_M	30	195000	195007	AGACTTTC		AP22	28	41838	41831	CAAAGTCT		T28G19	29	76217	76224	AGACTTTT		F20M17	7	38775	38768	TAAAGTCG		MHF15	7	52941	52948	CGACTTTC		F20D23	8	14477	14470	CAAAGTCG		CHROMOSOME_C	10	140341	140348	CGACTTTT		F3G22	8
FCAALL	99	1600904	1600897	TAAAGTCT		CHROMOSOME_M	30	204241	204234	GAAAGTCT		AP22	28	55624	55631	AGACTTTG		T28G19	29	77695	77702	AGACTTTT		F23K16	7	21082	21089	CGACTTTA		MHF15	7	66672	66679	CGACTTTC		F20D23	8	16581	16574	CAAAGTCG		F23E13	10	16534	16541	CGACTTTT		F3G22	8
FCAALL	99	1607572	1607579	AGACTTTA		CHROMOSOME_M	30	207857	207850	GAAAGTCT		AP22	28	93478	93485	AGACTTTG		T28G19	29	78684	78691	AGACTTTT		F23K16	7	57672	57679	CGACTTTA		MHF15	7	72609	72602	GAAAGTCG		F20D23	8	47705	47712	CGACTTTG		F23E13	10	16736	16743	CGACTTTT		F3G22	8
FCAALL	99	1652173	1652180	AGACTTTA		CHROMOSOME_M	30	220603	220596	GAAAGTCT		AP22	28	101813	101806	CAAAGTCT		T28G19	29	79677	79684	AGACTTTT		F23K16	7	60921	60928	CGACTTTA		MHF15	7	80251	80258	CGACTTTC		F20D23	8	74152	74159	CGACTTTG		F23E13	10	16798	16791	AAAAGTCG		F3G22	8
FCAALL	99	1671559	1671566	AGACTTTA		CHROMOSOME_M	30	228138	228131	GAAAGTCT		AP22	28	104163	104156	CAAAGTCT		C17L7	24	572	579	AGACTTTT		F23K16	7	65122	65115	TAAAGTCG		T12H1	7	13694	13687	GAAAGTCG		F20D23	8	79662	79655	CAAAGTCG		F23E13	10	19752	19759	CGACTTTT		F3G22	8
FCAALL	99	1744422	1744415	TAAAGTCT		CHROMOSOME_M	30	232690	232697	AGACTTTC		AP22	28	112812	112819	AGACTTTG		C17L7	24	17604	17611	AGACTTTT		F23K16	7	103200	103193	TAAAGTCG		T12H1	7	19438	19431	GAAAGTCG		F20D23	8	107794	107801	CGACTTTG		F23E13	10	21250	21243	AAAAGTCG		F3G22	8
FCAALL	99	1754575	1754582	AGACTTTA		CHROMOSOME_M	30	239781	239788	AGACTTTC		AP22	28	119260	119267	AGACTTTG		C17L7	24	23906	23913	AGACTTTT		F23K16	7	107425	107418	TAAAGTCG		T12H1	7	72988	72995	CGACTTTC		F20D23	8	108800	108807	CGACTTTG		F23E13	10	38971	38964	AAAAGTCG		F5A9	8
FCAALL	99	1755195	1755202	AGACTTTA		CHROMOSOME_M	30	242913	242906	GAAAGTCT		AP22	28	150524	150531	AGACTTTG		C17L7	24	26686	26679	AAAAGTCT		F23K16	7	118046	118053	CGACTTTA		T12H1	7	76003	75996	GAAAGTCG		F21M11	8	13736	13743	CGACTTTG		F23E13	10	52085	52078	AAAAGTCG		F5A9	8
FCAALL	99	1758438	1758445	AGACTTTA		CHROMOSOME_M	30	243931	243924	GAAAGTCT		AP22	28	156048	156055	AGACTTTG		C17L7	24	28837	28844	AGACTTTT		F28K20	7	3658	3651	TAAAGTCG		T12H1	7	104180	104187	CGACTTTC		F21M11	8	26547	26540	CAAAGTCG		F23E13	10	53892	53885	AAAAGTCG		F5A9	8
FCAALL	99	1773811	1773818	AGACTTTA		CHROMOSOME_M	30	248936	248929	GAAAGTCT		AP22	28	157770	157763	CAAAGTCT		C17L7	24	39462	39469	AGACTTTT		F28K20	7	4205	4198	TAAAGTCG		T12H1	7	109779	109772	GAAAGTCG		F21M11	8	69778	69771	CAAAGTCG		F23E13	10	56690	56683	AAAAGTCG		F5A9	8
FCAALL	99	1794196	1794189	TAAAGTCT		CHROMOSOME_M	30	301330	301337	AGACTTTC		AP22	28	175892	175885	CAAAGTCT		C17L7	24	46137	46130	AAAAGTCT		F28K20	7	16674	16681	CGACTTTA		T12H1	7	138413	138406	GAAAGTCG		F21M11	8	82658	82651	CAAAGTCG		F23E13	10	69799	69806	CGACTTTT		F5A9	8
FCAALL	99	1825322	1825315	TAAAGTCT		CHROMOSOME_M	30	310206	310199	GAAAGTCT		AP22	28	211746	211753	AGACTTTG		C17L7	24	52866	52859	AAAAGTCT		F28K20	7	36526	36533	CGACTTTA		T24G23	7	17730	17737	CGACTTTC		F21M11	8	89175	89168	CAAAGTCG		F15F15	9	47240	47233	AAAAGTCG		F5A9	8
FCAALL	99	1827827	1827834	AGACTTTA		CHROMOSOME_M	30	353577	353584	AGACTTTC		AP22	28	238192	238185	CAAAGTCT		C17L7	24	54602	54609	AGACTTTT		F28K20	7	40292	40299	CGACTTTA		T24G23	7	39650	39643	GAAAGTCG		F21M11	8	100708	100715	CGACTTTG		F15F15	9	56752	56745	AAAAGTCG		F5A9	8
FCAALL	99	1837357	1837364	AGACTTTA		F5K24	26	15995	16002	AGACTTTC		AP22	28	244074	244067	CAAAGTCT		C17L7	24	58545	58538	AAAAGTCT		F28K20	7	42911	42904	TAAAGTCG		T24G23	7	57815	57822	CGACTTTC		F21M11	8	102820	102813	CAAAGTCG		F15F15	9	61962	61955	AAAAGTCG		F5A9	8
FCAALL	99	1868308	1868315	AGACTTTA		F5K24	26	34473	34466	GAAAGTCT		AP22	28	253988	253995	AGACTTTG		C17L7	24	76698	76691	AAAAGTCT		F28K20	7	74970	74963	TAAAGTCG		T24G23	7	71297	71304	CGACTTTC		F21M11	8	115701	115694	CAAAGTCG		F15F15	9	62792	62785	AAAAGTCG		T22C2	8
T18B3	65	71	64	TAAAGTCT		F5K24	26	65217	65210	GAAAGTCT		AP22	28	270634	270627	CAAAGTCT		C17L7	24	90997	91004	AGACTTTT		MWL2	7	15836	15829	TAAAGTCG		T24G23	7	87855	87862	CGACTTTC		F23E12	8	1153	1160	CGACTTTG		F15F15	9	75872	75879	CGACTTTT		T22C2	8
T18B3	65	575	568	TAAAGTCT		F5K24	26	66853	66846	GAAAGTCT		AP22	28	290817	290824	AGACTTTG		C17L7	24	92582	92575	AAAAGTCT		MWL2	7	21187	21194	CGACTTTA		T24G23	7	101670	101677	CGACTTTC		F23E12	8	17647	17654	CGACTTTG		F15F15	9	90111	90118	CGACTTTT		T22C2	8
T18B3	65	1076	1069	TAAAGTCT		F5K24	26	72068	72061	GAAAGTCT		AP22	28	291272	291265	CAAAGTCT		C17L7	24	92735	92728	AAAAGTCT		MWL2	7	47550	47543	TAAAGTCG		T24G23	7	103565	103572	CGACTTTC		F23E12	8	20739	20732	CAAAGTCG		F15F15	9	92597	92590	AAAAGTCG		T22C2	8
T18B3	65	1585	1578	TAAAGTCT		F5K24	26	72107	72100	GAAAGTCT		AP22	28	294232	294239	AGACTTTG		C17L7	24	102419	102426	AGACTTTT		MWL2	7	60091	60098	CGACTTTA		T3E15	7	20406	20413	CGACTTTC		F23E12	8	51528	51535	CGACTTTG		F15F15	9	101139	101132	AAAAGTCG		T22C2	8
T18B3	65	2087	2080	TAAAGTCT		F5K24	26	72185	72178	GAAAGTCT		AP22	28	294655	294648	CAAAGTCT		C17L7	24	102581	102588	AGACTTTT		MWL2	7	72977	72970	TAAAGTCG		T3E15	7	59903	59910	CGACTTTC		F23E12	8	64758	64751	CAAAGTCG		F15F15	9	153415	153422	CGACTTTT		T22C2	8
T18B3	65	2594	2587	TAAAGTCT		F5K24	26	72225	72218	GAAAGTCT		AP22	28	321516	321509	CAAAGTCT		C17L7	24	104679	104686	AGACTTTT		MWL2	7	73646	73639	TAAAGTCG		T3E15	7	82694	82687	GAAAGTCG		F23E12	8	68240	68233	CAAAGTCG		F24B9	9	1752	1745	AAAAGTCG		T22C2	8
T18B3	65	3096	3089	TAAAGTCT		F5K24	26	72265	72258	GAAAGTCT		AP22	28	322845	322838	CAAAGTCT		C17L7	24	105331	105338	AGACTTTT		MWL2	7	80652	80645	TAAAGTCG		T3E15	7	82731	82724	GAAAGTCG		F23E12	8	79416	79423	CGACTTTG		F24B9	9	18763	18770	CGACTTTT		T22C2	8
T18B3	65	3599	3592	TAAAGTCT		F5K24	26	72332	72325	GAAAGTCT		AP22	28	334796	334803	AGACTTTG		C17L7	24	107240	107247	AGACTTTT		T10P12	7	973	980	CGACTTTA		T3E15	7	107678	107685	CGACTTTC		F23E12	8	82187	82180	CAAAGTCG		F24B9	9	20084	20091	CGACTTTT		F11C1	7
T18B3	65	4106	4099	TAAAGTCT		F5K24	26	72372	72365	GAAAGTCT		AP22	28	344499	344506	AGACTTTG		C17L7	24	134661	134654	AAAAGTCT		T10P12	7	65305	65298	TAAAGTCG		T3E15	7	116089	116082	GAAAGTCG		T10C21	8	11653	11660	CGACTTTG		F24B9	9	30647	30640	AAAAGTCG		F11C1	7
T18B3	65	4613	4606	TAAAGTCT		F5K24	26	77492	77485	GAAAGTCT		AP22	28	357603	357596	CAAAGTCT		C17L7	24	137596	137589	AAAAGTCT		T10P12	7	74628	74621	TAAAGTCG		T3E15	7	116553	116546	GAAAGTCG		T10C21	8	26984	26991	CGACTTTG		F24B9	9	42647	42640	AAAAGTCG		F11C1	7
T18B3	65	15787	15780	TAAAGTCT		F5K24	26	82485	82478	GAAAGTCT		AP22	28	358844	358851	AGACTTTG		C17L7	24	148712	148719	AGACTTTT		T10P12	7	81404	81397	TAAAGTCG		F12A21	6	2598	2591	GAAAGTCG		T10C21	8	35683	35690	CGACTTTG		F24B9	9	65740	65733	AAAAGTCG		F11C1	7
T18B3	65	23783	23776	TAAAGTCT		F5K24	26	84877	84884	AGACTTTC		T15G18	21	2704	2711	AGACTTTG		C17L7	24	156524	156531	AGACTTTT		T10P12	7	81885	81878	TAAAGTCG		F12A21	6	41648	41641	GAAAGTCG		T10C21	8	42988	42981	CAAAGTCG		F24B9	9	91617	91624	CGACTTTT		F11C1	7
T18B3	65	24798	24791	TAAAGTCT		F5K24	26	97068	97061	GAAAGTCT		T15G18	21	2786	2779	CAAAGTCT		C17L7	24	172645	172638	AAAAGTCT		T10P12	7	82368	82361	TAAAGTCG		F12A21	6	43357	43364	CGACTTTC		T10C21	8	72707	72714	CGACTTTG		F24B9	9	93988	93981	AAAAGTCG		F11C1	7
T18B3	65	25281	25274	TAAAGTCT		F5K24	26	104004	103997	GAAAGTCT		T15G18	21	6479	6486	AGACTTTG		F8F16	20	1239	1246	AGACTTTT		T10P12	7	82852	82845	TAAAGTCG		F12A21	6	54122	54129	CGACTTTC		T10C21	8	72897	72890	CAAAGTCG		F24B9	9	102659	102666	CGACTTTT		F11C1	7
T18B3	65	25789	25782	TAAAGTCT		F5K24	26	104043	104036	GAAAGTCT		T15G18	21	8173	8180	AGACTTTG		F8F16	20	27208	27215	AGACTTTT		T25F15	7	45	38	TAAAGTCG		F12A21	6	67016	67009	GAAAGTCG		T10C21	8	77720	77727	CGACTTTG		F13K9	8	4731	4738	CGACTTTT		F14C23	7
T18B3	65	26298	26291	TAAAGTCT		F5K24	26	104082	104075	GAAAGTCT		T15G18	21	33648	33655	AGACTTTG		F8F16	20	37908	37915	AGACTTTT		T25F15	7	401	394	TAAAGTCG		F12A21	6	95890	95883	GAAAGTCG		T10C21	8	77759	77766	CGACTTTG		F13K9	8	16404	16411	CGACTTTT		F14C23	7
T18B3	65	27307	27300	TAAAGTCT		F5K24	26	104122	104115	GAAAGTCT		T15G18	21	34877	34870	CAAAGTCT		F8F16	20	41374	41367	AAAAGTCT		T25F15	7	1880	1873	TAAAGTCG		F17M5	6	6810	6803	GAAAGTCG		T14L22	8	1792	1785	CAAAGTCG		F13K9	8	23471	23478	CGACTTTT		F14C23	7
T18B3	65	28322	28315	TAAAGTCT		F5K24	26	104161	104154	GAAAGTCT		T15G18	21	39455	39448	CAAAGTCT		F8F16	20	41451	41458	AGACTTTT		T25F15	7	2592	2585	TAAAGTCG		F17M5	6	13868	13861	GAAAGTCG		T14L22	8	19239	19232	CAAAGTCG		F13K9	8	28551	28558	CGACTTTT		F14C23	7
T18B3	65	30900	30893	TAAAGTCT		F5K24	26	104200	104193	GAAAGTCT		T15G18	21	44999	44992	CAAAGTCT		F8F16	20	42895	42888	AAAAGTCT		T25F15	7	2948	2941	TAAAGTCG		F17M5	6	34780	34787	CGACTTTC		T14L22	8	34153	34146	CAAAGTCG		F13K9	8	49304	49297	AAAAGTCG		F14C23	7
T18B3	65	32113	32106	TAAAGTCT		F5K24	26	104240	104233	GAAAGTCT		T15G18	21	46752	46745	CAAAGTCT		F8F16	20	44235	44242	AGACTTTT		T25F15	7	4430	4437	CGACTTTA		F17M5	6	43289	43296	CGACTTTC		T14L22	8	35901	35894	CAAAGTCG		F13K9	8	56145	56152	CGACTTTT		F14C23	7
T18B3	65	32621	32614	TAAAGTCT		F5K24	26	104278	104271	GAAAGTCT		T15G18	21	52726	52719	CAAAGTCT		F8F16	20	56987	56980	AAAAGTCT		T25F15	7	6453	6460	CGACTTTA		F17M5	6	55149	55156	CGACTTTC		T14L22	8	41143	41136	CAAAGTCG		F13K9	8	101979	101972	AAAAGTCG		F14C23	7
T18B3	65	33129	33122	TAAAGTCT		F5K24	26	104351	104344	GAAAGTCT		T15G18	21	55062	55055	CAAAGTCT		F8F16	20	57153	57146	AAAAGTCT		YUP8H12R	7	56533	56526	TAAAGTCG		F17M5	6	59210	59217	CGACTTTC		T14L22	8	48464	48457	CAAAGTCG		F13K9	8	113118	113111	AAAAGTCG		F24J8	7
T18B3	65	33626	33619	TAAAGTCT		F5K24	26	104391	104384	GAAAGTCT		T15G18	21	60202	60209	AGACTTTG		F8F16	20	57754	57747	AAAAGTCT		YUP8H12R	7	57637	57644	CGACTTTA		F24J2	6	5020	5013	GAAAGTCG		T14L22	8	53066	53059	CAAAGTCG		F16B22	8	30935	30942	CGACTTTT		F24J8	7
T18B3	65	34638	34631	TAAAGTCT		F5K24	26	104954	104961	AGACTTTC		T15G18	21	62483	62490	AGACTTTG		F8F16	20	58241	58234	AAAAGTCT		YUP8H12R	7	98747	98740	TAAAGTCG		F24J2	6	6402	6409	CGACTTTC		T14L22	8	71551	71558	CGACTTTG		F16B22	8	37186	37179	AAAAGTCG		F24J8	7
T18B3	65	35144	35137	TAAAGTCT		T24G23	20	1217	1210	GAAAGTCT		T15G18	21	64765	64772	AGACTTTG		F8F16	20	58728	58721	AAAAGTCT		YUP8H12R	7	103748	103755	CGACTTTA		F24J2	6	52092	52099	CGACTTTC		T9A4	8	2795	2788	CAAAGTCG		F16B22	8	70602	70595	AAAAGTCG		F24J8	7
T18B3	65	36180	36173	TAAAGTCT		T24G23	20	3609	3616	AGACTTTC		T15G18	21	67038	67045	AGACTTTG		F8F16	20	59215	59208	AAAAGTCT		YUP8H12R	7	115497	115490	TAAAGTCG		F24J2	6	53704	53711	CGACTTTC		T9A4	8	20537	20544	CGACTTTG		F16B22	8	72499	72506	CGACTTTT		F24J8	7
T18B3	65	36683	36676	TAAAGTCT		T24G23	20	15800	15793	GAAAGTCT		T15G18	21	69303	69310	AGACTTTG		F8F16	20	61223	61230	AGACTTTT		YUP8H12R	7	131934	131927	TAAAGTCG		F24J2	6	55318	55325	CGACTTTC		T9A4	8	36474	36481	CGACTTTG		F16B22	8	77627	77620	AAAAGTCG		F24J8	7
T18B3	65	37280	37273	TAAAGTCT		T24G23	20	22736	22729	GAAAGTCT		T15G18	21	69658	69665	AGACTTTG		F8F16	20	78343	78336	AAAAGTCT		YUP8H12R	7	176475	176482	CGACTTTA		F24J2	6	77280	77273	GAAAGTCG		T9A4	8	38076	38083	CGACTTTG		F16B22	8	83875	83868	AAAAGTCG		F24J8	7
T18B3	65	37748	37741	TAAAGTCT		T24G23	20	22775	22768	GAAAGTCT		T15G18	21	73546	73553	AGACTTTG		F8F16	20	80136	80143	AGACTTTT		F10A5	6	2012	2005	TAAAGTCG		F27F5	6	63553	63546	GAAAGTCG		T9A4	8	47758	47765	CGACTTTG		F16B22	8	96508	96515	CGACTTTT		F7K24	7
T18B3	65	38230	38223	TAAAGTCT		T24G23	20	22814	22807	GAAAGTCT		T15G18	21	78965	78972	AGACTTTG		F8F16	20	80617	80624	AGACTTTT		F10A5	6	89702	89695	TAAAGTCG		F27F5	6	65167	65160	GAAAGTCG		T9A4	8	55271	55264	CAAAGTCG		F16B22	8	103261	103268	CGACTTTT		F7K24	7
T18B3	65	38738	38731	TAAAGTCT		T24G23	20	22854	22847	GAAAGTCT		T15G18	21	104883	104876	CAAAGTCT		F8F16	20	81099	81106	AGACTTTT		F10A5	6	108606	108613	CGACTTTA		F27F5	6	66779	66772	GAAAGTCG		T9A4	8	68410	68417	CGACTTTG		F1B16	8	15138	15131	AAAAGTCG		F7K24	7
T18B3	65	39247	39240	TAAAGTCT		T24G23	20	22893	22886	GAAAGTCT		T15G18	21	112177	112184	AGACTTTG		F8F16	20	81696	81703	AGACTTTT		F10A5	6	116156	116163	CGACTTTA		F27F5	6	83371	83378	CGACTTTC		T9A4	8	71584	71577	CAAAGTCG		F1B16	8	24574	24581	CGACTTTT		F7K24	7
T18B3	65	39756	39749	TAAAGTCT		T24G23	20	22932	22925	GAAAGTCT		F28N5	20	6316	6309	CAAAGTCT		F8F16	20	81862	81869	AGACTTTT		F10A5	6	116606	116599	TAAAGTCG		F27F5	6	108318	108311	GAAAGTCG		AP22	7	52051	52058	CGACTTTG		F1B16	8	24629	24636	CGACTTTT		F7K24	7
T18B3	65	40265	40258	TAAAGTCT		T24G23	20	22972	22965	GAAAGTCT		F28N5	20	13524	13517	CAAAGTCT		T4L20	20	3306	3313	AGACTTTT		F10A5	6	118705	118698	TAAAGTCG		F27F5	6	127541	127548	CGACTTTC		AP22	7	75307	75314	CGACTTTG		F1B16	8	41811	41818	CGACTTTT		F7K24	7
T18B3	65	40733	40726	TAAAGTCT		T24G23	20	23010	23003	GAAAGTCT		F28N5	20	24654	24647	CAAAGTCT		T4L20	20	5179	5172	AAAAGTCT		F15O4	6	32479	32472	TAAAGTCG		T4P13	6	5329	5322	GAAAGTCG		AP22	7	221699	221706	CGACTTTG		F1B16	8	51757	51764	CGACTTTT		F7K24	7
T18B3	65	41588	41581	TAAAGTCT		T24G23	20	23083	23076	GAAAGTCT		F28N5	20	65234	65227	CAAAGTCT		T4L20	20	17215	17222	AGACTTTT		F15O4	6	51742	51749	CGACTTTA		T4P13	6	12029	12036	CGACTTTC		AP22	7	242388	242381	CAAAGTCG		F1B16	8	70270	70277	CGACTTTT		T15B3	7
T18B3	65	43113	43106	TAAAGTCT		T24G23	20	23123	23116	GAAAGTCT		F28N5	20	66992	66985	CAAAGTCT		T4L20	20	21678	21685	AGACTTTT		F15O4	6	64623	64616	TAAAGTCG		T4P13	6	12355	12348	GAAAGTCG		AP22	7	268685	268678	CAAAGTCG		F1B16	8	74885	74878	AAAAGTCG		T15B3	7
T18B3	65	43622	43615	TAAAGTCT		T24G23	20	23686	23693	AGACTTTC		F28N5	20	67348	67341	CAAAGTCT		T4L20	20	29917	29924	AGACTTTT		F15O4	6	114576	114583	CGACTTTA		T4P13	6	12397	12390	GAAAGTCG		AP22	7	305481	305488	CGACTTTG		F1B16	8	100633	100626	AAAAGTCG		T15B3	7
T18B3	65	44131	44124	TAAAGTCT		T24G23	20	34301	34308	AGACTTTC		F28N5	20	67694	67687	CAAAGTCT		T4L20	20	30668	30675	AGACTTTT		F15O4	6	119882	119875	TAAAGTCG		T4P13	6	23152	23145	GAAAGTCG		AP22	7	331445	331438	CAAAGTCG		F5H14	8	27085	27078	AAAAGTCG		T15B3	7
T18B3	65	44480	44473	TAAAGTCT		T24G23	20	72108	72115	AGACTTTC		F28N5	20	67871	67864	CAAAGTCT		T4L20	20	36777	36770	AAAAGTCT		F15O4	6	128905	128912	CGACTTTA		T4P13	6	86012	86005	GAAAGTCG		F16M14	7	2942	2935	CAAAGTCG		F5H14	8	43074	43067	AAAAGTCG		T15B3	7
T18B3	65	44988	44981	TAAAGTCT		T24G23	20	79942	79935	GAAAGTCT		F28N5	20	68937	68930	CAAAGTCT		T4L20	20	40620	40613	AAAAGTCT		F6A14	6	8785	8778	TAAAGTCG		T5L23	6	14424	14431	CGACTTTC		F16M14	7	3887	3880	CAAAGTCG		F5H14	8	62413	62406	AAAAGTCG		T15B3	7
T18B3	65	45492	45485	TAAAGTCT		T24G23	20	88282	88289	AGACTTTC		F28N5	20	69649	69642	CAAAGTCT		T4L20	20	43514	43507	AAAAGTCT		F6A14	6	25685	25692	CGACTTTA		T5L23	6	21078	21085	CGACTTTC		F16M14	7	34462	34455	CAAAGTCG		F5H14	8	68027	68020	AAAAGTCG		T15B3	7
T18B3	65	46137	46130	TAAAGTCT		T24G23	20	103992	103999	AGACTTTC		F28N5	20	70005	69998	CAAAGTCT		T4L20	20	61987	61980	AAAAGTCT		F6A14	6	28118	28125	CGACTTTA		T5L23	6	25644	25651	CGACTTTC		F16M14	7	48139	48146	CGACTTTG		F5H14	8	82728	82735	CGACTTTT		T16B24	7
T18B3	65	46646	46639	TAAAGTCT		T24G23	20	105358	105365	AGACTTTC		F28N5	20	70360	70353	CAAAGTCT		T4L20	20	70932	70925	AAAAGTCT		F6A14	6	54658	54665	CGACTTTA		T5L23	6	95245	95252	CGACTTTC		F16M14	7	59464	59471	CGACTTTG		F5H14	8	100578	100585	CGACTTTT		T16B24	7
T18B3	65	47150	47143	TAAAGTCT		T28G19	17	6630	6637	AGACTTTC		F28N5	20	70706	70699	CAAAGTCT		T4L20	20	70978	70971	AAAAGTCT		F6A14	6	61490	61483	TAAAGTCG		T5L23	6	105683	105690	CGACTTTC		F16M14	7	81183	81190	CGACTTTG		F5H14	8	116198	116205	CGACTTTT		T16B24	7
T18B3	65	47813	47806	TAAAGTCT		T28G19	17	27825	27832	AGACTTTC		F28N5	20	70883	70876	CAAAGTCT		T4L20	20	71022	71015	AAAAGTCT		F6A14	6	88390	88383	TAAAGTCG		T5L23	6	116174	116167	GAAAGTCG		F16M14	7	97036	97029	CAAAGTCG		F5H14	8	125545	125552	CGACTTTT		T16B24	7
T18B3	65	48322	48315	TAAAGTCT		T28G19	17	31368	31375	AGACTTTC		F28N5	20	71407	71400	CAAAGTCT		T4L20	20	71355	71362	AGACTTTT		MNC6	6	4478	4485	CGACTTTA		T8M17	6	39691	39684	GAAAGTCG		F19C24	7	19443	19450	CGACTTTG		F7A19	8	47757	47750	AAAAGTCG		T16B24	7
T18B3	65	48831	48824	TAAAGTCT		T28G19	17	33369	33376	AGACTTTC		F28N5	20	73006	72999	CAAAGTCT		T4L20	20	78069	78062	AAAAGTCT		MNC6	6	40599	40606	CGACTTTA		T8M17	6	41883	41876	GAAAGTCG		F19C24	7	62241	62248	CGACTTTG		F7A19	8	56366	56373	CGACTTTT		T16B24	7
T18B3	65	49340	49333	TAAAGTCT		T28G19	17	34883	34890	AGACTTTC		F28N5	20	73680	73673	CAAAGTCT		T4L20	20	78946	78953	AGACTTTT		MNC6	6	43607	43614	CGACTTTA		T8M17	6	44676	44669	GAAAGTCG		F19C24	7	65784	65777	CAAAGTCG		F7A19	8	56418	56425	CGACTTTT		T16B24	7
T18B3	65	49807	49800	TAAAGTCT		T28G19	17	36403	36410	AGACTTTC		F28N5	20	74213	74206	CAAAGTCT		T4L20	20	89351	89344	AAAAGTCT		MNC6	6	44332	44325	TAAAGTCG		T8M17	6	47469	47462	GAAAGTCG		F19C24	7	70990	70983	CAAAGTCG		F7A19	8	59742	59735	AAAAGTCG		T5E7	7
T18B3	65	51369	51362	TAAAGTCT		T28G19	17	38938	38945	AGACTTTC		F28N5	20	82138	82131	CAAAGTCT		T4L20	20	90835	90842	AGACTTTT		MNC6	6	57848	57841	TAAAGTCG		T8M17	6	50262	50255	GAAAGTCG		F19C24	7	76258	76251	CAAAGTCG		F7A19	8	79582	79575	AAAAGTCG		T5E7	7
T18B3	65	51878	51871	TAAAGTCT		T28G19	17	60494	60501	AGACTTTC		F28N5	20	86233	86226	CAAAGTCT		T4L20	20	118835	118828	AAAAGTCT		MNC6	6	71445	71438	TAAAGTCG		T8M17	6	63412	63405	GAAAGTCG		F19C24	7	102898	102891	CAAAGTCG		F7A19	8	80891	80898	CGACTTTT		T5E7	7
T18B3	65	52386	52379	TAAAGTCT		T28G19	17	61002	61009	AGACTTTC		F3I6	16	10441	10434	CAAAGTCT		T4L20	20	122692	122699	AGACTTTT		T13D4	6	28820	28827	CGACTTTA		F12G12	5	4589	4596	CGACTTTC		F19C24	7	120345	120338	CAAAGTCG		F7A19	8	98237	98230	AAAAGTCG		T5E7	7
T18B3	65	52895	52888	TAAAGTCT		T28G19	17	68251	68258	AGACTTTC		F3I6	16	31647	31654	AGACTTTG		CHROMOSOME_M	19	11010	11003	AAAAGTCT		T13D4	6	37097	37090	TAAAGTCG		F12G12	5	19947	19954	CGACTTTC		F21F23	7	20446	20439	CAAAGTCG		F7A19	8	106865	106858	AAAAGTCG		T5E7	7
T18B3	65	53404	53397	TAAAGTCT		T28G19	17	80674	80681	AGACTTTC		F3I6	16	35592	35599	AGACTTTG		CHROMOSOME_M	19	22293	22300	AGACTTTT		T13D4	6	47546	47553	CGACTTTA		F12G12	5	71330	71337	CGACTTTC		F21F23	7	24186	24179	CAAAGTCG		F9F8	8	12749	12756	CGACTTTT		T5E7	7
T18B3	65	53912	53905	TAAAGTCT		T28G19	17	100005	100012	AGACTTTC		F3I6	16	41579	41586	AGACTTTG		CHROMOSOME_M	19	30582	30589	AGACTTTT		T13D4	6	100505	100498	TAAAGTCG		F12G12	5	74204	74211	CGACTTTC		F21F23	7	35227	35234	CGACTTTG		F9F8	8	14677	14670	AAAAGTCG		T5E7	7
T18B3	65	54416	54409	TAAAGTCT		T28G19	17	100998	101005	AGACTTTC		F3I6	16	45026	45019	CAAAGTCT		CHROMOSOME_M	19	69797	69790	AAAAGTCT		T13D4	6	100669	100676	CGACTTTA		F12G12	5	105774	105781	CGACTTTC		F21F23	7	38760	38753	CAAAGTCG		F9F8	8	36719	36712	AAAAGTCG		T6B13	7
T18B3	65	54921	54914	TAAAGTCT		T28G19	17	101991	101998	AGACTTTC		F3I6	16	46375	46382	AGACTTTG		CHROMOSOME_M	19	71292	71299	AGACTTTT		T13D4	6	101527	101534	CGACTTTA		F13I12	5	31971	31978	CGACTTTC		F21F23	7	70059	70066	CGACTTTG		F9F8	8	57927	57934	CGACTTTT		T6B13	7
T18B3	65	55403	55396	TAAAGTCT		T28G19	17	102981	102988	AGACTTTC		F3I6	16	51820	51813	CAAAGTCT		CHROMOSOME_M	19	104209	104216	AGACTTTT		T20K14	6	5683	5676	TAAAGTCG		F13I12	5	34003	34010	CGACTTTC		F21F23	7	71746	71739	CAAAGTCG		F9F8	8	58496	58503	CGACTTTT		T6B13	7
T18B3	65	56182	56175	TAAAGTCT		T28G19	17	103965	103972	AGACTTTC		F3I6	16	84197	84190	CAAAGTCT		CHROMOSOME_M	19	127445	127438	AAAAGTCT		T20K14	6	45184	45191	CGACTTTA		F13I12	5	42404	42411	CGACTTTC		F21F23	7	73367	73360	CAAAGTCG		F9F8	8	73053	73060	CGACTTTT		T6B13	7
T18B3	65	56690	56683	TAAAGTCT		T28G19	17	111852	111859	AGACTTTC		F3I6	16	84645	84652	AGACTTTG		CHROMOSOME_M	19	137567	137574	AGACTTTT		T20K14	6	50527	50520	TAAAGTCG		F13I12	5	46277	46284	CGACTTTC		F21J9	7	24405	24398	CAAAGTCG		F9F8	8	95341	95334	AAAAGTCG		T6B13	7
T18B3	65	57700	57693	TAAAGTCT		AP22	16	18423	18430	AGACTTTC		F3I6	16	86911	86918	AGACTTTG		CHROMOSOME_M	19	139468	139475	AGACTTTT		T20K14	6	50878	50871	TAAAGTCG		F13I12	5	96913	96920	CGACTTTC		F21J9	7	31108	31115	CGACTTTG		F9F8	8	95922	95929	CGACTTTT		T6B13	7
T18B3	65	58203	58196	TAAAGTCT		AP22	16	20830	20837	AGACTTTC		F3I6	16	90283	90276	CAAAGTCT		CHROMOSOME_M	19	141594	141587	AAAAGTCT		T20K14	6	51203	51196	TAAAGTCG		F16F14	5	24102	24109	CGACTTTC		F21J9	7	41069	41076	CGACTTTG		T5E8	8	12825	12832	CGACTTTT		T6B13	7
T18B3	65	58711	58704	TAAAGTCT		AP22	16	39049	39042	GAAAGTCT		F3I6	16	93072	93079	AGACTTTG		CHROMOSOME_M	19	150663	150656	AAAAGTCT		T20K14	6	53199	53206	CGACTTTA		F16F14	5	33502	33495	GAAAGTCG		F21J9	7	41696	41703	CGACTTTG		T5E8	8	29341	29348	CGACTTTT		F12G12	6
T18B3	65	59215	59208	TAAAGTCT		AP22	16	44982	44975	GAAAGTCT		F3I6	16	101540	101533	CAAAGTCT		CHROMOSOME_M	19	166869	166876	AGACTTTT		T32N4	6	2815	2808	TAAAGTCG		F16F14	5	37286	37279	GAAAGTCG		F21J9	7	42221	42228	CGACTTTG		T5E8	8	36092	36085	AAAAGTCG		F12G12	6
F21A14	41	40343	40350	AGACTTTA		AP22	16	61462	61469	AGACTTTC		F3I6	16	105157	105150	CAAAGTCT		CHROMOSOME_M	19	168199	168206	AGACTTTT		T32N4	6	14214	14221	CGACTTTA		F16F14	5	75915	75922	CGACTTTC		F21J9	7	58195	58188	CAAAGTCG		T5E8	8	45582	45575	AAAAGTCG		F12G12	6
F21A14	41	40827	40834	AGACTTTA		AP22	16	63130	63137	AGACTTTC		F3I6	16	110963	110970	AGACTTTG		CHROMOSOME_M	19	226335	226328	AAAAGTCT		T32N4	6	64463	64456	TAAAGTCG		F16F14	5	98869	98862	GAAAGTCG		F21J9	7	64051	64044	CAAAGTCG		T5E8	8	65471	65464	AAAAGTCG		F12G12	6
F21A14	41	41314	41321	AGACTTTA		AP22	16	157486	157479	GAAAGTCT		F3I6	16	118112	118105	CAAAGTCT		CHROMOSOME_M	19	227491	227498	AGACTTTT		T32N4	6	74421	74414	TAAAGTCG		F17K2	5	23997	24004	CGACTTTC		F22D1	7	2788	2795	CGACTTTG		T5E8	8	70380	70373	AAAAGTCG		F12G12	6
F21A14	41	41910	41903	TAAAGTCT		AP22	16	171271	171278	AGACTTTC		T6A13	15	1640	1647	AGACTTTG		CHROMOSOME_M	19	274158	274151	AAAAGTCT		T32N4	6	75981	75974	TAAAGTCG		F17K2	5	24426	24433	CGACTTTC		F22D1	7	5953	5946	CAAAGTCG		T5E8	8	90779	90786	CGACTTTT		F12G12	6
F21A14	41	42414	42407	TAAAGTCT		AP22	16	171398	171405	AGACTTTC		T6A13	15	8849	8842	CAAAGTCT		CHROMOSOME_M	19	274249	274242	AAAAGTCT		T32N4	6	76024	76017	TAAAGTCG		F17K2	5	25252	25245	GAAAGTCG		F22D1	7	22581	22574	CAAAGTCG		T5E8	8	98226	98219	AAAAGTCG		F15O4	6
F21A14	41	42901	42894	TAAAGTCT		AP22	16	220401	220394	GAAAGTCT		T6A13	15	16563	16570	AGACTTTG		CHROMOSOME_M	19	304775	304768	AAAAGTCT		T3P18	6	3602	3595	TAAAGTCG		F17K2	5	31288	31281	GAAAGTCG		F22D1	7	42100	42093	CAAAGTCG		T9L24	8	2739	2732	AAAAGTCG		F15O4	6
F21A14	41	43407	43400	TAAAGTCT		AP22	16	224763	224756	GAAAGTCT		T6A13	15	17410	17403	CAAAGTCT		CHROMOSOME_M	19	313967	313974	AGACTTTT		T3P18	6	15651	15658	CGACTTTA		F17K2	5	55554	55561	CGACTTTC		F22D1	7	49370	49377	CGACTTTG		T9L24	8	14035	14028	AAAAGTCG		F15O4	6
F21A14	41	43913	43906	TAAAGTCT		AP22	16	299641	299648	AGACTTTC		T6A13	15	18284	18291	AGACTTTG		F23H11	19	1498	1491	AAAAGTCT		T3P18	6	27188	27181	TAAAGTCG		F17L22	5	7874	7867	GAAAGTCG		F22D1	7	53906	53899	CAAAGTCG		T9L24	8	25779	25786	CGACTTTT		F15O4	6
F21A14	41	44400	44393	TAAAGTCT		AP22	16	307040	307047	AGACTTTC		T6A13	15	34027	34034	AGACTTTG		F23H11	19	5795	5802	AGACTTTT		T3P18	6	28934	28927	TAAAGTCG		F17L22	5	52281	52288	CGACTTTC		F22D1	7	92312	92319	CGACTTTG		T9L24	8	32699	32706	CGACTTTT		F15O4	6
F21A14	41	44903	44896	TAAAGTCT		AP22	16	335049	335042	GAAAGTCT		T6A13	15	35070	35063	CAAAGTCT		F23H11	19	14381	14374	AAAAGTCT		T3P18	6	54078	54085	CGACTTTA		F17L22	5	55804	55797	GAAAGTCG		F28M11	7	11464	11471	CGACTTTG		T9L24	8	40156	40163	CGACTTTT		F15O4	6
F21A14	41	45390	45383	TAAAGTCT		AP22	16	345008	345001	GAAAGTCT		T6A13	15	41470	41477	AGACTTTG		F23H11	19	28363	28370	AGACTTTT		T3P18	6	61662	61655	TAAAGTCG		F17L22	5	93598	93591	GAAAGTCG		F28M11	7	26977	26984	CGACTTTG		T9L24	8	40493	40500	CGACTTTT		F17O14	6
F21A14	41	46380	46373	TAAAGTCT		AP22	16	392778	392785	AGACTTTC		T6A13	15	50934	50927	CAAAGTCT		F23H11	19	37200	37207	AGACTTTT		T6A9	6	30732	30739	CGACTTTA		F17L22	5	93768	93775	CGACTTTC		F28M11	7	43293	43300	CGACTTTG		T9L24	8	45572	45579	CGACTTTT		F17O14	6
F21A14	41	47864	47857	TAAAGTCT		R18I	13	13450	13457	AGACTTTC		T6A13	15	54356	54363	AGACTTTG		F23H11	19	41887	41880	AAAAGTCT		T6A9	6	63215	63222	CGACTTTA		F24C20	5	12291	12298	CGACTTTC		F28M11	7	47124	47117	CAAAGTCG		T9L24	8	61212	61205	AAAAGTCG		F17O14	6
F21A14	41	48351	48344	TAAAGTCT		R18I	13	18514	18507	GAAAGTCT		T6A13	15	66664	66671	AGACTTTG		F23H11	19	54049	54042	AAAAGTCT		T6A9	6	75600	75607	CGACTTTA		F24C20	5	12330	12337	CGACTTTC		F28M11	7	64866	64873	CGACTTTG		F10A5	7	1625	1632	CGACTTTT		F17O14	6
F21A14	41	48855	48848	TAAAGTCT		R18I	13	24400	24407	AGACTTTC		T6A13	15	74250	74243	CAAAGTCT		F23H11	19	67263	67256	AAAAGTCT		T6A9	6	90010	90003	TAAAGTCG		F24C20	5	21117	21124	CGACTTTC		F28M11	7	80803	80810	CGACTTTG		F10A5	7	6240	6233	AAAAGTCG		F17O14	6
F21A14	41	49342	49335	TAAAGTCT		R18I	13	35824	35817	GAAAGTCT		T6A13	15	81289	81282	CAAAGTCT		F23H11	19	84826	84833	AGACTTTT		T6A9	6	91421	91414	TAAAGTCG		F24C20	5	21156	21163	CGACTTTC		F28M11	7	82405	82412	CGACTTTG		F10A5	7	31988	31981	AAAAGTCG		F17O14	6
F21A14	41	49848	49841	TAAAGTCT		R18I	13	36868	36861	GAAAGTCT		T6A13	15	88600	88607	AGACTTTG		F23H11	19	89145	89138	AAAAGTCT		T6A9	6	100758	100765	CGACTTTA		F24C20	5	57170	57163	GAAAGTCG		F9D16	7	19109	19116	CGACTTTG		F10A5	7	39330	39337	CGACTTTT		F19I3	6
F21A14	41	50336	50329	TAAAGTCT		R18I	13	44730	44723	GAAAGTCT		T6A13	15	93675	93668	CAAAGTCT		F23H11	19	89666	89659	AAAAGTCT		T8E3	6	5755	5748	TAAAGTCG		F24G16	5	22773	22780	CGACTTTC		F9D16	7	19331	19338	CGACTTTG		F10A5	7	49169	49162	AAAAGTCG		F19I3	6
F21A14	41	51820	51813	TAAAGTCT		R18I	13	44738	44745	AGACTTTC		CHROMOSOME_M	14	66054	66061	AGACTTTG		F23H11	19	96067	96074	AGACTTTT		T8E3	6	7725	7718	TAAAGTCG		F24G16	5	27278	27285	CGACTTTC		F9D16	7	29342	29349	CGACTTTG		F10A5	7	51959	51966	CGACTTTT		F19I3	6
F21A14	41	52129	52122	TAAAGTCT		R18I	13	56296	56289	GAAAGTCT		CHROMOSOME_M	14	66308	66315	AGACTTTG		F23H11	19	97171	97178	AGACTTTT		T8E3	6	14804	14797	TAAAGTCG		F24G16	5	56904	56897	GAAAGTCG		F9D16	7	37254	37247	CAAAGTCG		F10A5	7	93735	93728	AAAAGTCG		F19I3	6
F21A14	41	52616	52609	TAAAGTCT		R18I	13	56304	56311	AGACTTTC		CHROMOSOME_M	14	94538	94531	CAAAGTCT		F23H11	19	99989	99996	AGACTTTT		T8E3	6	15473	15466	TAAAGTCG		F24G16	5	59041	59048	CGACTTTC		F9D16	7	38812	38805	CAAAGTCG		F10K1	7	19135	19128	AAAAGTCG		F19I3	6
F21A14	41	53122	53115	TAAAGTCT		R18I	13	72082	72075	GAAAGTCT		CHROMOSOME_M	14	101990	101983	CAAAGTCT		F23H11	19	102079	102086	AGACTTTT		T8E3	6	35894	35901	CGACTTTA		F24G16	5	73254	73247	GAAAGTCG		F9D16	7	112136	112143	CGACTTTG		F10K1	7	29341	29334	AAAAGTCG		F19I3	6
F21A14	41	53628	53621	TAAAGTCT		R18I	13	73126	73119	GAAAGTCT		CHROMOSOME_M	14	135964	135957	CAAAGTCT		F23H11	19	105924	105931	AGACTTTT		T8E3	6	52613	52620	CGACTTTA		F25O24	5	1671	1678	CGACTTTC		F9D16	7	117712	117705	CAAAGTCG		F10K1	7	37769	37762	AAAAGTCG		F1O19	6
F21A14	41	54115	54108	TAAAGTCT		R18I	13	80988	80981	GAAAGTCT		CHROMOSOME_M	14	165495	165488	CAAAGTCT		F23H11	19	106155	106148	AAAAGTCT		C17L7	5	5778	5785	CGACTTTA		F25O24	5	30238	30231	GAAAGTCG		K19P17	7	8939	8932	CAAAGTCG		F10K1	7	70202	70209	CGACTTTT		F1O19	6
F21A14	41	54620	54613	TAAAGTCT		R18I	13	80996	81003	AGACTTTC		CHROMOSOME_M	14	222474	222467	CAAAGTCT		F23H11	19	136049	136042	AAAAGTCT		C17L7	5	56027	56020	TAAAGTCG		F25O24	5	43692	43685	GAAAGTCG		K19P17	7	63526	63519	CAAAGTCG		F10K1	7	95066	95073	CGACTTTT		F1O19	6
F21A14	41	55107	55100	TAAAGTCT		F12A12	12	2617	2610	GAAAGTCT		CHROMOSOME_M	14	234094	234087	CAAAGTCT		F23H11	19	141429	141422	AAAAGTCT		C17L7	5	65985	65978	TAAAGTCG		F25O24	5	59141	59148	CGACTTTC		K19P17	7	63871	63864	CAAAGTCG		F10K1	7	102693	102700	CGACTTTT		F1O19	6
F21A14	41	55610	55603	TAAAGTCT		F12A12	12	4734	4727	GAAAGTCT		CHROMOSOME_M	14	280975	280982	AGACTTTG		T15J14	19	2665	2658	AAAAGTCT		C17L7	5	67545	67538	TAAAGTCG		F25O24	5	77971	77978	CGACTTTC		K19P17	7	68818	68825	CGACTTTG		F10K1	7	102802	102795	AAAAGTCG		F1O19	6
F21A14	41	56412	56419	AGACTTTA		F12A12	12	11554	11547	GAAAGTCT		CHROMOSOME_M	14	311227	311220	CAAAGTCT		T15J14	19	14058	14065	AGACTTTT		C17L7	5	67588	67581	TAAAGTCG		F26K9	5	9621	9628	CGACTTTC		K19P17	7	70757	70750	CAAAGTCG		F14K14	7	10846	10839	AAAAGTCG		F1O19	6
F21A14	41	56918	56925	AGACTTTA		F12A12	12	11649	11642	GAAAGTCT		CHROMOSOME_M	14	342505	342512	AGACTTTG		T15J14	19	29072	29065	AAAAGTCT		F13D4	5	2403	2396	TAAAGTCG		F26K9	5	31839	31846	CGACTTTC		K19P17	7	75918	75911	CAAAGTCG		F14K14	7	27293	27300	CGACTTTT		F22D1	6
F21A14	41	57422	57429	AGACTTTA		F12A12	12	15074	15067	GAAAGTCT		CHROMOSOME_M	14	351962	351955	CAAAGTCT		T15J14	19	31865	31858	AAAAGTCT		F13D4	5	5808	5815	CGACTTTA		F26K9	5	42215	42208	GAAAGTCG		K19P17	7	75996	75989	CAAAGTCG		F14K14	7	30020	30027	CGACTTTT		F22D1	6
F21A14	41	57808	57815	AGACTTTA		F12A12	12	19904	19897	GAAAGTCT		CHROMOSOME_M	14	353516	353523	AGACTTTG		T15J14	19	32358	32351	AAAAGTCT		F13D4	5	8238	8245	CGACTTTA		F26K9	5	86753	86760	CGACTTTC		MDC11	7	7716	7723	CGACTTTG		F14K14	7	39046	39053	CGACTTTT		F22D1	6
F21A14	41	58297	58304	AGACTTTA		F12A12	12	21720	21713	GAAAGTCT		CHROMOSOME_M	14	366265	366272	AGACTTTG		T15J14	19	32851	32844	AAAAGTCT		F13D4	5	29703	29710	CGACTTTA		F26K9	5	103438	103445	CGACTTTC		MDC11	7	10829	10822	CAAAGTCG		F14K14	7	39568	39561	AAAAGTCG		F22D1	6
F21A14	41	58801	58808	AGACTTTA		F12A12	12	30235	30242	AGACTTTC		F11C18	14	9405	9398	CAAAGTCT		T15J14	19	33833	33826	AAAAGTCT		F13D4	5	60975	60968	TAAAGTCG		F4P9	5	26289	26296	CGACTTTC		MDC11	7	45213	45220	CGACTTTG		F14K14	7	63939	63946	CGACTTTT		F22D1	6
F21A14	41	59288	59295	AGACTTTA		F12A12	12	69299	69306	AGACTTTC		F11C18	14	14221	14214	CAAAGTCT		T15J14	19	34326	34319	AAAAGTCT		F13G24	5	16093	16100	CGACTTTA		F4P9	5	45868	45861	GAAAGTCG		MDC11	7	54983	54976	CAAAGTCG		F14K14	7	81785	81778	AAAAGTCG		F22D1	6
F21A14	41	73408	73415	AGACTTTA		F12A12	12	83864	83857	GAAAGTCT		F11C18	14	21867	21874	AGACTTTG		T15J14	19	50574	50567	AAAAGTCT		F13G24	5	29263	29270	CGACTTTA		F4P9	5	66934	66927	GAAAGTCG		MDC11	7	70938	70931	CAAAGTCG		F16M19	7	17620	17613	AAAAGTCG		F4H6	6
F21A14	41	73914	73921	AGACTTTA		F12A12	12	89333	89326	GAAAGTCT		F11C18	14	30374	30381	AGACTTTG		T15J14	19	57106	57113	AGACTTTT		F13G24	5	35859	35866	CGACTTTA		F4P9	5	83626	83619	GAAAGTCG		MDC11	7	75072	75065	CAAAGTCG		F16M19	7	27914	27921	CGACTTTT		F4H6	6
F21A14	41	74420	74427	AGACTTTA		F12A12	12	92719	92712	GAAAGTCT		F11C18	14	35769	35762	CAAAGTCT		T15J14	19	62029	62036	AGACTTTT		F13G24	5	51768	51761	TAAAGTCG		F4P9	5	100369	100362	GAAAGTCG		MDC11	7	83191	83198	CGACTTTG		F16M19	7	38783	38790	CGACTTTT		F4H6	6
F21A14	41	74923	74930	AGACTTTA		F20N2	12	5009	5016	AGACTTTC		F11C18	14	37206	37213	AGACTTTG		T15J14	19	66294	66301	AGACTTTT		F13G24	5	88035	88042	CGACTTTA		F5D14	5	19366	19359	GAAAGTCG		T24G5	7	11959	11952	CAAAGTCG		F16M19	7	53356	53363	CGACTTTT		F4H6	6
F21A14	41	75427	75434	AGACTTTA		F20N2	12	18066	18073	AGACTTTC		F11C18	14	42248	42255	AGACTTTG		T15J14	19	77626	77619	AAAAGTCT		F17F8	5	17853	17860	CGACTTTA		F5D14	5	50180	50187	CGACTTTC		T24G5	7	30525	30518	CAAAGTCG		F16M19	7	53579	53586	CGACTTTT		F4H6	6
F21A14	41	75932	75939	AGACTTTA		F20N2	12	38182	38189	AGACTTTC		F11C18	14	47424	47431	AGACTTTG		T15J14	19	78903	78910	AGACTTTT		F17F8	5	25180	25187	CGACTTTA		F5D14	5	56819	56826	CGACTTTC		T24G5	7	34534	34541	CGACTTTG		F16M19	7	54821	54814	AAAAGTCG		F4H6	6
F21A14	41	76439	76446	AGACTTTA		F20N2	12	50183	50190	AGACTTTC		F11C18	14	53965	53958	CAAAGTCT		T15J14	19	81472	81465	AAAAGTCT		F17F8	5	29501	29494	TAAAGTCG		F5D14	5	79682	79689	CGACTTTC		T24G5	7	56542	56535	CAAAGTCG		F16M19	7	62965	62972	CGACTTTT		F5I10	6
F17D23	24	2250	2243	TAAAGTCT		F20N2	12	52732	52725	GAAAGTCT		F11C18	14	60864	60871	AGACTTTG		T15J14	19	85015	85008	AAAAGTCT		F17F8	5	79149	79156	CGACTTTA		F5D14	5	114492	114499	CGACTTTC		T24G5	7	58740	58733	CAAAGTCG		F16N3	7	25148	25141	AAAAGTCG		F5I10	6
F17D23	24	4476	4469	TAAAGTCT		F20N2	12	68773	68766	GAAAGTCT		F11C18	14	70690	70697	AGACTTTG		T15J14	19	91693	91686	AAAAGTCT		F17F8	5	79375	79368	TAAAGTCG		F6I18	5	7016	7023	CGACTTTC		T24G5	7	61549	61556	CGACTTTG		F16N3	7	64331	64338	CGACTTTT		F5I10	6
F17D23	24	13358	13365	AGACTTTA		F20N2	12	75206	75213	AGACTTTC		F11C18	14	72918	72911	CAAAGTCT		T15J14	19	94039	94046	AGACTTTT		F18O14	5	1107	1100	TAAAGTCG		F6I18	5	57166	57173	CGACTTTC		T24G5	7	63314	63321	CGACTTTG		F16N3	7	70876	70869	AAAAGTCG		F5I10	6
F17D23	24	18635	18642	AGACTTTA		F20N2	12	85551	85544	GAAAGTCT		F11C18	14	73275	73268	CAAAGTCT		T15J14	19	108078	108071	AAAAGTCT		F18O14	5	11097	11104	CGACTTTA		F6I18	5	67778	67771	GAAAGTCG		T27G7	7	25891	25898	CGACTTTG		F16N3	7	73548	73555	CGACTTTT		F5I10	6
F17D23	24	23078	23085	AGACTTTA		F20N2	12	92558	92551	GAAAGTCT		F11C18	14	100241	100248	AGACTTTG		F27F5	18	4925	4918	AAAAGTCT		F18O14	5	82677	82684	CGACTTTA		F6I18	5	80189	80182	GAAAGTCG		T27G7	7	37960	37967	CGACTTTG		F16N3	7	98958	98965	CGACTTTT		F5I10	6
F17D23	24	28179	28186	AGACTTTA		F20N2	12	92735	92728	GAAAGTCT		F24B22	14	9844	9851	AGACTTTG		F27F5	18	6151	6158	AGACTTTT		F18O14	5	97543	97550	CGACTTTA		F6I18	5	104351	104344	GAAAGTCG		T27G7	7	51301	51308	CGACTTTG		F16N3	7	106038	106045	CGACTTTT		MXM12	6
F17D23	24	30660	30667	AGACTTTA		F20N2	12	107636	107629	GAAAGTCT		F24B22	14	10639	10646	AGACTTTG		F27F5	18	8251	8258	AGACTTTT		F18O14	5	106345	106352	CGACTTTA		F7L13	5	327	320	GAAAGTCG		T27G7	7	52831	52824	CAAAGTCG		F16N3	7	125026	125019	AAAAGTCG		MXM12	6
F17D23	24	33232	33239	AGACTTTA		F20N2	12	107687	107680	GAAAGTCT		F24B22	14	15652	15659	AGACTTTG		F27F5	18	11695	11702	AGACTTTT		F20L16	5	8707	8700	TAAAGTCG		F7L13	5	43023	43016	GAAAGTCG		T27G7	7	53699	53706	CGACTTTG		F19K23	7	9256	9263	CGACTTTT		MXM12	6
F17D23	24	35805	35812	AGACTTTA		T6F08	12	37230	37223	GAAAGTCT		F24B22	14	21994	21987	CAAAGTCT		F27F5	18	13715	13722	AGACTTTT		F20L16	5	12093	12086	TAAAGTCG		F7L13	5	64432	64439	CGACTTTC		T27G7	7	55450	55457	CGACTTTG		F19K23	7	22923	22930	CGACTTTT		MXM12	6
F17D23	24	38378	38385	AGACTTTA		T6F08	12	56017	56024	AGACTTTC		F24B22	14	24187	24194	AGACTTTG		F27F5	18	23980	23973	AAAAGTCT		F20L16	5	15142	15135	TAAAGTCG		F7L13	5	69966	69959	GAAAGTCG		T27G7	7	69554	69561	CGACTTTG		F19K23	7	64125	64118	AAAAGTCG		MXM12	6
F17D23	24	40951	40958	AGACTTTA		T6F08	12	66651	66658	AGACTTTC		F24B22	14	24959	24966	AGACTTTG		F27F5	18	29416	29423	AGACTTTT		F20L16	5	93530	93523	TAAAGTCG		F7L13	5	86101	86108	CGACTTTC		T3P01	7	3409	3402	CAAAGTCG		F19K23	7	65419	65426	CGACTTTT		MXM12	6
F17D23	24	48430	48437	AGACTTTA		T6F08	12	80744	80751	AGACTTTC		F24B22	14	26010	26003	CAAAGTCT		F27F5	18	39024	39031	AGACTTTT		F20L16	5	94122	94129	CGACTTTA		F8L21	5	14248	14241	GAAAGTCG		T3P01	7	46435	46428	CAAAGTCG		F19K23	7	77017	77010	AAAAGTCG		T12H3	6
F17D23	24	49428	49435	AGACTTTA		T6F08	12	96205	96212	AGACTTTC		F24B22	14	53794	53801	AGACTTTG		F27F5	18	39479	39486	AGACTTTT		F21A14	5	10899	10906	CGACTTTA		F8L21	5	39716	39723	CGACTTTC		T3P01	7	62188	62181	CAAAGTCG		F19K23	7	80282	80275	AAAAGTCG		T12H3	6
F17D23	24	51814	51821	AGACTTTA		T6F08	12	122330	122323	GAAAGTCT		F24B22	14	58821	58814	CAAAGTCT		F27F5	18	40401	40408	AGACTTTT		F21A14	5	25855	25848	TAAAGTCG		F8L21	5	57480	57487	CGACTTTC		T3P01	7	65431	65424	CAAAGTCG		F19K23	7	82758	82751	AAAAGTCG		T12H3	6
F17D23	24	56643	56650	AGACTTTA		T6F08	12	131147	131154	AGACTTTC		F24B22	14	60696	60703	AGACTTTG		F27F5	18	59944	59951	AGACTTTT		F21A14	5	27153	27160	CGACTTTA		F8L21	5	72032	72039	CGACTTTC		T3P01	7	77796	77789	CAAAGTCG		F25C20	7	19440	19433	AAAAGTCG		T12H3	6
F17D23	24	64076	64083	AGACTTTA		T6F08	12	135975	135968	GAAAGTCT		F24B22	14	68345	68338	CAAAGTCT		F27F5	18	86046	86039	AAAAGTCT		F21A14	5	33321	33328	CGACTTTA		F8L21	5	93654	93661	CGACTTTC		T3P01	7	105258	105265	CGACTTTG		F25C20	7	30062	30055	AAAAGTCG		T12H3	6
F17D23	24	68244	68251	AGACTTTA		T6F08	12	136015	136008	GAAAGTCT		F24B22	14	77701	77694	CAAAGTCT		F27F5	18	93163	93156	AAAAGTCT		F21A14	5	38769	38762	TAAAGTCG		K19P17	5	3432	3425	GAAAGTCG		T3P01	7	122433	122440	CGACTTTG		F25C20	7	38114	38107	AAAAGTCG		T12H3	6
F17D23	24	73141	73148	AGACTTTA		T6F08	12	136029	136022	GAAAGTCT		F24B22	14	81429	81436	AGACTTTG		F27F5	18	96868	96861	AAAAGTCT		F21B23	5	8602	8609	CGACTTTA		K19P17	5	43807	43800	GAAAGTCG		T6B20	7	396	389	CAAAGTCG		F25C20	7	38598	38591	AAAAGTCG		T1E22	6
F17D23	24	78002	78009	AGACTTTA		T6F08	12	136068	136061	GAAAGTCT		F24B22	14	97239	97246	AGACTTTG		F27F5	18	113022	113015	AAAAGTCT		F21B23	5	12994	12987	TAAAGTCG		K19P17	5	64113	64120	CGACTTTC		T6B20	7	402	409	CGACTTTG		F25C20	7	44135	44128	AAAAGTCG		T1E22	6
F17D23	24	80524	80531	AGACTTTA		T6F08	12	136107	136100	GAAAGTCT		F24M12	14	79	72	CAAAGTCT		F27F5	18	118950	118943	AAAAGTCT		F21B23	5	20443	20450	CGACTTTA		K19P17	5	71692	71699	CGACTTTC		T6B20	7	25266	25259	CAAAGTCG		F25C20	7	50885	50878	AAAAGTCG		T1E22	6
F17D23	24	83059	83066	AGACTTTA		F13I12	11	6912	6905	GAAAGTCT		F24M12	14	3595	3602	AGACTTTG		F27F5	18	122142	122149	AGACTTTT		F21B23	5	39641	39634	TAAAGTCG		K19P17	5	72617	72624	CGACTTTC		T6B20	7	41299	41292	CAAAGTCG		F25C20	7	66009	66016	CGACTTTT		T1E22	6
F17D23	24	85664	85671	AGACTTTA		F13I12	11	11503	11496	GAAAGTCT		F24M12	14	39591	39584	CAAAGTCT		F27F5	18	122179	122186	AGACTTTT		F21B23	5	60951	60958	CGACTTTA		MEC18	5	39132	39125	GAAAGTCG		T6B20	7	42645	42638	CAAAGTCG		F27B13	7	10117	10110	AAAAGTCG		T1E22	6
F17D23	24	86671	86678	AGACTTTA		F13I12	11	24441	24434	GAAAGTCT		F24M12	14	44035	44042	AGACTTTG		YUP8H12R	18	7538	7531	AAAAGTCT		F22K18	5	44876	44883	CGACTTTA		MEC18	5	40416	40409	GAAAGTCG		T6B20	7	60569	60562	CAAAGTCG		F27B13	7	29696	29689	AAAAGTCG		T1E22	6
F17D23	24	89309	89316	AGACTTTA		F13I12	11	30681	30674	GAAAGTCT		F24M12	14	47692	47685	CAAAGTCT		YUP8H12R	18	11957	11950	AAAAGTCT		F22K18	5	56090	56083	TAAAGTCG		MEC18	5	53562	53569	CGACTTTC		T6B20	7	101778	101771	CAAAGTCG		F27B13	7	47945	47938	AAAAGTCG		T1N24	6
F4M19	24	304	311	AGACTTTA		F13I12	11	37222	37229	AGACTTTC		F24M12	14	64437	64430	CAAAGTCT		YUP8H12R	18	32863	32856	AAAAGTCT		F22K18	5	79252	79245	TAAAGTCG		MEC18	5	60183	60190	CGACTTTC		CHROMOSOME_C	6	16491	16498	CGACTTTG		F27B13	7	55531	55524	AAAAGTCG		T1N24	6
F4M19	24	812	819	AGACTTTA		F13I12	11	63854	63861	AGACTTTC		F24M12	14	69361	69354	CAAAGTCT		YUP8H12R	18	58580	58587	AGACTTTT		F22K18	5	94919	94926	CGACTTTA		MEC18	5	73423	73416	GAAAGTCG		CHROMOSOME_C	6	61494	61487	CAAAGTCG		F27B13	7	71565	71558	AAAAGTCG		T1N24	6
F4M19	24	1320	1327	AGACTTTA		F13I12	11	75662	75669	AGACTTTC		F24M12	14	71601	71594	CAAAGTCT		YUP8H12R	18	59785	59778	AAAAGTCT		F22K18	5	117378	117371	TAAAGTCG		MLD14	5	29335	29328	GAAAGTCG		CHROMOSOME_C	6	73674	73681	CGACTTTG		F27B13	7	81051	81058	CGACTTTT		T1N24	6
F4M19	24	2334	2341	AGACTTTA		F13I12	11	82147	82154	AGACTTTC		F24M12	14	81116	81123	AGACTTTG		YUP8H12R	18	62676	62669	AAAAGTCT		F22O13	5	16365	16372	CGACTTTA		MLD14	5	31449	31442	GAAAGTCG		CHROMOSOME_C	6	106508	106501	CAAAGTCG		F27B13	7	97595	97602	CGACTTTT		T1N24	6
F4M19	24	2842	2849	AGACTTTA		F13I12	11	103930	103937	AGACTTTC		F24M12	14	88857	88850	CAAAGTCT		YUP8H12R	18	62708	62715	AGACTTTT		F22O13	5	18019	18026	CGACTTTA		MLD14	5	32228	32221	GAAAGTCG		CHROMOSOME_C	6	114974	114967	CAAAGTCG		F27H5	7	21590	21583	AAAAGTCG		T1N24	6
F4M19	24	3856	3863	AGACTTTA		F13I12	11	123232	123225	GAAAGTCT		F24M12	14	97997	98004	AGACTTTG		YUP8H12R	18	71630	71637	AGACTTTT		F22O13	5	48943	48950	CGACTTTA		MLD14	5	63985	63978	GAAAGTCG		CHROMOSOME_C	6	132141	132148	CGACTTTG		F27H5	7	25999	26006	CGACTTTT		T20H2	6
F4M19	24	4870	4877	AGACTTTA		F13I12	11	132858	132851	GAAAGTCT		F24M12	14	115346	115353	AGACTTTG		YUP8H12R	18	74663	74656	AAAAGTCT		F22O13	5	70200	70193	TAAAGTCG		MLD14	5	68368	68375	CGACTTTC		F10C21	6	15344	15351	CGACTTTG		F27H5	7	37055	37062	CGACTTTT		T20H2	6
F4M19	24	5378	5385	AGACTTTA		F1M23	11	9567	9560	GAAAGTCT		F24M12	14	122442	122449	AGACTTTG		YUP8H12R	18	85015	85022	AGACTTTT		F22O13	5	96575	96582	CGACTTTA		MUF9	5	35630	35623	GAAAGTCG		F10C21	6	26039	26032	CAAAGTCG		F27H5	7	45185	45178	AAAAGTCG		T20H2	6
F4M19	24	7374	7381	AGACTTTA		F1M23	11	17847	17854	AGACTTTC		F24M12	14	129488	129495	AGACTTTG		YUP8H12R	18	86381	86374	AAAAGTCT		F24A6	5	10477	10470	TAAAGTCG		MUF9	5	49648	49641	GAAAGTCG		F10C21	6	40925	40918	CAAAGTCG		F27H5	7	47730	47737	CGACTTTT		T20H2	6
F4M19	24	8370	8377	AGACTTTA		F1M23	11	19519	19526	AGACTTTC		F5K24	14	8691	8698	AGACTTTG		YUP8H12R	18	93266	93259	AAAAGTCT		F24A6	5	19828	19821	TAAAGTCG		MUF9	5	51557	51550	GAAAGTCG		F10C21	6	45754	45747	CAAAGTCG		F27H5	7	47994	48001	CGACTTTT		T20H2	6
F4M19	24	8878	8885	AGACTTTA		F1M23	11	21317	21324	AGACTTTC		F5K24	14	27467	27474	AGACTTTG		YUP8H12R	18	107361	107368	AGACTTTT		F24A6	5	22560	22567	CGACTTTA		MUF9	5	67412	67405	GAAAGTCG		F10C21	6	46989	46982	CAAAGTCG		F27H5	7	80679	80686	CGACTTTT		T20H2	6
F4M19	24	9384	9391	AGACTTTA		F1M23	11	29012	29019	AGACTTTC		F5K24	14	28043	28036	CAAAGTCT		YUP8H12R	18	110064	110057	AAAAGTCT		F24A6	5	39660	39667	CGACTTTA		MUF9	5	80007	80000	GAAAGTCG		F10C21	6	82198	82191	CAAAGTCG		F28I16	7	16157	16164	CGACTTTT		T30B22	6
F4M19	24	9883	9890	AGACTTTA		F1M23	11	29033	29040	AGACTTTC		F5K24	14	34644	34637	CAAAGTCT		YUP8H12R	18	115849	115856	AGACTTTT		F24A6	5	87510	87517	CGACTTTA		T10J7	5	31020	31027	CGACTTTC		F11C10	6	21631	21638	CGACTTTG		F28I16	7	18843	18836	AAAAGTCG		T30B22	6
F4M19	24	10391	10398	AGACTTTA		F1M23	11	50954	50947	GAAAGTCT		F5K24	14	74870	74877	AGACTTTG		YUP8H12R	18	117701	117694	AAAAGTCT		F25O24	5	11494	11487	TAAAGTCG		T10J7	5	32631	32638	CGACTTTC		F11C10	6	33554	33561	CGACTTTG		F28I16	7	34589	34582	AAAAGTCG		T30B22	6
F4M19	24	10895	10902	AGACTTTA		F1M23	11	58247	58240	GAAAGTCT		F5K24	14	74924	74931	AGACTTTG		YUP8H12R	18	138348	138355	AGACTTTT		F25O24	5	20395	20388	TAAAGTCG		T10J7	5	50013	50020	CGACTTTC		F11C10	6	46893	46900	CGACTTTG		F28I16	7	38188	38181	AAAAGTCG		T30B22	6
F4M19	24	11401	11408	AGACTTTA		F1M23	11	59993	60000	AGACTTTC		F5K24	14	75836	75829	CAAAGTCT		YUP8H12R	18	140007	140000	AAAAGTCT		F25O24	5	61532	61525	TAAAGTCG		T10J7	5	65966	65959	GAAAGTCG		F11C10	6	50607	50614	CGACTTTG		F28I16	7	45798	45791	AAAAGTCG		T30B22	6
F4M19	24	11906	11913	AGACTTTA		F1M23	11	64519	64526	AGACTTTC		F5K24	14	77464	77471	AGACTTTG		F3C11	17	5004	4997	AAAAGTCT		F25O24	5	92933	92926	TAAAGTCG		T10J7	5	80828	80821	GAAAGTCG		F11C10	6	56652	56659	CGACTTTG		F28I16	7	63370	63363	AAAAGTCG		T30B22	6
F4M19	24	12414	12421	AGACTTTA		F1M23	11	89124	89131	AGACTTTC		F5K24	14	88691	88684	CAAAGTCT		F3C11	17	7883	7876	AAAAGTCT		F25O24	5	92961	92954	TAAAGTCG		T12K4	5	29512	29519	CGACTTTC		F11C10	6	69015	69022	CGACTTTG		F28I16	7	81958	81965	CGACTTTT		T6F08	6
F4M19	24	12919	12926	AGACTTTA		F3C11	11	9790	9797	AGACTTTC		F5K24	14	98555	98562	AGACTTTG		F3C11	17	11236	11229	AAAAGTCT		F25P12	5	16106	16113	CGACTTTA		T12K4	5	31166	31173	CGACTTTC		F11I4	6	15344	15337	CAAAGTCG		F28O9	7	8273	8280	CGACTTTT		T6F08	6
F4M19	24	13425	13432	AGACTTTA		F3C11	11	45546	45539	GAAAGTCT		F5K24	14	106993	107000	AGACTTTG		F3C11	17	11568	11561	AAAAGTCT		F25P12	5	59031	59038	CGACTTTA		T12K4	5	38981	38988	CGACTTTC		F11I4	6	18342	18335	CAAAGTCG		F28O9	7	34441	34448	CGACTTTT		T6F08	6
F4M19	24	13926	13933	AGACTTTA		F3C11	11	59809	59802	GAAAGTCT		F5K24	14	107047	107054	AGACTTTG		F3C11	17	19780	19787	AGACTTTT		F25P12	5	75521	75528	CGACTTTA		T12K4	5	59473	59466	GAAAGTCG		F11I4	6	30862	30855	CAAAGTCG		F28O9	7	64063	64056	AAAAGTCG		T6F08	6
F4M19	24	14430	14437	AGACTTTA		F3C11	11	61262	61255	GAAAGTCT		F5K24	14	107949	107942	CAAAGTCT		F3C11	17	20174	20181	AGACTTTT		F25P12	5	115308	115315	CGACTTTA		T12K4	5	64304	64297	GAAAGTCG		F11I4	6	43421	43414	CAAAGTCG		F28O9	7	66124	66117	AAAAGTCG		T6F08	6
F4M19	24	48439	48446	AGACTTTA		F3C11	11	65782	65789	AGACTTTC		F5K24	14	109578	109585	AGACTTTG		F3C11	17	20917	20910	AAAAGTCT		F25P12	5	118188	118195	CGACTTTA		T14C8	5	971	964	GAAAGTCG		F11I4	6	44515	44508	CAAAGTCG		F28O9	7	69395	69388	AAAAGTCG		T6F08	6
F4M19	24	67100	67093	TAAAGTCT		F3C11	11	76694	76687	GAAAGTCT		F7H19	14	5941	5934	CAAAGTCT		F3C11	17	23322	23329	AGACTTTT		F26K9	5	6624	6631	CGACTTTA		T14C8	5	1458	1451	GAAAGTCG		F11I4	6	60917	60910	CAAAGTCG		F28O9	7	82244	82237	AAAAGTCG		T8P21	6
F13C19	23	5528	5535	AGACTTTA		F3C11	11	76715	76708	GAAAGTCT		F7H19	14	10376	10369	CAAAGTCT		F3C11	17	26549	26556	AGACTTTT		F26K9	5	9547	9540	TAAAGTCG		T14C8	5	45382	45389	CGACTTTC		F13B4	6	2680	2673	CAAAGTCG		F28O9	7	87325	87332	CGACTTTT		T8P21	6
F13C19	23	15759	15766	AGACTTTA		F3C11	11	76736	76729	GAAAGTCT		F7H19	14	29270	29263	CAAAGTCT		F3C11	17	32456	32463	AGACTTTT		F26K9	5	16004	15997	TAAAGTCG		T14C8	5	52946	52939	GAAAGTCG		F13B4	6	39514	39507	CAAAGTCG		F2J7	7	5198	5205	CGACTTTT		T8P21	6
F13C19	23	16471	16478	AGACTTTA		F3C11	11	83828	83821	GAAAGTCT		F7H19	14	32366	32373	AGACTTTG		F3C11	17	33366	33373	AGACTTTT		F26K9	5	37928	37921	TAAAGTCG		T14C8	5	53432	53425	GAAAGTCG		F13B4	6	54195	54188	CAAAGTCG		F2J7	7	8520	8527	CGACTTTT		T8P21	6
F13C19	23	18247	18254	AGACTTTA		F3C11	11	92010	92017	AGACTTTC		F7H19	14	34714	34721	AGACTTTG		F3C11	17	47573	47580	AGACTTTT		F26K9	5	66591	66598	CGACTTTA		T15D9	5	5897	5890	GAAAGTCG		F13B4	6	70711	70718	CGACTTTG		F2J7	7	31593	31600	CGACTTTT		T8P21	6
F13C19	23	21624	21631	AGACTTTA		F3C11	11	98621	98614	GAAAGTCT		F7H19	14	45332	45325	CAAAGTCT		F3C11	17	47629	47636	AGACTTTT		F27B13	5	44827	44820	TAAAGTCG		T15D9	5	62776	62783	CGACTTTC		F13B4	6	97131	97124	CAAAGTCG		F2J7	7	46479	46472	AAAAGTCG		T8P21	6
F13C19	23	22589	22596	AGACTTTA		F8F16	11	16181	16188	AGACTTTC		F7H19	14	51328	51335	AGACTTTG		F3C11	17	52572	52579	AGACTTTT		F27B13	5	54445	54438	TAAAGTCG		T15D9	5	76944	76937	GAAAGTCG		F13B4	6	100871	100864	CAAAGTCG		F2J7	7	47589	47596	CGACTTTT		F10A12	5
F13C19	23	23475	23482	AGACTTTA		F8F16	11	22984	22977	GAAAGTCT		F7H19	14	70811	70818	AGACTTTG		F3C11	17	71118	71111	AAAAGTCT		F27B13	5	60040	60047	CGACTTTA		T15D9	5	80902	80895	GAAAGTCG		F13I12	6	15483	15490	CGACTTTG		F2J7	7	92846	92839	AAAAGTCG		F10A12	5
F13C19	23	24008	24015	AGACTTTA		F8F16	11	29814	29807	GAAAGTCT		F7H19	14	95010	95003	CAAAGTCT		F3C11	17	94702	94695	AAAAGTCT		F27B13	5	64312	64305	TAAAGTCG		T15D9	5	96985	96978	GAAAGTCG		F13I12	6	18980	18987	CGACTTTG		F2J7	7	93539	93546	CGACTTTT		F10A12	5
F13C19	23	30581	30588	AGACTTTA		F8F16	11	49096	49089	GAAAGTCT		F7H19	14	95992	95999	AGACTTTG		F3C11	17	98206	98213	AGACTTTT		F27B13	5	67102	67109	CGACTTTA		T21B14	5	8722	8715	GAAAGTCG		F13I12	6	47928	47935	CGACTTTG		F4F15	7	9896	9903	CGACTTTT		F10A12	5
F13C19	23	31292	31299	AGACTTTA		F8F16	11	57014	57007	GAAAGTCT		F7H19	14	100317	100310	CAAAGTCT		F5G3	17	10759	10752	AAAAGTCT		F27C12	5	45729	45736	CGACTTTA		T21B14	5	10006	9999	GAAAGTCG		F13I12	6	54831	54824	CAAAGTCG		F4F15	7	18723	18716	AAAAGTCG		F10A12	5
F13C19	23	33068	33075	AGACTTTA		F8F16	11	59459	59452	GAAAGTCT		F7H19	14	118918	118911	CAAAGTCT		F5G3	17	11754	11747	AAAAGTCT		F27C12	5	49795	49788	TAAAGTCG		T21B14	5	23152	23159	CGACTTTC		F13I12	6	65106	65099	CAAAGTCG		F4F15	7	44892	44899	CGACTTTT		F11B9	5
F13C19	23	34312	34319	AGACTTTA		F8F16	11	63127	63134	AGACTTTC		F7H19	14	127509	127516	AGACTTTG		F5G3	17	21967	21974	AGACTTTT		F27C12	5	95592	95585	TAAAGTCG		T21B14	5	29773	29780	CGACTTTC		F13I12	6	91970	91977	CGACTTTG		F4F15	7	52160	52153	AAAAGTCG		F11B9	5
F13C19	23	35555	35562	AGACTTTA		F8F16	11	72588	72595	AGACTTTC		F7H19	14	133526	133533	AGACTTTG		F5G3	17	29031	29024	AAAAGTCT		F27C12	5	98997	99004	CGACTTTA		T21B14	5	43013	43006	GAAAGTCG		F15N16	6	6359	6352	CAAAGTCG		F4F15	7	77736	77743	CGACTTTT		F11B9	5
F13C19	23	36267	36274	AGACTTTA		F8F16	11	74430	74437	AGACTTTC		F7I20	14	15978	15971	CAAAGTCT		F5G3	17	29467	29460	AAAAGTCT		F27C12	5	101427	101434	CGACTTTA		T32E20	5	52675	52668	GAAAGTCG		F15N16	6	39985	39992	CGACTTTG		F4F15	7	77810	77817	CGACTTTT		F11B9	5
F13C19	23	37155	37162	AGACTTTA		F8F16	11	81835	81842	AGACTTTC		F7I20	14	16796	16803	AGACTTTG		F5G3	17	35314	35307	AAAAGTCT		F4L23	5	34592	34599	CGACTTTA		T32E20	5	71103	71110	CGACTTTC		F15N16	6	42253	42246	CAAAGTCG		F4F15	7	110816	110823	CGACTTTT		F11B9	5
F13C19	23	44173	44180	AGACTTTA		F8F16	11	90277	90270	GAAAGTCT		F7I20	14	18037	18044	AGACTTTG		F5G3	17	44382	44375	AAAAGTCT		F4L23	5	78220	78213	TAAAGTCG		T32E20	5	74213	74206	GAAAGTCG		F15N16	6	54567	54574	CGACTTTG		F5K20	7	9511	9518	CGACTTTT		F11F12	5
F13C19	23	45949	45956	AGACTTTA		T5C2	11	869	876	AGACTTTC		F7I20	14	24690	24697	AGACTTTG		F5G3	17	44672	44665	AAAAGTCT		F4L23	5	80346	80353	CGACTTTA		T32E20	5	75191	75184	GAAAGTCG		F15N16	6	82956	82949	CAAAGTCG		F5K20	7	12567	12574	CGACTTTT		F11F12	5
F13C19	23	46839	46846	AGACTTTA		T5C2	11	9489	9482	GAAAGTCT		F7I20	14	51608	51615	AGACTTTG		F5G3	17	49542	49549	AGACTTTT		F4L23	5	98151	98158	CGACTTTA		T32E20	5	75230	75223	GAAAGTCG		F15N16	6	87647	87654	CGACTTTG		F5K20	7	37817	37810	AAAAGTCG		F11F12	5
F13C19	23	58558	58565	AGACTTTA		T5C2	11	34207	34200	GAAAGTCT		F7I20	14	62456	62449	CAAAGTCT		F5G3	17	88923	88930	AGACTTTT		F4L23	5	100389	100382	TAAAGTCG		T5C2	5	12685	12678	GAAAGTCG		F17M7	6	15329	15322	CAAAGTCG		F5K20	7	41046	41039	AAAAGTCG		F11F12	5
F13C19	23	59415	59422	AGACTTTA		T5C2	11	41618	41611	GAAAGTCT		F7I20	14	65801	65808	AGACTTTG		F5G3	17	90987	90980	AAAAGTCT		F4N2	5	4786	4779	TAAAGTCG		T5C2	5	34635	34628	GAAAGTCG		F17M7	6	29876	29883	CGACTTTG		F5K20	7	44446	44453	CGACTTTT		F11F12	5
F13C19	23	62612	62619	AGACTTTA		T5C2	11	44677	44684	AGACTTTC		F7I20	14	69193	69186	CAAAGTCT		F5G3	17	93546	93553	AGACTTTT		F4N2	5	18465	18472	CGACTTTA		T5C2	5	47488	47481	GAAAGTCG		F17M7	6	35956	35963	CGACTTTG		F5K20	7	70514	70521	CGACTTTT		F11O4	5
F13C19	23	63500	63507	AGACTTTA		T5C2	11	52975	52968	GAAAGTCT		F7I20	14	70001	70008	AGACTTTG		F5G3	17	95482	95475	AAAAGTCT		F4N2	5	44681	44674	TAAAGTCG		T5C2	5	94258	94265	CGACTTTC		F17M7	6	49961	49954	CAAAGTCG		F5K20	7	113857	113864	CGACTTTT		F11O4	5
F13C19	23	76636	76643	AGACTTTA		T5C2	11	63441	63448	AGACTTTC		F7I20	14	78422	78415	CAAAGTCT		F5G3	17	99950	99957	AGACTTTT		F4N2	5	55057	55050	TAAAGTCG		T5C2	5	94277	94284	CGACTTTC		F17M7	6	83731	83724	CAAAGTCG		F7D8	7	30379	30386	CGACTTTT		F11O4	5
AP22	21	2560	2553	TAAAGTCT		T5C2	11	67328	67335	AGACTTTC		F7I20	14	86204	86211	AGACTTTG		F5G3	17	100124	100131	AGACTTTT		F4N2	5	67810	67817	CGACTTTA		T5E15	5	12136	12143	CGACTTTC		F17M7	6	95647	95640	CAAAGTCG		F7D8	7	52400	52393	AAAAGTCG		F11O4	5
AP22	21	10738	10745	AGACTTTA		T5C2	11	84997	85004	AGACTTTC		F7I20	14	88364	88371	AGACTTTG		F5G3	17	100550	100543	AAAAGTCT		F4N21	5	8537	8544	CGACTTTA		T5E15	5	46585	46578	GAAAGTCG		F18O19	6	11583	11590	CGACTTTG		F7D8	7	64519	64526	CGACTTTT		F11O4	5
AP22	21	29931	29938	AGACTTTA		T5C2	11	85512	85505	GAAAGTCT		F7I20	14	97108	97115	AGACTTTG		F5G3	17	118964	118971	AGACTTTT		F4N21	5	19731	19724	TAAAGTCG		T5E15	5	74409	74402	GAAAGTCG		F18O19	6	19560	19567	CGACTTTG		F7D8	7	69109	69116	CGACTTTT		F11P10	5
AP22	21	35201	35208	AGACTTTA		T5C2	11	100166	100159	GAAAGTCT		F7I20	14	105793	105786	CAAAGTCT		F5I6	17	2352	2359	AGACTTTT		F4N21	5	24368	24361	TAAAGTCG		T5E15	5	102671	102664	GAAAGTCG		F18O19	6	50489	50496	CGACTTTG		F7D8	7	75753	75760	CGACTTTT		F11P10	5
AP22	21	39460	39467	AGACTTTA		F16N3	10	7119	7126	AGACTTTC		T3J11	14	5760	5753	CAAAGTCT		F5I6	17	13125	13132	AGACTTTT		F4N21	5	32749	32756	CGACTTTA		T5E15	5	102739	102732	GAAAGTCG		F18O19	6	52704	52711	CGACTTTG		F7D8	7	81496	81489	AAAAGTCG		F11P10	5
AP22	21	40776	40769	TAAAGTCT		F16N3	10	7923	7916	GAAAGTCT		T3J11	14	13209	13216	AGACTTTG		F5I6	17	14249	14242	AAAAGTCT		F4N21	5	40510	40503	TAAAGTCG		T6G21	5	11933	11940	CGACTTTC		F18O19	6	58183	58176	CAAAGTCG		F7D8	7	99575	99582	CGACTTTT		F11P10	5
AP22	21	46840	46847	AGACTTTA		F16N3	10	15364	15371	AGACTTTC		T3J11	14	17375	17382	AGACTTTG		F5I6	17	19570	19577	AGACTTTT		F5A9	5	39774	39781	CGACTTTA		T6G21	5	13485	13492	CGACTTTC		F18O19	6	80494	80501	CGACTTTG		F7G19	7	7923	7916	AAAAGTCG		F11P10	5
AP22	21	67448	67441	TAAAGTCT		F16N3	10	19848	19841	GAAAGTCT		T3J11	14	18171	18178	AGACTTTG		F5I6	17	41311	41318	AGACTTTT		F5A9	5	42239	42246	CGACTTTA		T6G21	5	48577	48570	GAAAGTCG		F19K16	6	7664	7657	CAAAGTCG		F7G19	7	33228	33235	CGACTTTT		F13C5	5
AP22	21	68550	68557	AGACTTTA		F16N3	10	41347	41354	AGACTTTC		T3J11	14	36413	36406	CAAAGTCT		F5I6	17	41816	41823	AGACTTTT		F5A9	5	56619	56626	CGACTTTA		T6G21	5	55346	55339	GAAAGTCG		F19K16	6	22877	22870	CAAAGTCG		F7G19	7	40179	40186	CGACTTTT		F13C5	5
AP22	21	83367	83374	AGACTTTA		F16N3	10	50898	50891	GAAAGTCT		T3J11	14	40626	40619	CAAAGTCT		F5I6	17	71549	71542	AAAAGTCT		F5A9	5	79147	79154	CGACTTTA		T6G21	5	62311	62304	GAAAGTCG		F19K16	6	27903	27910	CGACTTTG		F7G19	7	78997	79004	CGACTTTT		F13C5	5
AP22	21	105767	105760	TAAAGTCT		F16N3	10	52949	52942	GAAAGTCT		T3J11	14	45028	45021	CAAAGTCT		F5I6	17	76379	76372	AAAAGTCT		F5A9	5	93525	93532	CGACTTTA		T7B11	5	58014	58021	CGACTTTC		F19K16	6	34020	34013	CAAAGTCG		F7G19	7	81284	81277	AAAAGTCG		F13C5	5
AP22	21	149252	149245	TAAAGTCT		F16N3	10	57425	57432	AGACTTTC		T3J11	14	62880	62887	AGACTTTG		F5I6	17	78915	78908	AAAAGTCT		F6F3	5	4748	4755	CGACTTTA		T7B11	5	89704	89711	CGACTTTC		F19K16	6	57170	57163	CAAAGTCG		F7G19	7	84677	84684	CGACTTTT		F13C5	5
AP22	21	150093	150100	AGACTTTA		F16N3	10	67517	67510	GAAAGTCT		T3J11	14	68086	68093	AGACTTTG		F5I6	17	81723	81716	AAAAGTCT		F6F3	5	37223	37230	CGACTTTA		T7B11	5	96422	96415	GAAAGTCG		F19K16	6	90123	90116	CAAAGTCG		F7G19	7	101825	101832	CGACTTTT		F13G24	5
AP22	21	197422	197429	AGACTTTA		F16N3	10	125640	125633	GAAAGTCT		T3J11	14	78128	78135	AGACTTTG		F5I6	17	86098	86105	AGACTTTT		F6F3	5	52517	52510	TAAAGTCG		T7B11	5	102465	102458	GAAAGTCG		F1K3	6	5926	5933	CGACTTTG		F7J8	7	33474	33467	AAAAGTCG		F13G24	5
AP22	21	240292	240299	AGACTTTA		F18P14	10	14922	14929	AGACTTTC		T3J11	14	79021	79014	CAAAGTCT		F5I6	17	94215	94208	AAAAGTCT		F6F3	5	71640	71633	TAAAGTCG		T7B11	5	105719	105712	GAAAGTCG		F1K3	6	7174	7181	CGACTTTG		F7J8	7	33525	33518	AAAAGTCG		F13G24	5
AP22	21	244753	244746	TAAAGTCT		F18P14	10	34060	34053	GAAAGTCT		T3J11	14	91608	91615	AGACTTTG		F5I6	17	96798	96791	AAAAGTCT		F6F3	5	92024	92031	CGACTTTA		CHROMOSOME_C	4	98075	98082	CGACTTTC		F1K3	6	13604	13597	CAAAGTCG		F7J8	7	38958	38965	CGACTTTT		F13G24	5
AP22	21	269280	269287	AGACTTTA		F18P14	10	42399	42406	AGACTTTC		T3J11	14	124069	124062	CAAAGTCT		F5I6	17	100530	100523	AAAAGTCT		F7D8	5	11662	11655	TAAAGTCG		CHROMOSOME_C	4	107090	107083	GAAAGTCG		F1K3	6	20740	20747	CGACTTTG		F7J8	7	62019	62012	AAAAGTCG		F13G24	5
AP22	21	299670	299677	AGACTTTA		F18P14	10	42446	42439	GAAAGTCT		T3J11	14	128383	128376	CAAAGTCT		F5I6	17	109182	109189	AGACTTTT		F7D8	5	17870	17863	TAAAGTCG		CHROMOSOME_C	4	131559	131566	CGACTTTC		F1K3	6	43518	43511	CAAAGTCG		F7J8	7	70487	70480	AAAAGTCG		F17N18	5
AP22	21	358923	358930	AGACTTTA		F18P14	10	43911	43918	AGACTTTC		F14G9	13	5937	5930	CAAAGTCT		F5I6	17	122661	122668	AGACTTTT		F7D8	5	26553	26546	TAAAGTCG		CHROMOSOME_C	4	140574	140567	GAAAGTCG		F1K3	6	59130	59123	CAAAGTCG		F7J8	7	86142	86149	CGACTTTT		F17N18	5
AP22	21	360538	360531	TAAAGTCT		F18P14	10	43958	43951	GAAAGTCT		F14G9	13	27603	27596	CAAAGTCT		F5I6	17	129885	129892	AGACTTTT		F7D8	5	31133	31126	TAAAGTCG		F13C5	4	29929	29922	GAAAGTCG		F20B17	6	24239	24232	CAAAGTCG		F7J8	7	92480	92473	AAAAGTCG		F17N18	5
AP22	21	385543	385536	TAAAGTCT		F18P14	10	45423	45430	AGACTTTC		F14G9	13	28306	28313	AGACTTTG		K11I1	17	3098	3091	AAAAGTCT		F7D8	5	62688	62681	TAAAGTCG		F13C5	4	63846	63839	GAAAGTCG		F20B17	6	43751	43758	CGACTTTG		MNC6	7	37651	37644	AAAAGTCG		F17N18	5
F14C23	21	3192	3199	AGACTTTA		F18P14	10	45470	45463	GAAAGTCT		F14G9	13	33794	33787	CAAAGTCT		K11I1	17	7091	7084	AAAAGTCT		F7H19	5	16563	16556	TAAAGTCG		F13C5	4	83556	83549	GAAAGTCG		F20B17	6	63191	63184	CAAAGTCG		MNC6	7	40578	40571	AAAAGTCG		F17N18	5
F14C23	21	4258	4265	AGACTTTA		F18P14	10	47329	47322	GAAAGTCT		F14G9	13	48101	48094	CAAAGTCT		K11I1	17	9027	9020	AAAAGTCT		F7H19	5	50293	50300	CGACTTTA		F13C5	4	118195	118188	GAAAGTCG		F20B17	6	78404	78397	CAAAGTCG		MNC6	7	54006	53999	AAAAGTCG		F18C1	5
F14C23	21	5680	5687	AGACTTTA		F18P14	10	100588	100581	GAAAGTCT		F14G9	13	63284	63277	CAAAGTCT		K11I1	17	10443	10450	AGACTTTT		F7H19	5	88964	88957	TAAAGTCG		F14I23	4	10502	10495	GAAAGTCG		F20B17	6	83430	83437	CGACTTTG		MNC6	7	55436	55429	AAAAGTCG		F18C1	5
F14C23	21	6569	6576	AGACTTTA		F24J7	10	20218	20225	AGACTTTC		F14G9	13	72452	72459	AGACTTTG		K11I1	17	17391	17398	AGACTTTT		F7H19	5	110800	110807	CGACTTTA		F14I23	4	11602	11595	GAAAGTCG		F20B17	6	89547	89540	CAAAGTCG		MNC6	7	63824	63831	CGACTTTT		F18C1	5
F14C23	21	7458	7465	AGACTTTA		F24J7	10	20711	20718	AGACTTTC		F14G9	13	89702	89695	CAAAGTCT		K11I1	17	22084	22077	AAAAGTCT		F7H19	5	138645	138638	TAAAGTCG		F14I23	4	34300	34307	CGACTTTC		F20D10	6	38987	38980	CAAAGTCG		MNC6	7	82185	82192	CGACTTTT		F18C1	5
F14C23	21	8347	8354	AGACTTTA		F24J7	10	26086	26093	AGACTTTC		F14G9	13	93024	93031	AGACTTTG		K11I1	17	22261	22254	AAAAGTCT		F9D16	5	47291	47298	CGACTTTA		F14I23	4	83285	83292	CGACTTTC		F20D10	6	41306	41299	CAAAGTCG		MNC6	7	92300	92307	CGACTTTT		F18C1	5
F14C23	21	9769	9776	AGACTTTA		F24J7	10	39416	39423	AGACTTTC		F14G9	13	93176	93169	CAAAGTCT		K11I1	17	25183	25190	AGACTTTT		F9D16	5	57875	57868	TAAAGTCG		F15B8	4	18597	18604	CGACTTTC		F20D10	6	42396	42403	CGACTTTG		MQN23	7	7129	7122	AAAAGTCG		F18F4	5
F14C23	21	14593	14600	AGACTTTA		F24J7	10	50102	50095	GAAAGTCT		F14G9	13	93484	93491	AGACTTTG		K11I1	17	26738	26745	AGACTTTT		F9D16	5	59950	59943	TAAAGTCG		F15B8	4	24749	24756	CGACTTTC		F20D10	6	49147	49154	CGACTTTG		MQN23	7	10209	10202	AAAAGTCG		F18F4	5
F14C23	21	21374	21381	AGACTTTA		F24J7	10	62568	62575	AGACTTTC		F14G9	13	98960	98967	AGACTTTG		K11I1	17	31846	31839	AAAAGTCT		F9D16	5	73834	73841	CGACTTTA		F15B8	4	44390	44397	CGACTTTC		F20D10	6	126285	126278	CAAAGTCG		MQN23	7	57488	57481	AAAAGTCG		F18F4	5
F14C23	21	23329	23336	AGACTTTA		F24J7	10	70288	70295	AGACTTTC		F14G9	13	100625	100618	CAAAGTCT		K11I1	17	33946	33953	AGACTTTT		F9D16	5	108010	108017	CGACTTTA		F15B8	4	85573	85580	CGACTTTC		F20D10	6	136734	136727	CAAAGTCG		MQN23	7	61751	61744	AAAAGTCG		F18F4	5
F14C23	21	24218	24225	AGACTTTA		F24J7	10	76102	76095	GAAAGTCT		F15K20	13	7924	7931	AGACTTTG		K11I1	17	37274	37281	AGACTTTT		F9L1	5	6581	6588	CGACTTTA		F16A14	4	18723	18716	GAAAGTCG		F21B7	6	41456	41449	CAAAGTCG		MQN23	7	72001	72008	CGACTTTT		F18F4	5
F14C23	21	25640	25647	AGACTTTA		F24J7	10	77618	77611	GAAAGTCT		F15K20	13	34696	34703	AGACTTTG		K11I1	17	38962	38955	AAAAGTCT		F9L1	5	12399	12392	TAAAGTCG		F16A14	4	39478	39485	CGACTTTC		F21B7	6	55298	55291	CAAAGTCG		MQN23	7	73851	73844	AAAAGTCG		F18O9	5
F14C23	21	26529	26536	AGACTTTA		F24J7	10	77660	77653	GAAAGTCT		F15K20	13	35346	35339	CAAAGTCT		K11I1	17	39270	39263	AAAAGTCT		F9L1	5	95267	95260	TAAAGTCG		F16A14	4	74860	74853	GAAAGTCG		F21B7	6	55557	55550	CAAAGTCG		MQN23	7	91661	91654	AAAAGTCG		F18O9	5
F14C23	21	28128	28135	AGACTTTA		F4P9	10	5524	5531	AGACTTTC		F15K20	13	36536	36543	AGACTTTG		K11I1	17	41332	41339	AGACTTTT		F9L1	5	124702	124709	CGACTTTA		F16A14	4	87414	87407	GAAAGTCG		F21B7	6	77837	77830	CAAAGTCG		T17F15	7	4073	4080	CGACTTTT		F18O9	5
F14C23	21	29017	29024	AGACTTTA		F4P9	10	25719	25712	GAAAGTCT		F15K20	13	41060	41053	CAAAGTCT		K11I1	17	43898	43905	AGACTTTT		F9L1	5	140374	140367	TAAAGTCG		F16B22	4	48741	48748	CGACTTTC		F21B7	6	96414	96421	CGACTTTG		T17F15	7	19109	19116	CGACTTTT		F18O9	5
F14C23	21	33966	33973	AGACTTTA		F4P9	10	51437	51444	AGACTTTC		F15K20	13	47465	47458	CAAAGTCT		K11I1	17	55394	55401	AGACTTTT		MCB17	5	903	910	CGACTTTA		F16B22	4	68697	68704	CGACTTTC		F21B7	6	96459	96466	CGACTTTG		T17F15	7	39122	39129	CGACTTTT		F18O9	5
F14C23	21	41707	41714	AGACTTTA		F4P9	10	60586	60593	AGACTTTC		F15K20	13	51714	51721	AGACTTTG		MPL12	17	2601	2608	AGACTTTT		MCB17	5	6596	6589	TAAAGTCG		F16B22	4	74219	74212	GAAAGTCG		F23H14	6	7562	7569	CGACTTTG		T17F15	7	72852	72859	CGACTTTT		F1K3	5
F14C23	21	42901	42908	AGACTTTA		F4P9	10	66397	66390	GAAAGTCT		F15K20	13	57977	57984	AGACTTTG		MPL12	17	8649	8656	AGACTTTT		MCB17	5	12638	12645	CGACTTTA		F16B22	4	106873	106866	GAAAGTCG		F23H14	6	32915	32908	CAAAGTCG		T17F15	7	81812	81819	CGACTTTT		F1K3	5
F14C23	21	44095	44102	AGACTTTA		F4P9	10	74549	74542	GAAAGTCT		F15K20	13	83976	83983	AGACTTTG		MPL12	17	12162	12155	AAAAGTCT		MCB17	5	24843	24850	CGACTTTA		F17A13	4	16026	16019	GAAAGTCG		F23H14	6	50410	50403	CAAAGTCG		T17F15	7	82738	82745	CGACTTTT		F1K3	5
F14C23	21	45105	45112	AGACTTTA		F4P9	10	128702	128695	GAAAGTCT		F15K20	13	84897	84890	CAAAGTCT		MPL12	17	12281	12274	AAAAGTCT		MCB17	5	54388	54381	TAAAGTCG		F17A13	4	47788	47795	CGACTTTC		F23H14	6	53391	53384	CAAAGTCG		T17F15	7	91922	91929	CGACTTTT		F1K3	5
F14C23	21	50175	50168	TAAAGTCT		F4P9	10	140492	140499	AGACTTTC		F15K20	13	105744	105737	CAAAGTCT		MPL12	17	14296	14289	AAAAGTCT		MIL15	5	35756	35763	CGACTTTA		F17A13	4	59866	59873	CGACTTTC		F23H14	6	56030	56023	CAAAGTCG		T20B5	7	450	457	CGACTTTT		F1K3	5
F23H6	21	191	184	TAAAGTCT		F4P9	10	140531	140538	AGACTTTC		F15K20	13	108073	108066	CAAAGTCT		MPL12	17	16205	16198	AAAAGTCT		MIL15	5	41512	41505	TAAAGTCG		F17A13	4	85363	85370	CGACTTTC		F23H14	6	67440	67433	CAAAGTCG		T20B5	7	8393	8400	CGACTTTT		F20D21	5
F23H6	21	1700	1693	TAAAGTCT		F4P9	10	150155	150162	AGACTTTC		F15K20	13	111609	111602	CAAAGTCT		MPL12	17	22509	22516	AGACTTTT		MIL15	5	41555	41548	TAAAGTCG		F17A17	4	33303	33296	GAAAGTCG		F27M3	6	41130	41137	CGACTTTG		T20B5	7	29511	29504	AAAAGTCG		F20D21	5
F23H6	21	2210	2203	TAAAGTCT		F8K4	10	2483	2490	AGACTTTC		F19C24	13	17856	17849	CAAAGTCT		MPL12	17	23000	22993	AAAAGTCT		MIL15	5	62203	62210	CGACTTTA		F17A17	4	42486	42479	GAAAGTCG		F27M3	6	46654	46647	CAAAGTCG		T20B5	7	35766	35759	AAAAGTCG		F20D21	5
F23H6	21	2720	2713	TAAAGTCT		F8K4	10	10573	10580	AGACTTTC		F19C24	13	22601	22594	CAAAGTCT		MPL12	17	27979	27972	AAAAGTCT		MIL15	5	69922	69929	CGACTTTA		F17A17	4	53029	53022	GAAAGTCG		F27M3	6	47647	47640	CAAAGTCG		T20B5	7	52200	52193	AAAAGTCG		F20D21	5
F23H6	21	3232	3225	TAAAGTCT		F8K4	10	17110	17117	AGACTTTC		F19C24	13	30840	30833	CAAAGTCT		MPL12	17	40116	40123	AGACTTTT		MRG21	5	6639	6646	CGACTTTA		F17A17	4	79654	79661	CGACTTTC		F27M3	6	90142	90149	CGACTTTG		T20B5	7	54070	54077	CGACTTTT		F20D21	5
F23H6	21	3742	3735	TAAAGTCT		F8K4	10	28618	28625	AGACTTTC		F19C24	13	37345	37352	AGACTTTG		MPL12	17	41722	41729	AGACTTTT		MRG21	5	28283	28276	TAAAGTCG		F17K4	4	9056	9063	CGACTTTC		F27M3	6	98004	97997	CAAAGTCG		T20B5	7	57388	57395	CGACTTTT		F20D22	5
F23H6	21	4252	4245	TAAAGTCT		F8K4	10	40301	40308	AGACTTTC		F19C24	13	56139	56132	CAAAGTCT		MPL12	17	44159	44166	AGACTTTT		MRG21	5	40343	40350	CGACTTTA		F17K4	4	35707	35700	GAAAGTCG		F27M3	6	103822	103829	CGACTTTG		T22A15	7	13218	13211	AAAAGTCG		F20D22	5
F23H6	21	4762	4755	TAAAGTCT		F8K4	10	59291	59298	AGACTTTC		F19C24	13	65769	65762	CAAAGTCT		MPL12	17	45491	45484	AAAAGTCT		MRG21	5	50405	50412	CGACTTTA		F17K4	4	42345	42352	CGACTTTC		F28H19	6	41921	41928	CGACTTTG		T22A15	7	15541	15548	CGACTTTT		F20D22	5
F23H6	21	21833	21826	TAAAGTCT		F8K4	10	89234	89227	GAAAGTCT		F19C24	13	70081	70088	AGACTTTG		MPL12	17	63075	63082	AGACTTTT		MRG21	5	64150	64157	CGACTTTA		F17K4	4	83253	83246	GAAAGTCG		F28H19	6	103472	103479	CGACTTTG		T22A15	7	19727	19734	CGACTTTT		F20D22	5
F23H6	21	38092	38085	TAAAGTCT		F8K4	10	97869	97876	AGACTTTC		F19C24	13	70937	70944	AGACTTTG		MPL12	17	90532	90525	AAAAGTCT		MSG15	5	6731	6724	TAAAGTCG		F17M7	4	21937	21930	GAAAGTCG		F28H19	6	108916	108909	CAAAGTCG		T22A15	7	43737	43744	CGACTTTT		F20D22	5
F23H6	21	39661	39654	TAAAGTCT		F8K4	10	102771	102778	AGACTTTC		F19C24	13	96390	96397	AGACTTTG		MPL12	17	94525	94518	AAAAGTCT		MSG15	5	24001	24008	CGACTTTA		F17M7	4	73092	73085	GAAAGTCG		F28H19	6	115287	115280	CAAAGTCG		T22A15	7	70115	70108	AAAAGTCG		F20M13	5
F23H6	21	52583	52590	AGACTTTA		F8K4	10	111694	111701	AGACTTTC		F19C24	13	99814	99821	AGACTTTG		MPL12	17	96461	96454	AAAAGTCT		MSG15	5	33174	33181	CGACTTTA		F17M7	4	80683	80690	CGACTTTC		F28H19	6	121838	121831	CAAAGTCG		T22A15	7	75512	75505	AAAAGTCG		F20M13	5
F23H6	21	54359	54366	AGACTTTA		T12H1	10	79000	78993	GAAAGTCT		F19C24	13	105764	105771	AGACTTTG		T13P21	17	7658	7651	AAAAGTCT		MSG15	5	35025	35032	CGACTTTA		F17M7	4	100575	100582	CGACTTTC		F28H19	6	127066	127073	CGACTTTG		T22A15	7	93556	93549	AAAAGTCG		F20M13	5
F23H6	21	86469	86462	TAAAGTCT		T12H1	10	85260	85267	AGACTTTC		F19C24	13	108832	108839	AGACTTTG		T13P21	17	24469	24462	AAAAGTCT		MSG15	5	72280	72287	CGACTTTA		F18B13	4	30530	30537	CGACTTTC		F28I16	6	18313	18306	CAAAGTCG		T6J4	7	5265	5258	AAAAGTCG		F20M13	5
F23H6	21	86976	86969	TAAAGTCT		T12H1	10	89520	89527	AGACTTTC		F19C24	13	117054	117047	CAAAGTCT		T13P21	17	29514	29507	AAAAGTCT		MSL1	5	26550	26543	TAAAGTCG		F18B13	4	43244	43237	GAAAGTCG		F28I16	6	32749	32742	CAAAGTCG		T6J4	7	19036	19029	AAAAGTCG		F20M13	5
F23H6	21	87479	87472	TAAAGTCT		T12H1	10	101510	101517	AGACTTTC		F1N20	13	12457	12464	AGACTTTG		T13P21	17	29758	29765	AGACTTTT		MSL1	5	36296	36303	CGACTTTA		F18B13	4	58665	58672	CGACTTTC		F28I16	6	40354	40347	CAAAGTCG		T6J4	7	20579	20572	AAAAGTCG		F20P5	5
F23H6	21	87984	87977	TAAAGTCT		T12H1	10	104974	104981	AGACTTTC		F1N20	13	26388	26381	CAAAGTCT		T13P21	17	30861	30868	AGACTTTT		MSL1	5	40836	40829	TAAAGTCG		F18B13	4	69814	69807	GAAAGTCG		F28I16	6	52828	52821	CAAAGTCG		T6J4	7	25479	25486	CGACTTTT		F20P5	5
F23H6	21	88465	88458	TAAAGTCT		T12H1	10	108517	108510	GAAAGTCT		F1N20	13	32131	32124	CAAAGTCT		T13P21	17	39745	39738	AAAAGTCT		MSL1	5	45082	45089	CGACTTTA		F19N2	4	5363	5356	GAAAGTCG		F28I16	6	59074	59067	CAAAGTCG		T6J4	7	27591	27598	CGACTTTT		F20P5	5
F23H6	21	88971	88964	TAAAGTCT		T12H1	10	113691	113684	GAAAGTCT		F1N20	13	37084	37077	CAAAGTCT		T13P21	17	40285	40292	AGACTTTT		MSL1	5	78511	78518	CGACTTTA		F19N2	4	52877	52884	CGACTTTC		F28I16	6	65067	65074	CGACTTTG		T6J4	7	63363	63356	AAAAGTCG		F20P5	5
F23H6	21	89530	89523	TAAAGTCT		T12H1	10	130130	130137	AGACTTTC		F1N20	13	61950	61943	CAAAGTCT		T13P21	17	48264	48271	AGACTTTT		MWD9	5	12490	12483	TAAAGTCG		F19N2	4	100509	100516	CGACTTTC		F28K19	6	13810	13817	CGACTTTG		T6J4	7	84501	84494	AAAAGTCG		F20P5	5
F23H6	21	90033	90026	TAAAGTCT		T12H1	10	130473	130466	GAAAGTCT		F1N20	13	63269	63276	AGACTTTG		T13P21	17	53734	53727	AAAAGTCT		MWD9	5	38406	38399	TAAAGTCG		F19N2	4	107518	107525	CGACTTTC		F28K19	6	24009	24016	CGACTTTG		CHROMOSOME_M	6	30469	30476	CGACTTTT		F21E10	5
T25F15	18	4242	4235	TAAAGTCT		T12H1	10	132830	132823	GAAAGTCT		F1N20	13	72804	72797	CAAAGTCT		T13P21	17	62962	62955	AAAAGTCT		MWD9	5	40258	40265	CGACTTTA		F1K23	4	8745	8752	CGACTTTC		F28K19	6	37720	37727	CGACTTTG		CHROMOSOME_M	6	277775	277768	AAAAGTCG		F21E10	5
T25F15	18	4735	4728	TAAAGTCT		T13H18	10	8344	8351	AGACTTTC		F1N20	13	76355	76362	AGACTTTG		T13P21	17	63738	63731	AAAAGTCT		MWD9	5	42845	42838	TAAAGTCG		F1K23	4	36194	36187	GAAAGTCG		F28K19	6	44525	44518	CAAAGTCG		CHROMOSOME_M	6	285406	285399	AAAAGTCG		F21E10	5
T25F15	18	5244	5237	TAAAGTCT		T13H18	10	16368	16375	AGACTTTC		F1N20	13	76445	76438	CAAAGTCT		T13P21	17	79070	79063	AAAAGTCT		MWD9	5	73968	73961	TAAAGTCG		F1K23	4	80531	80538	CGACTTTC		F28K19	6	59881	59888	CGACTTTG		CHROMOSOME_M	6	313942	313949	CGACTTTT		F21E10	5
T25F15	18	5755	5748	TAAAGTCT		T13H18	10	22470	22477	AGACTTTC		F1N20	13	79813	79820	AGACTTTG		T13P21	17	96831	96824	AAAAGTCT		T19P19	5	11384	11377	TAAAGTCG		F1K23	4	95890	95883	GAAAGTCG		F28K19	6	89555	89562	CGACTTTG		CHROMOSOME_M	6	336005	335998	AAAAGTCG		F21E10	5
T25F15	18	6266	6259	TAAAGTCT		T13H18	10	39555	39562	AGACTTTC		F1N20	13	81779	81786	AGACTTTG		T13P21	17	97388	97381	AAAAGTCT		T19P19	5	15609	15602	TAAAGTCG		F22G5	4	18772	18779	CGACTTTC		F2P9	6	11888	11881	CAAAGTCG		CHROMOSOME_M	6	350629	350622	AAAAGTCG		F22D22	5
T25F15	18	6758	6751	TAAAGTCT		T13H18	10	51642	51649	AGACTTTC		F1N20	13	83948	83941	CAAAGTCT		T13P21	17	99546	99539	AAAAGTCT		T19P19	5	26230	26237	CGACTTTA		F22G5	4	20928	20921	GAAAGTCG		F2P9	6	24196	24189	CAAAGTCG		F11B9	6	9923	9930	CGACTTTT		F22D22	5
T25F15	18	8267	8260	TAAAGTCT		T13H18	10	55906	55899	GAAAGTCT		F1N20	13	101795	101802	AGACTTTG		T13P21	17	100118	100111	AAAAGTCT		T19P19	5	56046	56053	CGACTTTA		F22G5	4	32506	32499	GAAAGTCG		F2P9	6	37651	37644	CAAAGTCG		F11B9	6	10492	10499	CGACTTTT		F22D22	5
T25F15	18	8777	8770	TAAAGTCT		T13H18	10	65443	65450	AGACTTTC		F20D10	13	14700	14693	CAAAGTCT		T13P21	17	104791	104784	AAAAGTCT		T19P19	5	68838	68845	CGACTTTA		F22G5	4	39379	39386	CGACTTTC		F2P9	6	66396	66389	CAAAGTCG		F11B9	6	25049	25056	CGACTTTT		F22D22	5
T25F15	18	9287	9280	TAAAGTCT		T13H18	10	66672	66665	GAAAGTCT		F20D10	13	20214	20207	CAAAGTCT		T6P5	17	6312	6319	AGACTTTT		T1M15	5	18010	18003	TAAAGTCG		F28H19	4	48515	48508	GAAAGTCG		F2P9	6	70927	70934	CGACTTTG		F11B9	6	47337	47330	AAAAGTCG		F22D22	5
T25F15	18	9799	9792	TAAAGTCT		T13H18	10	76108	76101	GAAAGTCT		F20D10	13	40910	40903	CAAAGTCT		T6P5	17	29927	29934	AGACTTTT		T1M15	5	28986	28993	CGACTTTA		F28H19	4	60932	60939	CGACTTTC		F2P9	6	91013	91006	CAAAGTCG		F11B9	6	47918	47925	CGACTTTT		F22K18	5
T25F15	18	10309	10302	TAAAGTCT		T13H18	10	79412	79405	GAAAGTCT		F20D10	13	59401	59394	CAAAGTCT		T6P5	17	38167	38160	AAAAGTCT		T1M15	5	56897	56904	CGACTTTA		F28H19	4	111376	111383	CGACTTTC		F3H9	6	7789	7782	CAAAGTCG		F11B9	6	73583	73576	AAAAGTCG		F22K18	5
T25F15	18	10819	10812	TAAAGTCT		T18D12	10	5413	5406	GAAAGTCT		F20D10	13	77214	77221	AGACTTTG		T6P5	17	49062	49055	AAAAGTCT		T1M15	5	59552	59545	TAAAGTCG		F28H19	4	119825	119818	GAAAGTCG		F3H9	6	29138	29131	CAAAGTCG		F11F8	6	4320	4313	AAAAGTCG		F22K18	5
T25F15	18	11329	11322	TAAAGTCT		T18D12	10	14814	14821	AGACTTTC		F20D10	13	96833	96826	CAAAGTCT		T6P5	17	61110	61117	AGACTTTT		T1M15	5	79364	79371	CGACTTTA		F2H10	4	41107	41100	GAAAGTCG		F3H9	6	73725	73718	CAAAGTCG		F11F8	6	32689	32682	AAAAGTCG		F22K18	5
T25F15	18	28400	28393	TAAAGTCT		T18D12	10	25904	25897	GAAAGTCT		F20D10	13	104221	104228	AGACTTTG		T6P5	17	61735	61728	AAAAGTCT		T1N24	5	3742	3735	TAAAGTCG		F2H10	4	52308	52315	CGACTTTC		F3H9	6	83215	83222	CGACTTTG		F11F8	6	37886	37893	CGACTTTT		F22K18	5
T25F15	18	44659	44652	TAAAGTCT		T18D12	10	31574	31567	GAAAGTCT		F20D10	13	107800	107793	CAAAGTCT		T6P5	17	64596	64603	AGACTTTT		T1N24	5	16234	16241	CGACTTTA		F2H10	4	73644	73637	GAAAGTCG		F3H9	6	100943	100950	CGACTTTG		F11F8	6	60767	60760	AAAAGTCG		F22O13	5
T25F15	18	46228	46221	TAAAGTCT		T18D12	10	33984	33977	GAAAGTCT		F20D10	13	114495	114488	CAAAGTCT		T6P5	17	70276	70269	AAAAGTCT		T1N24	5	30024	30031	CGACTTTA		F2H10	4	75970	75977	CGACTTTC		F3H9	6	107536	107529	CAAAGTCG		F11F8	6	68693	68686	AAAAGTCG		F22O13	5
T25F15	18	59150	59157	AGACTTTA		T18D12	10	47777	47784	AGACTTTC		F20D10	13	124364	124357	CAAAGTCT		T6P5	17	88385	88392	AGACTTTT		T1N24	5	117477	117484	CGACTTTA		F3D18	4	37281	37288	CGACTTTC		F4P13	6	4360	4353	CAAAGTCG		F11F8	6	89874	89881	CGACTTTT		F22O13	5
T25F15	18	60926	60933	AGACTTTA		T18D12	10	47824	47817	GAAAGTCT		F20D10	13	126883	126890	AGACTTTG		T6P5	17	94752	94759	AGACTTTT		T1N24	5	117478	117471	TAAAGTCG		F3D18	4	47764	47771	CGACTTTC		F4P13	6	13822	13829	CGACTTTG		F12A21	6	15269	15262	AAAAGTCG		F22O13	5
F1C23	17	207	200	TAAAGTCT		T18D12	10	59743	59736	GAAAGTCT		F20D10	13	136082	136075	CAAAGTCT		T6P5	17	95582	95575	AAAAGTCT		T1O16	5	13074	13081	CGACTTTA		F3D18	4	70000	70007	CGACTTTC		F4P13	6	20849	20856	CGACTTTG		F12A21	6	56156	56149	AAAAGTCG		F22O13	5
F1C23	17	713	706	TAAAGTCT		T18D12	10	77841	77848	AGACTTTC		F20D10	13	137328	137335	AGACTTTG		T6P5	17	95930	95937	AGACTTTT		T1O16	5	21241	21248	CGACTTTA		F3D18	4	86773	86780	CGACTTTC		F4P13	6	64341	64334	CAAAGTCG		F12A21	6	57148	57155	CGACTTTT		F23C8	5
F1C23	17	4431	4424	TAAAGTCT		T18D12	10	89420	89427	AGACTTTC		F2C1	13	1720	1727	AGACTTTG		T6P5	17	95975	95968	AAAAGTCT		T1O16	5	22882	22889	CGACTTTA		F5A9	4	45314	45307	GAAAGTCG		F4P13	6	64488	64481	CAAAGTCG		F12A21	6	59744	59737	AAAAGTCG		F23C8	5
F1C23	17	9107	9100	TAAAGTCT		T1J8	10	47393	47386	GAAAGTCT		F2C1	13	17496	17503	AGACTTTG		T6P5	17	96077	96070	AAAAGTCT		T1O16	5	39337	39330	TAAAGTCG		F5A9	4	59693	59686	GAAAGTCG		F4P13	6	84906	84913	CGACTTTG		F12A21	6	81738	81745	CGACTTTT		F23C8	5
F1C23	17	9611	9604	TAAAGTCT		T1J8	10	49835	49828	GAAAGTCT		F2C1	13	32936	32929	CAAAGTCT		T6P5	17	100242	100249	AGACTTTT		T1O16	5	89256	89263	CGACTTTA		F5A9	4	82222	82215	GAAAGTCG		F6I1	6	29755	29748	CAAAGTCG		F12A21	6	99804	99811	CGACTTTT		F23C8	5
F1C23	17	9986	9979	TAAAGTCT		T1J8	10	52298	52305	AGACTTTC		F2C1	13	40686	40693	AGACTTTG		T6P5	17	101389	101382	AAAAGTCT		T22A6	5	14538	14531	TAAAGTCG		F5A9	4	96600	96593	GAAAGTCG		F6I1	6	31605	31598	CAAAGTCG		F14J9	6	24651	24644	AAAAGTCG		F23C8	5
F1C23	17	10491	10484	TAAAGTCT		T1J8	10	62003	62010	AGACTTTC		F2C1	13	44882	44889	AGACTTTG		T6P5	17	116018	116025	AGACTTTT		T22A6	5	20715	20722	CGACTTTA		F5H14	4	38014	38021	CGACTTTC		F6I1	6	35009	35016	CGACTTTG		F14J9	6	30600	30607	CGACTTTT		F23M2	5
F1C23	17	10999	10992	TAAAGTCT		T1J8	10	78023	78016	GAAAGTCT		F2C1	13	48198	48205	AGACTTTG		F14G24	16	6335	6342	AGACTTTT		T22A6	5	21273	21266	TAAAGTCG		F5H14	4	47232	47225	GAAAGTCG		F6I1	6	63936	63943	CGACTTTG		F14J9	6	51797	51790	AAAAGTCG		F23M2	5
F1C23	17	11503	11496	TAAAGTCT		T1J8	10	82012	82005	GAAAGTCT		F2C1	13	54267	54274	AGACTTTG		F14G24	16	7542	7535	AAAAGTCT		T22A6	5	63200	63207	CGACTTTA		F5H14	4	73580	73587	CGACTTTC		F6I1	6	69023	69016	CAAAGTCG		F14J9	6	58296	58303	CGACTTTT		F23M2	5
F1C23	17	12004	11997	TAAAGTCT		T1J8	10	86736	86729	GAAAGTCT		F2C1	13	68602	68609	AGACTTTG		F14G24	16	12163	12156	AAAAGTCT		T22A6	5	98991	98984	TAAAGTCG		F5H14	4	85627	85620	GAAAGTCG		F6I1	6	71127	71120	CAAAGTCG		F14J9	6	70766	70759	AAAAGTCG		F23M2	5
F1C23	17	12513	12506	TAAAGTCT		T1J8	10	99371	99378	AGACTTTC		F2C1	13	82618	82625	AGACTTTG		F14G24	16	24977	24984	AGACTTTT		T22B15	5	10203	10196	TAAAGTCG		F7A7	4	20795	20802	CGACTTTC		F7I20	6	12330	12337	CGACTTTG		F14J9	6	85585	85592	CGACTTTT		F23M2	5
F1C23	17	13015	13008	TAAAGTCT		T1J8	10	112375	112368	GAAAGTCT		F2C1	13	97741	97748	AGACTTTG		F14G24	16	27650	27657	AGACTTTT		T22B15	5	13901	13894	TAAAGTCG		F7A7	4	38689	38682	GAAAGTCG		F7I20	6	32291	32284	CAAAGTCG		F14M2	6	30673	30666	AAAAGTCG		F24M12	5
F1C23	17	13522	13515	TAAAGTCT		T1J8	10	113163	113156	GAAAGTCT		F2C1	13	103587	103580	CAAAGTCT		F14G24	16	29094	29087	AAAAGTCT		T22B15	5	49947	49954	CGACTTTA		F7A7	4	45674	45681	CGACTTTC		F7I20	6	55915	55922	CGACTTTG		F14M2	6	33046	33053	CGACTTTT		F24M12	5
F1C23	17	14024	14017	TAAAGTCT		T22A6	10	401	394	GAAAGTCT		F2C1	13	105585	105578	CAAAGTCT		F14G24	16	30777	30784	AGACTTTT		T22B15	5	74004	74011	CGACTTTA		F7A7	4	58410	58403	GAAAGTCG		F7I20	6	68972	68979	CGACTTTG		F14M2	6	39125	39132	CGACTTTT		F24M12	5
F1C23	17	14527	14520	TAAAGTCT		T22A6	10	16533	16526	GAAAGTCT		F2C1	13	115068	115061	CAAAGTCT		F14G24	16	48888	48895	AGACTTTT		T22B15	5	85742	85749	CGACTTTA		F7B19	4	18429	18422	GAAAGTCG		F7I20	6	93383	93376	CAAAGTCG		F14M2	6	70322	70329	CGACTTTT		F24M12	5
F1C23	17	15034	15027	TAAAGTCT		T22A6	10	30467	30460	GAAAGTCT		F8L15	13	14793	14786	CAAAGTCT		F14G24	16	54400	54393	AAAAGTCT		T26N6	5	4162	4169	CGACTTTA		F7B19	4	25557	25564	CGACTTTC		F7I20	6	107930	107937	CGACTTTG		F14M2	6	92734	92741	CGACTTTT		F24M12	5
F1C23	17	15541	15534	TAAAGTCT		T22A6	10	51786	51779	GAAAGTCT		F8L15	13	16198	16205	AGACTTTG		F14G24	16	87498	87505	AGACTTTT		T26N6	5	44381	44388	CGACTTTA		F7B19	4	52549	52556	CGACTTTC		F7P1	6	37488	37481	CAAAGTCG		F14M2	6	92965	92972	CGACTTTT		F26B15	5
T6G21	17	1339	1346	AGACTTTA		T22A6	10	68261	68268	AGACTTTC		F8L15	13	24563	24570	AGACTTTG		F14G24	16	95535	95528	AAAAGTCT		T26N6	5	51195	51202	CGACTTTA		F7B19	4	108897	108904	CGACTTTC		F7P1	6	37544	37537	CAAAGTCG		F14N22	6	24554	24547	AAAAGTCG		F26B15	5
T6G21	17	7602	7595	TAAAGTCT		T22A6	10	75514	75507	GAAAGTCT		F8L15	13	27536	27543	AGACTTTG		F14G24	16	95902	95909	AGACTTTT		T26N6	5	73730	73737	CGACTTTA		F7K24	4	5011	5018	CGACTTTC		F7P1	6	79064	79057	CAAAGTCG		F14N22	6	50291	50298	CGACTTTT		F26B15	5
T6G21	17	27916	27909	TAAAGTCT		T22A6	10	76567	76560	GAAAGTCT		F8L15	13	46205	46212	AGACTTTG		F14G24	16	95926	95933	AGACTTTT		T26N6	5	81176	81169	TAAAGTCG		F7K24	4	19572	19579	CGACTTTC		F7P1	6	79483	79490	CGACTTTG		F14N22	6	61659	61652	AAAAGTCG		F26B15	5
T6G21	17	28801	28794	TAAAGTCT		T22A6	10	82624	82631	AGACTTTC		F8L15	13	58407	58400	CAAAGTCT		F14G24	16	97917	97924	AGACTTTT		T28I19	5	12587	12594	CGACTTTA		F7K24	4	22135	22128	GAAAGTCG		F7P1	6	81958	81965	CGACTTTG		F14N22	6	77442	77435	AAAAGTCG		F26B15	5
T6G21	17	30480	30487	AGACTTTA		T22A6	10	91273	91266	GAAAGTCT		F8L15	13	62318	62325	AGACTTTG		F14G24	16	98371	98378	AGACTTTT		T28I19	5	19937	19944	CGACTTTA		F7K24	4	93722	93715	GAAAGTCG		F7P1	6	82014	82021	CGACTTTG		F14N22	6	88022	88015	AAAAGTCG		F26K9	5
T6G21	17	31557	31550	TAAAGTCT		T22A6	10	93932	93925	GAAAGTCT		F8L15	13	66470	66463	CAAAGTCT		F14G24	16	98524	98531	AGACTTTT		T28I19	5	60846	60853	CGACTTTA		F8D11	4	10466	10473	CGACTTTC		MGL6	6	23990	23983	CAAAGTCG		F14N22	6	88435	88428	AAAAGTCG		F26K9	5
T6G21	17	55185	55178	TAAAGTCT		T8M16	10	17580	17587	AGACTTTC		F8L15	13	67977	67970	CAAAGTCT		F14O23	16	1495	1488	AAAAGTCT		T28I19	5	61133	61140	CGACTTTA		F8D11	4	71964	71971	CGACTTTC		MGL6	6	33521	33528	CGACTTTG		F17O7	6	12065	12058	AAAAGTCG		F26K9	5
T6G21	17	59817	59810	TAAAGTCT		T8M16	10	34582	34589	AGACTTTC		F8L15	13	68034	68027	CAAAGTCT		F14O23	16	7402	7409	AGACTTTT		T28I19	5	63376	63383	CGACTTTA		F8D11	4	97144	97137	GAAAGTCG		MGL6	6	44571	44578	CGACTTTG		F17O7	6	19005	19012	CGACTTTT		F26K9	5
T6G21	17	66473	66466	TAAAGTCT		T8M16	10	44747	44740	GAAAGTCT		F8L15	13	89792	89785	CAAAGTCT		F14O23	16	22678	22671	AAAAGTCT		T32B03	5	29553	29546	TAAAGTCG		F8D11	4	104388	104395	CGACTTTC		MGL6	6	46610	46603	CAAAGTCG		F17O7	6	43474	43467	AAAAGTCG		F26K9	5
T6G21	17	73878	73885	AGACTTTA		T8M16	10	62379	62372	GAAAGTCT		F8L15	13	104057	104064	AGACTTTG		F14O23	16	24206	24199	AAAAGTCT		T32B03	5	30574	30567	TAAAGTCG		F9H3	4	34239	34246	CGACTTTC		MGL6	6	70051	70058	CGACTTTG		F17O7	6	70569	70576	CGACTTTT		F28K19	5
T6G21	17	90332	90325	TAAAGTCT		T8M16	10	66156	66149	GAAAGTCT		F8L15	13	105456	105449	CAAAGTCT		F14O23	16	30006	30013	AGACTTTT		T32B03	5	42090	42083	TAAAGTCG		F9H3	4	78161	78168	CGACTTTC		MGL6	6	77030	77023	CAAAGTCG		F17O7	6	81395	81402	CGACTTTT		F28K19	5
T6G21	17	98182	98189	AGACTTTA		T8M16	10	72130	72137	AGACTTTC		K21C13	13	29476	29483	AGACTTTG		F14O23	16	39800	39807	AGACTTTT		T32B03	5	65751	65758	CGACTTTA		F9H3	4	84815	84822	CGACTTTC		MRG7	6	12600	12607	CGACTTTG		F17O7	6	89819	89826	CGACTTTT		F28K19	5
T6G21	17	111266	111273	AGACTTTA		T8M16	10	86211	86218	AGACTTTC		K21C13	13	33250	33243	CAAAGTCT		F14O23	16	42283	42276	AAAAGTCT		T32B03	5	68911	68918	CGACTTTA		F9H3	4	89381	89388	CGACTTTC		MRG7	6	20519	20512	CAAAGTCG		F18C1	6	2397	2390	AAAAGTCG		F28K19	5
T6G21	17	111707	111714	AGACTTTA		T8M16	10	88340	88333	GAAAGTCT		K21C13	13	34887	34880	CAAAGTCT		F14O23	16	42643	42636	AAAAGTCT		T3J11	5	31362	31355	TAAAGTCG		K15E6	4	63173	63166	GAAAGTCG		MRG7	6	21665	21658	CAAAGTCG		F18C1	6	21059	21052	AAAAGTCG		F28K19	5
T6G21	17	117999	118006	AGACTTTA		T8M16	10	91345	91338	GAAAGTCT		K21C13	13	35416	35409	CAAAGTCT		F14O23	16	49901	49894	AAAAGTCT		T3J11	5	31425	31418	TAAAGTCG		K15E6	4	66154	66161	CGACTTTC		MRG7	6	22981	22974	CAAAGTCG		F18C1	6	25798	25805	CGACTTTT		F28M20	5
T6G21	17	124138	124131	TAAAGTCT		T8M16	10	106611	106604	GAAAGTCT		K21C13	13	50797	50804	AGACTTTG		F14O23	16	51812	51805	AAAAGTCT		T3J11	5	31545	31538	TAAAGTCG		K15E6	4	79560	79553	GAAAGTCG		MRG7	6	61066	61059	CAAAGTCG		F18C1	6	40203	40196	AAAAGTCG		F28M20	5
T6G21	17	136993	136986	TAAAGTCT		CHROMOSOME_C	9	27728	27721	GAAAGTCT		K21C13	13	57542	57549	AGACTTTG		F14O23	16	54984	54991	AGACTTTT		T3J11	5	98499	98492	TAAAGTCG		K15E6	4	80760	80767	CGACTTTC		MRG7	6	67246	67239	CAAAGTCG		F18C1	6	49348	49355	CGACTTTT		F28M20	5
F19O5	13	3675	3682	AGACTTTA		CHROMOSOME_C	9	31486	31479	GAAAGTCT		K21C13	13	65958	65965	AGACTTTG		F14O23	16	58709	58702	AAAAGTCT		T3J11	5	112093	112100	CGACTTTA		K19E1	4	23022	23029	CGACTTTC		MXH1	6	1724	1717	CAAAGTCG		F18C1	6	78107	78100	AAAAGTCG		F28M20	5
F19O5	13	9785	9792	AGACTTTA		CHROMOSOME_C	9	33648	33655	AGACTTTC		K21C13	13	68948	68941	CAAAGTCT		F14O23	16	78300	78307	AGACTTTT		T5C23	5	64	71	CGACTTTA		K19E1	4	50345	50352	CGACTTTC		MXH1	6	9005	9012	CGACTTTG		F1K3	6	18173	18180	CGACTTTT		F28M20	5
F19O5	13	11434	11441	AGACTTTA		CHROMOSOME_C	9	47593	47586	GAAAGTCT		K21C13	13	69282	69289	AGACTTTG		F14O23	16	88125	88132	AGACTTTT		T5C23	5	821	814	TAAAGTCG		K19E1	4	50422	50429	CGACTTTC		MXH1	6	34981	34988	CGACTTTG		F1K3	6	19044	19051	CGACTTTT		F28N24	5
F19O5	13	18903	18896	TAAAGTCT		CHROMOSOME_C	9	49847	49840	GAAAGTCT		K21C13	13	71293	71286	CAAAGTCT		F14O23	16	92842	92849	AGACTTTT		T5C23	5	22502	22509	CGACTTTA		K19E1	4	75890	75897	CGACTTTC		MXH1	6	68940	68947	CGACTTTG		F1K3	6	40206	40199	AAAAGTCG		F28N24	5
F19O5	13	29106	29099	TAAAGTCT		CHROMOSOME_C	9	54406	54399	GAAAGTCT		K21C13	13	72696	72689	CAAAGTCT		F14O23	16	95039	95032	AAAAGTCT		T5C23	5	84462	84455	TAAAGTCG		MJE7	4	11159	11166	CGACTTTC		MXH1	6	75942	75935	CAAAGTCG		F1K3	6	53812	53805	AAAAGTCG		F28N24	5
F19O5	13	35104	35111	AGACTTTA		CHROMOSOME_C	9	82330	82337	AGACTTTC		K21C13	13	75513	75520	AGACTTTG		F17A8	16	7302	7309	AGACTTTT		T5C23	5	84616	84609	TAAAGTCG		MJE7	4	15081	15088	CGACTTTC		MXH1	6	83968	83975	CGACTTTG		F1K3	6	88657	88650	AAAAGTCG		F28N24	5
F19O5	13	63076	63083	AGACTTTA		CHROMOSOME_C	9	95758	95765	AGACTTTC		K21C13	13	84527	84520	CAAAGTCT		F17A8	16	7943	7936	AAAAGTCT		T6F08	5	429	436	CGACTTTA		MJE7	4	23332	23325	GAAAGTCG		MXK3	6	18218	18211	CAAAGTCG		F1K3	6	102190	102197	CGACTTTT		F28N24	5
F19O5	13	69352	69359	AGACTTTA		CHROMOSOME_C	9	142891	142884	GAAAGTCT		T10K17	13	8113	8106	CAAAGTCT		F17A8	16	23066	23059	AAAAGTCT		T6F08	5	28433	28426	TAAAGTCG		MJE7	4	70546	70553	CGACTTTC		MXK3	6	48845	48852	CGACTTTG		F21B7	6	21701	21708	CGACTTTT		F2P16	5
F19O5	13	80717	80710	TAAAGTCT		F14J16	9	3020	3013	GAAAGTCT		T10K17	13	8148	8141	CAAAGTCT		F17A8	16	28395	28388	AAAAGTCT		T6F08	5	59757	59750	TAAAGTCG		MXF12	4	7824	7817	GAAAGTCG		MXK3	6	54026	54033	CGACTTTG		F21B7	6	22042	22035	AAAAGTCG		F2P16	5
F19O5	13	85437	85444	AGACTTTA		F14J16	9	3197	3190	GAAAGTCT		T10K17	13	14827	14820	CAAAGTCT		F17A8	16	37948	37941	AAAAGTCT		T6F08	5	86941	86934	TAAAGTCG		MXF12	4	9024	9031	CGACTTTC		MXK3	6	57823	57816	CAAAGTCG		F21B7	6	71682	71689	CGACTTTT		F2P16	5
F19O5	13	86270	86277	AGACTTTA		F14J16	9	18098	18091	GAAAGTCT		T10K17	13	50361	50354	CAAAGTCT		F17A8	16	40196	40189	AAAAGTCT		T6F08	5	138619	138612	TAAAGTCG		MXF12	4	12182	12189	CGACTTTC		MXK3	6	59701	59708	CGACTTTG		F21B7	6	75023	75030	CGACTTTT		F2P16	5
F19O5	13	94352	94359	AGACTTTA		F14J16	9	18149	18142	GAAAGTCT		T10K17	13	58982	58989	AGACTTTG		F17A8	16	59650	59657	AGACTTTT		T9I4	5	86841	86848	CGACTTTA		MXF12	4	18364	18357	GAAAGTCG		MXK3	6	71868	71875	CGACTTTG		F21B7	6	76110	76103	AAAAGTCG		F2P16	5
F19O5	13	112442	112435	TAAAGTCT		F14J16	9	27198	27205	AGACTTTC		T10K17	13	59138	59131	CAAAGTCT		F17A8	16	64255	64248	AAAAGTCT		T9I4	5	88331	88338	CGACTTTA		MXH1	4	26373	26380	CGACTTTC		T10P11	6	7253	7246	CAAAGTCG		F21B7	6	81044	81037	AAAAGTCG		F3F24	5
F2N1	13	24876	24869	TAAAGTCT		F14J16	9	31871	31878	AGACTTTC		T10K17	13	62705	62712	AGACTTTG		F17A8	16	77303	77310	AGACTTTT		T9I4	5	91440	91447	CGACTTTA		MXH1	4	48945	48938	GAAAGTCG		T10P11	6	13924	13917	CAAAGTCG		F21F14	6	3610	3603	AAAAGTCG		F3F24	5
F2N1	13	25670	25663	TAAAGTCT		F14J16	9	33321	33328	AGACTTTC		T10K17	13	62955	62948	CAAAGTCT		F17A8	16	78386	78393	AGACTTTT		T9I4	5	92428	92421	TAAAGTCG		MXH1	4	87289	87296	CGACTTTC		T10P11	6	59084	59077	CAAAGTCG		F21F14	6	4894	4901	CGACTTTT		F3F24	5
F2N1	13	38928	38921	TAAAGTCT		F14J16	9	43133	43140	AGACTTTC		T10K17	13	83758	83751	CAAAGTCT		F17A8	16	87960	87953	AAAAGTCT		T9I4	5	101998	102005	CGACTTTA		MXH1	4	88770	88763	GAAAGTCG		T10P11	6	76763	76756	CAAAGTCG		F21F14	6	7624	7617	AAAAGTCG		F3F24	5
F2N1	13	47936	47943	AGACTTTA		F14J16	9	50419	50426	AGACTTTC		T10K17	13	86919	86926	AGACTTTG		F17A8	16	93038	93045	AGACTTTT		F10K1	4	19504	19511	CGACTTTA		MYC6	4	3109	3116	CGACTTTC		T10P11	6	85305	85298	CAAAGTCG		F21F14	6	89588	89581	AAAAGTCG		F3F24	5
F2N1	13	50205	50212	AGACTTTA		F15E12	9	7668	7661	GAAAGTCT		T10K17	13	87941	87948	AGACTTTG		F17A8	16	97594	97587	AAAAGTCT		F10K1	4	38077	38084	CGACTTTA		MYC6	4	48799	48806	CGACTTTC		T10P11	6	96396	96403	CGACTTTG		F21F14	6	93523	93530	CGACTTTT		F3I17	5
F2N1	13	53358	53351	TAAAGTCT		F15E12	9	8023	8030	AGACTTTC		T10K17	13	88236	88229	CAAAGTCT		F17A8	16	102818	102811	AAAAGTCT		F10K1	4	84007	84000	TAAAGTCG		MYC6	4	50809	50802	GAAAGTCG		T15D9	6	9803	9796	CAAAGTCG		F21F14	6	107875	107882	CGACTTTT		F3I17	5
F2N1	13	70699	70706	AGACTTTA		F15E12	9	18743	18750	AGACTTTC		T10K17	13	105449	105442	CAAAGTCT		F17A8	16	110461	110454	AAAAGTCT		F10K1	4	92755	92762	CGACTTTA		MYC6	4	83997	83990	GAAAGTCG		T15D9	6	11838	11831	CAAAGTCG		F21J6	6	33556	33563	CGACTTTT		F3I17	5
F2N1	13	91636	91643	AGACTTTA		F15E12	9	22071	22064	GAAAGTCT		T13E15	13	1167	1160	CAAAGTCT		F17A8	16	118391	118384	AAAAGTCT		F10O5	4	28466	28459	TAAAGTCG		MYN8	4	2462	2469	CGACTTTC		T15D9	6	14654	14661	CGACTTTG		F21J6	6	37305	37298	AAAAGTCG		F3I17	5
F2N1	13	94447	94454	AGACTTTA		F15E12	9	23939	23932	GAAAGTCT		T13E15	13	22559	22566	AGACTTTG		F20D21	16	1282	1289	AGACTTTT		F10O5	4	41504	41497	TAAAGTCG		MYN8	4	23705	23698	GAAAGTCG		T15D9	6	16804	16797	CAAAGTCG		F21J6	6	38793	38800	CGACTTTT		F3I17	5
F2N1	13	108678	108671	TAAAGTCT		F15E12	9	35830	35823	GAAAGTCT		T13E15	13	24071	24078	AGACTTTG		F20D21	16	1302	1309	AGACTTTT		F10O5	4	48039	48032	TAAAGTCG		MYN8	4	29599	29606	CGACTTTC		T15D9	6	23322	23315	CAAAGTCG		F21J6	6	57333	57326	AAAAGTCG		F3L17	5
F2N1	13	115981	115988	AGACTTTA		F15E12	9	53632	53639	AGACTTTC		T13E15	13	24836	24843	AGACTTTG		F20D21	16	4753	4746	AAAAGTCT		F10O5	4	62598	62605	CGACTTTA		MYN8	4	45911	45904	GAAAGTCG		T15D9	6	39280	39273	CAAAGTCG		F21J6	6	96317	96310	AAAAGTCG		F3L17	5
F2N1	13	116517	116524	AGACTTTA		F15E12	9	65657	65650	GAAAGTCT		T13E15	13	28761	28754	CAAAGTCT		F20D21	16	13966	13959	AAAAGTCT		F11F19	4	36870	36877	CGACTTTA		T12C22	4	33202	33195	GAAAGTCG		T16H5	6	3341	3348	CGACTTTG		F21J6	6	105471	105464	AAAAGTCG		F3L17	5
F2N1	13	117372	117379	AGACTTTA		F15E12	9	86161	86168	AGACTTTC		T13E15	13	30224	30231	AGACTTTG		F20D21	16	17846	17839	AAAAGTCT		F11F19	4	38284	38277	TAAAGTCG		T12C22	4	48984	48991	CGACTTTC		T16H5	6	5935	5942	CGACTTTG		F21M12	6	22894	22887	AAAAGTCG		F3L17	5
F4C21	13	21025	21032	AGACTTTA		F15F15	9	902	909	AGACTTTC		T13E15	13	32226	32233	AGACTTTG		F20D21	16	25297	25290	AAAAGTCT		F11F19	4	47669	47676	CGACTTTA		T12C22	4	74446	74439	GAAAGTCG		T16H5	6	22872	22879	CGACTTTG		F21M12	6	26453	26460	CGACTTTT		F3L17	5
F4C21	13	22229	22222	TAAAGTCT		F15F15	9	17336	17343	AGACTTTC		T13E15	13	46313	46320	AGACTTTG		F20D21	16	41086	41079	AAAAGTCT		F11F19	4	82670	82677	CGACTTTA		T12C22	4	76299	76306	CGACTTTC		T16H5	6	44089	44082	CAAAGTCG		F21M12	6	39541	39534	AAAAGTCG		F4I4	5
F4C21	13	45874	45867	TAAAGTCT		F15F15	9	48818	48825	AGACTTTC		T13E15	13	48366	48359	CAAAGTCT		F20D21	16	67217	67210	AAAAGTCT		F12A21	4	27640	27633	TAAAGTCG		T12H3	4	22106	22099	GAAAGTCG		T16H5	6	44157	44150	CAAAGTCG		F21M12	6	75129	75122	AAAAGTCG		F4I4	5
F4C21	13	48426	48419	TAAAGTCT		F15F15	9	76597	76604	AGACTTTC		T13E15	13	49267	49274	AGACTTTG		F20D21	16	104914	104921	AGACTTTT		F12A21	4	30028	30035	CGACTTTA		T12H3	4	83220	83213	GAAAGTCG		T16H5	6	46360	46367	CGACTTTG		F21M12	6	87686	87679	AAAAGTCG		F4I4	5
F4C21	13	49133	49126	TAAAGTCT		F15F15	9	80800	80793	GAAAGTCT		T13E15	13	75432	75425	CAAAGTCT		F20D21	16	105531	105524	AAAAGTCT		F12A21	4	43695	43688	TAAAGTCG		T12H3	4	84640	84633	GAAAGTCG		T16L4	6	25555	25548	CAAAGTCG		F21M12	6	120653	120660	CGACTTTT		F4I4	5
F4C21	13	52438	52431	TAAAGTCT		F15F15	9	123431	123424	GAAAGTCT		T13E15	13	77872	77879	AGACTTTG		F20D21	16	115881	115888	AGACTTTT		F12A21	4	52239	52246	CGACTTTA		T12H3	4	86388	86381	GAAAGTCG		T16L4	6	27407	27400	CAAAGTCG		F21O3	6	19127	19134	CGACTTTT		F4I4	5
F4C21	13	70289	70296	AGACTTTA		F15F15	9	141529	141522	GAAAGTCT		T13E15	13	80585	80592	AGACTTTG		F20D21	16	119694	119701	AGACTTTT		F12K8	4	2532	2539	CGACTTTA		T12J13	4	7589	7582	GAAAGTCG		T16L4	6	29932	29925	CAAAGTCG		F21O3	6	22116	22109	AAAAGTCG		F7D8	5
F4C21	13	87185	87178	TAAAGTCT		F15F15	9	153591	153584	GAAAGTCT		T14A11	13	572	565	CAAAGTCT		F20D21	16	123348	123355	AGACTTTT		F12K8	4	16038	16031	TAAAGTCG		T12J13	4	10737	10730	GAAAGTCG		T16L4	6	32543	32536	CAAAGTCG		F21O3	6	39028	39035	CGACTTTT		F7D8	5
F4C21	13	104351	104344	TAAAGTCT		F15F15	9	153802	153795	GAAAGTCT		T14A11	13	2774	2781	AGACTTTG		F20D21	16	125360	125367	AGACTTTT		F12K8	4	19673	19666	TAAAGTCG		T12J13	4	11169	11162	GAAAGTCG		T16L4	6	35792	35785	CAAAGTCG		F21O3	6	40028	40035	CGACTTTT		F7D8	5
F4C21	13	106256	106263	AGACTTTA		F15H18	9	4515	4522	AGACTTTC		T14A11	13	28412	28419	AGACTTTG		F20D21	16	137954	137961	AGACTTTT		F12K8	4	69740	69747	CGACTTTA		T12J13	4	53922	53929	CGACTTTC		T16L4	6	44285	44278	CAAAGTCG		F21O3	6	81540	81533	AAAAGTCG		F7D8	5
F4C21	13	121655	121648	TAAAGTCT		F15H18	9	5395	5402	AGACTTTC		T14A11	13	40414	40407	CAAAGTCT		F20D21	16	140773	140766	AAAAGTCT		F13M7	4	17157	17164	CGACTTTA		T12P18	4	3321	3328	CGACTTTC		T22A15	6	31841	31848	CGACTTTG		F21O3	6	89406	89413	CGACTTTT		F7D8	5
F4C21	13	127541	127534	TAAAGTCT		F15H18	9	20007	20014	AGACTTTC		T14A11	13	42239	42232	CAAAGTCT		F9G14	16	9217	9210	AAAAGTCT		F13M7	4	52467	52460	TAAAGTCG		T12P18	4	51488	51481	GAAAGTCG		T22A15	6	32913	32906	CAAAGTCG		F23M2	6	148	141	AAAAGTCG		F8L15	5
F4C21	13	127982	127975	TAAAGTCT		F15H18	9	29311	29304	GAAAGTCT		T14A11	13	43853	43846	CAAAGTCT		F9G14	16	14520	14527	AGACTTTT		F13M7	4	74043	74036	TAAAGTCG		T12P18	4	60671	60678	CGACTTTC		T22A15	6	36092	36085	CAAAGTCG		F23M2	6	13667	13660	AAAAGTCG		F8L15	5
MGD8	13	3203	3210	AGACTTTA		F15H18	9	35309	35302	GAAAGTCT		T14A11	13	45758	45751	CAAAGTCT		F9G14	16	25426	25419	AAAAGTCT		F13M7	4	82095	82088	TAAAGTCG		T12P18	4	70028	70021	GAAAGTCG		T22A15	6	51212	51205	CAAAGTCG		F23M2	6	15234	15227	AAAAGTCG		F8L15	5
MGD8	13	5191	5184	TAAAGTCT		F15H18	9	41660	41653	GAAAGTCT		T14A11	13	53891	53898	AGACTTTG		F9G14	16	35879	35886	AGACTTTT		F13P17	4	15939	15946	CGACTTTA		T13D4	4	13454	13461	CGACTTTC		T22A15	6	51368	51361	CAAAGTCG		F23M2	6	19948	19955	CGACTTTT		F8L15	5
MGD8	13	14944	14951	AGACTTTA		F15H18	9	68103	68096	GAAAGTCT		T14A11	13	55249	55256	AGACTTTG		F9G14	16	46486	46479	AAAAGTCT		F13P17	4	18151	18158	CGACTTTA		T13D4	4	35447	35440	GAAAGTCG		T22A15	6	74061	74054	CAAAGTCG		F23M2	6	39602	39595	AAAAGTCG		F8L15	5
MGD8	13	19436	19429	TAAAGTCT		F15H18	9	85950	85957	AGACTTTC		T14A11	13	60184	60177	CAAAGTCT		F9G14	16	47510	47517	AGACTTTT		F13P17	4	84894	84887	TAAAGTCG		T13D4	4	83443	83450	CGACTTTC		T25K17	6	13982	13975	CAAAGTCG		F23M2	6	89474	89481	CGACTTTT		K1F13	5
MGD8	13	30841	30834	TAAAGTCT		F15H18	9	89516	89523	AGACTTTC		T14A11	13	66924	66917	CAAAGTCT		F9G14	16	58728	58735	AGACTTTT		F13P17	4	109966	109959	TAAAGTCG		T13D4	4	107974	107967	GAAAGTCG		T25K17	6	14768	14761	CAAAGTCG		F24I3	6	20138	20131	AAAAGTCG		K1F13	5
MGD8	13	47284	47291	AGACTTTA		F17F16	9	5952	5959	AGACTTTC		T14A11	13	72368	72361	CAAAGTCT		F9G14	16	61821	61828	AGACTTTT		F14P1	4	1041	1048	CGACTTTA		T14K23	4	13642	13635	GAAAGTCG		T25K17	6	38704	38711	CGACTTTG		F24I3	6	36424	36417	AAAAGTCG		K1F13	5
MGD8	13	49869	49862	TAAAGTCT		F17F16	9	20324	20331	AGACTTTC		T14A11	13	74344	74337	CAAAGTCT		F9G14	16	71208	71215	AGACTTTT		F14P1	4	40899	40906	CGACTTTA		T14K23	4	67756	67749	GAAAGTCG		T25K17	6	42633	42640	CGACTTTG		F24I3	6	37999	37992	AAAAGTCG		K1F13	5
MGD8	13	53149	53142	TAAAGTCT		F17F16	9	20349	20342	GAAAGTCT		T15B3	13	5992	5985	CAAAGTCT		F9G14	16	74226	74219	AAAAGTCT		F14P1	4	85194	85201	CGACTTTA		T14K23	4	78205	78212	CGACTTTC		T25K17	6	78094	78101	CGACTTTG		F24I3	6	39029	39022	AAAAGTCG		K1F13	5
MGD8	13	65388	65395	AGACTTTA		F17F16	9	28618	28625	AGACTTTC		T15B3	13	8287	8280	CAAAGTCT		F9G14	16	74859	74852	AAAAGTCT		F14P1	4	89831	89838	CGACTTTA		T14K23	4	80881	80888	CGACTTTC		T25K17	6	84104	84111	CGACTTTG		F24I3	6	53859	53866	CGACTTTT		MFC16	5
MGD8	13	71516	71509	TAAAGTCT		F17F16	9	34502	34509	AGACTTTC		T15B3	13	14200	14207	AGACTTTG		F9G14	16	74919	74912	AAAAGTCT		F16J13	4	1574	1567	TAAAGTCG		T21P5	4	32276	32283	CGACTTTC		T29E15	6	7138	7131	CAAAGTCG		F24I3	6	58114	58107	AAAAGTCG		MFC16	5
MGD8	13	71902	71895	TAAAGTCT		F17F16	9	40524	40517	GAAAGTCT		T15B3	13	19435	19428	CAAAGTCT		F9G14	16	74984	74991	AGACTTTT		F16J13	4	70749	70742	TAAAGTCG		T21P5	4	65661	65654	GAAAGTCG		T29E15	6	12460	12467	CGACTTTG		F25P22	6	39112	39105	AAAAGTCG		MFC16	5
MGD8	13	73106	73099	TAAAGTCT		F17F16	9	41195	41202	AGACTTTC		T15B3	13	19729	19736	AGACTTTG		F9G14	16	75081	75088	AGACTTTT		F16J13	4	75183	75190	CGACTTTA		T21P5	4	68809	68802	GAAAGTCG		T29E15	6	20268	20261	CAAAGTCG		F25P22	6	54148	54155	CGACTTTT		MFC16	5
MGD8	13	77475	77468	TAAAGTCT		F17F16	9	44469	44462	GAAAGTCT		T15B3	13	19950	19957	AGACTTTG		F9G14	16	79927	79920	AAAAGTCT		F16J13	4	77356	77349	TAAAGTCG		T21P5	4	69241	69234	GAAAGTCG		T29E15	6	27512	27505	CAAAGTCG		F25P22	6	81751	81758	CGACTTTT		MFC16	5
T6K22	13	4068	4061	TAAAGTCT		F17F16	9	69846	69853	AGACTTTC		T15B3	13	52342	52335	CAAAGTCT		F9G14	16	101020	101027	AGACTTTT		F17M7	4	20411	20418	CGACTTTA		T22A15	4	9623	9616	GAAAGTCG		T29E15	6	38991	38984	CAAAGTCG		F25P22	6	85168	85161	AAAAGTCG		MFC19	5
T6K22	13	14076	14083	AGACTTTA		F18O14	9	37012	37005	GAAAGTCT		T15B3	13	58750	58743	CAAAGTCT		T7B11	16	2332	2339	AGACTTTT		F17M7	4	61568	61561	TAAAGTCG		T22A15	4	15866	15873	CGACTTTC		T29E15	6	76250	76257	CGACTTTG		F25P22	6	89505	89498	AAAAGTCG		MFC19	5
T6K22	13	23015	23008	TAAAGTCT		F18O14	9	40874	40867	GAAAGTCT		T15B3	13	59231	59224	CAAAGTCT		T7B11	16	19032	19025	AAAAGTCT		F17M7	4	67029	67036	CGACTTTA		T22A15	4	51186	51193	CGACTTTC		T3E15	6	66361	66368	CGACTTTG		F25P22	6	103161	103168	CGACTTTT		MFC19	5
T6K22	13	32161	32168	AGACTTTA		F18O14	9	48034	48027	GAAAGTCT		T15B3	13	66897	66890	CAAAGTCT		T7B11	16	24680	24673	AAAAGTCT		F17M7	4	84154	84161	CGACTTTA		T22A15	4	51234	51241	CGACTTTC		T3E15	6	68751	68758	CGACTTTG		F26H11	6	773	780	CGACTTTT		MFC19	5
T6K22	13	36789	36796	AGACTTTA		F18O14	9	48291	48298	AGACTTTC		T15B3	13	74430	74423	CAAAGTCT		T7B11	16	29628	29621	AAAAGTCT		F19B15	4	20028	20021	TAAAGTCG		T24P13	4	31916	31923	CGACTTTC		T3E15	6	84804	84811	CGACTTTG		F26H11	6	16393	16400	CGACTTTT		MFC19	5
T6K22	13	37055	37048	TAAAGTCT		F18O14	9	52160	52153	GAAAGTCT		T15B3	13	92071	92064	CAAAGTCT		T7B11	16	38174	38181	AGACTTTT		F19B15	4	51429	51422	TAAAGTCG		T24P13	4	61102	61109	CGACTTTC		T3E15	6	91664	91671	CGACTTTG		F26H11	6	25740	25747	CGACTTTT		MLD14	5
T6K22	13	39951	39944	TAAAGTCT		F18O14	9	54995	54988	GAAAGTCT		T15B3	13	112463	112456	CAAAGTCT		T7B11	16	68432	68425	AAAAGTCT		F19B15	4	51457	51450	TAAAGTCG		T24P13	4	64587	64594	CGACTTTC		T3E15	6	99837	99844	CGACTTTG		F26H11	6	43970	43977	CGACTTTT		MLD14	5
T6K22	13	40129	40122	TAAAGTCT		F18O14	9	81605	81598	GAAAGTCT		T24I21	13	10007	10000	CAAAGTCT		T7B11	16	70300	70293	AAAAGTCT		F19B15	4	67273	67266	TAAAGTCG		T24P13	4	97615	97622	CGACTTTC		T3E15	6	123056	123063	CGACTTTG		F26H11	6	61122	61115	AAAAGTCG		MLD14	5
T6K22	13	40915	40908	TAAAGTCT		F18O14	9	93564	93557	GAAAGTCT		T24I21	13	13320	13313	CAAAGTCT		T7B11	16	74689	74682	AAAAGTCT		F1C9	4	38835	38828	TAAAGTCG		T29A4	4	5258	5265	CGACTTTC		T6P5	6	29630	29623	CAAAGTCG		F26H11	6	81714	81721	CGACTTTT		MLD14	5
T6K22	13	44000	44007	AGACTTTA		F18O14	9	115564	115557	GAAAGTCT		T24I21	13	27796	27803	AGACTTTG		T7B11	16	74776	74769	AAAAGTCT		F1C9	4	44315	44308	TAAAGTCG		T29A4	4	18933	18926	GAAAGTCG		T6P5	6	50985	50978	CAAAGTCG		F28J9	6	308	315	CGACTTTT		MLD14	5
T6K22	13	46053	46060	AGACTTTA		F3N23	9	13349	13342	GAAAGTCT		T24I21	13	37301	37294	CAAAGTCT		T7B11	16	74832	74839	AGACTTTT		F1C9	4	48070	48063	TAAAGTCG		T29A4	4	43742	43749	CGACTTTC		T6P5	6	72480	72473	CAAAGTCG		F28J9	6	47233	47240	CGACTTTT		MRH10	5
T6K22	13	47473	47480	AGACTTTA		F3N23	9	16784	16791	AGACTTTC		T24I21	13	46350	46357	AGACTTTG		T7B11	16	78264	78257	AAAAGTCT		F1C9	4	96135	96128	TAAAGTCG		T29A4	4	110414	110407	GAAAGTCG		T6P5	6	77836	77829	CAAAGTCG		F28J9	6	62449	62456	CGACTTTT		MRH10	5
T6K22	13	75733	75726	TAAAGTCT		F3N23	9	59026	59033	AGACTTTC		T24I21	13	48998	48991	CAAAGTCT		T7B11	16	78311	78318	AGACTTTT		F1I21	4	39443	39436	TAAAGTCG		T2P22	4	11031	11038	CGACTTTC		T6P5	6	78554	78561	CGACTTTG		F28J9	6	72004	71997	AAAAGTCG		MRH10	5
T6P5	13	13888	13881	TAAAGTCT		F3N23	9	65280	65273	GAAAGTCT		T24I21	13	53080	53087	AGACTTTG		T7B11	16	79331	79324	AAAAGTCT		F1I21	4	51934	51927	TAAAGTCG		T2P22	4	23322	23315	GAAAGTCG		T6P5	6	114719	114726	CGACTTTG		F28J9	6	97948	97941	AAAAGTCG		MRH10	5
T6P5	13	22011	22004	TAAAGTCT		F3N23	9	75515	75522	AGACTTTC		T24I21	13	74484	74491	AGACTTTG		T7B11	16	80781	80774	AAAAGTCT		F1I21	4	118646	118639	TAAAGTCG		T2P22	4	27324	27331	CGACTTTC		T8H11	6	6449	6442	CAAAGTCG		F28J9	6	110340	110347	CGACTTTT		MRH10	5
T6P5	13	22894	22887	TAAAGTCT		F3N23	9	85454	85447	GAAAGTCT		T24I21	13	84178	84171	CAAAGTCT		T7B11	16	86663	86656	AAAAGTCT		F1I21	4	123526	123533	CGACTTTA		T2P22	4	66752	66745	GAAAGTCG		T8H11	6	16393	16386	CAAAGTCG		F2K13	6	9530	9537	CGACTTTT		MTE17	5
T6P5	13	27313	27320	AGACTTTA		F3N23	9	87801	87794	GAAAGTCT		T24I21	13	86149	86142	CAAAGTCT		T7B11	16	87408	87401	AAAAGTCT		F1K3	4	38906	38899	TAAAGTCG		T32F12	4	63411	63404	GAAAGTCG		T8H11	6	26774	26767	CAAAGTCG		F2K13	6	18804	18797	AAAAGTCG		MTE17	5
T6P5	13	33777	33784	AGACTTTA		F3N23	9	88188	88181	GAAAGTCT		T24I21	13	87287	87294	AGACTTTG		C6L9	15	8978	8985	AGACTTTT		F1K3	4	39336	39329	TAAAGTCG		T32F12	4	63694	63687	GAAAGTCG		T8H11	6	38181	38174	CAAAGTCG		F2K13	6	23235	23228	AAAAGTCG		MTE17	5
T6P5	13	64333	64326	TAAAGTCT		F3N23	9	110100	110093	GAAAGTCT		T24I21	13	90141	90134	CAAAGTCT		C6L9	15	9140	9147	AGACTTTT		F1K3	4	51236	51243	CGACTTTA		T32F12	4	65423	65416	GAAAGTCG		T8H11	6	57777	57770	CAAAGTCG		F2K13	6	23362	23355	AAAAGTCG		MTE17	5
T6P5	13	66966	66973	AGACTTTA		F7B19	9	25744	25737	GAAAGTCT		T24I21	13	97334	97327	CAAAGTCT		C6L9	15	11238	11245	AGACTTTT		F1K3	4	59043	59036	TAAAGTCG		T32F12	4	70129	70122	GAAAGTCG		T8H11	6	59456	59449	CAAAGTCG		F2K13	6	58497	58490	AAAAGTCG		MTE17	5
T6P5	13	70058	70065	AGACTTTA		F7B19	9	32859	32852	GAAAGTCT		F13A11	12	10572	10579	AGACTTTG		C6L9	15	11890	11897	AGACTTTT		F20D22	4	15312	15319	CGACTTTA		T3P01	4	27339	27332	GAAAGTCG		YUP8H12	6	2981	2974	CAAAGTCG		F2K13	6	64285	64292	CGACTTTT		T10K17	5
T6P5	13	72279	72286	AGACTTTA		F7B19	9	64472	64479	AGACTTTC		F13A11	12	19698	19691	CAAAGTCT		C6L9	15	13799	13806	AGACTTTT		F20D22	4	51933	51926	TAAAGTCG		T3P01	4	28964	28957	GAAAGTCG		YUP8H12	6	6965	6958	CAAAGTCG		F4C21	6	26831	26838	CGACTTTT		T10K17	5
T6P5	13	73266	73273	AGACTTTA		F7B19	9	83869	83862	GAAAGTCT		F13A11	12	24645	24638	CAAAGTCT		C6L9	15	41220	41213	AAAAGTCT		F20D22	4	59728	59735	CGACTTTA		T3P01	4	52666	52659	GAAAGTCG		YUP8H12	6	13161	13154	CAAAGTCG		F4C21	6	30949	30942	AAAAGTCG		T10K17	5
T6P5	13	73347	73354	AGACTTTA		F7B19	9	86234	86227	GAAAGTCT		F13A11	12	38029	38022	CAAAGTCT		C6L9	15	44155	44148	AAAAGTCT		F20D22	4	63963	63970	CGACTTTA		T3P01	4	67817	67824	CGACTTTC		YUP8H12	6	62463	62456	CAAAGTCG		F4C21	6	63688	63695	CGACTTTT		T10K17	5
T6P5	13	86854	86847	TAAAGTCT		F7B19	9	92381	92374	GAAAGTCT		F13A11	12	41475	41468	CAAAGTCT		C6L9	15	55271	55278	AGACTTTT		F20D23	4	22319	22312	TAAAGTCG		T4D2	4	9912	9905	GAAAGTCG		YUP8H12	6	100248	100255	CGACTTTG		F4C21	6	78055	78062	CGACTTTT		T10K17	5
T6P5	13	115496	115489	TAAAGTCT		F7B19	9	103797	103804	AGACTTTC		F13A11	12	55304	55311	AGACTTTG		C6L9	15	63083	63090	AGACTTTT		F20D23	4	44075	44068	TAAAGTCG		T4D2	4	44173	44166	GAAAGTCG		YUP8H12	6	103162	103169	CGACTTTG		F4C21	6	89580	89587	CGACTTTT		T15J14	5
CHROMOSOME_M	12	24201	24194	TAAAGTCT		F7B19	9	109071	109078	AGACTTTC		F13A11	12	56766	56759	CAAAGTCT		C6L9	15	79204	79197	AAAAGTCT		F20D23	4	47271	47264	TAAAGTCG		T4D2	4	46624	46617	GAAAGTCG		C17L7	5	42053	42046	CAAAGTCG		F4C21	6	135591	135584	AAAAGTCG		T15J14	5
CHROMOSOME_M	12	24856	24849	TAAAGTCT		F7B19	9	116105	116098	GAAAGTCT		F13A11	12	61001	61008	AGACTTTG		C6L9	15	115814	115821	AGACTTTT		F20D23	4	58724	58731	CGACTTTA		T4D2	4	78103	78110	CGACTTTC		C17L7	5	67382	67375	CAAAGTCG		F4N21	6	15631	15624	AAAAGTCG		T15J14	5
CHROMOSOME_M	12	31686	31679	TAAAGTCT		MBK20	9	1645	1652	AGACTTTC		F13A11	12	66778	66771	CAAAGTCT		C6L9	15	121354	121347	AAAAGTCT		F21M12	4	13463	13470	CGACTTTA		T4I9	4	487	480	GAAAGTCG		C17L7	5	81670	81677	CGACTTTG		F4N21	6	18011	18018	CGACTTTT		T15J14	5
CHROMOSOME_M	12	58276	58283	AGACTTTA		MBK20	9	4651	4658	AGACTTTC		F13A11	12	70517	70524	AGACTTTG		C6L9	15	135092	135099	AGACTTTT		F21M12	4	88033	88026	TAAAGTCG		T4I9	4	24404	24397	GAAAGTCG		C17L7	5	121562	121555	CAAAGTCG		F4N21	6	41946	41939	AAAAGTCG		T15J14	5
CHROMOSOME_M	12	67014	67021	AGACTTTA		MBK20	9	7706	7713	AGACTTTC		F13A11	12	75268	75275	AGACTTTG		C6L9	15	137812	137819	AGACTTTT		F21M12	4	118635	118628	TAAAGTCG		T4I9	4	38311	38318	CGACTTTC		C17L7	5	139151	139144	CAAAGTCG		F4N21	6	46249	46256	CGACTTTT		T16H5	5
CHROMOSOME_M	12	83297	83290	TAAAGTCT		MBK20	9	17658	17665	AGACTTTC		F13A11	12	89412	89419	AGACTTTG		C6L9	15	141371	141378	AGACTTTT		F21M12	4	119308	119315	CGACTTTA		T4I9	4	50802	50809	CGACTTTC		F10A5	5	7519	7512	CAAAGTCG		F4N21	6	86649	86642	AAAAGTCG		T16H5	5
CHROMOSOME_M	12	109084	109091	AGACTTTA		MBK20	9	60497	60504	AGACTTTC		F18F4	12	5327	5320	CAAAGTCT		F13P17	15	2767	2774	AGACTTTT		F22K20	4	1757	1764	CGACTTTA		T6C23	4	13224	13217	GAAAGTCG		F10A5	5	11008	11001	CAAAGTCG		F4N21	6	87262	87269	CGACTTTT		T16H5	5
CHROMOSOME_M	12	219191	219184	TAAAGTCT		MBK20	9	76814	76821	AGACTTTC		F18F4	12	11464	11457	CAAAGTCT		F13P17	15	16301	16294	AAAAGTCT		F22K20	4	9365	9358	TAAAGTCG		T6C23	4	18933	18926	GAAAGTCG		F10A5	5	65650	65643	CAAAGTCG		F5N5	6	1391	1384	AAAAGTCG		T16H5	5
CHROMOSOME_M	12	240261	240268	AGACTTTA		MBK20	9	77309	77302	GAAAGTCT		F18F4	12	12821	12828	AGACTTTG		F13P17	15	23652	23645	AAAAGTCT		F22K20	4	34460	34467	CGACTTTA		T6C23	4	64633	64626	GAAAGTCG		F10A5	5	86034	86027	CAAAGTCG		F5N5	6	8799	8792	AAAAGTCG		T16H5	5
CHROMOSOME_M	12	245239	245246	AGACTTTA		MBK20	9	82317	82310	GAAAGTCT		F18F4	12	13585	13578	CAAAGTCT		F13P17	15	29721	29728	AGACTTTT		F22K20	4	47742	47749	CGACTTTA		T6C23	4	81145	81152	CGACTTTC		F10A5	5	110179	110186	CGACTTTG		F5N5	6	18690	18683	AAAAGTCG		T16N11	5
CHROMOSOME_M	12	252572	252565	TAAAGTCT		MBK20	9	86082	86075	GAAAGTCT		F18F4	12	19158	19165	AGACTTTG		F13P17	15	31064	31071	AGACTTTT		F23J3	4	43990	43983	TAAAGTCG		T6D22	4	11516	11509	GAAAGTCG		F12A24	5	24886	24879	CAAAGTCG		F5N5	6	27880	27873	AAAAGTCG		T16N11	5
CHROMOSOME_M	12	352886	352893	AGACTTTA		T10J7	9	13550	13543	GAAAGTCT		F18F4	12	23492	23485	CAAAGTCT		F13P17	15	31558	31551	AAAAGTCT		F23J3	4	44033	44026	TAAAGTCG		T6D22	4	14971	14964	GAAAGTCG		F12A24	5	27679	27672	CAAAGTCG		F5N5	6	41404	41397	AAAAGTCG		T16N11	5
F16N3	12	9337	9330	TAAAGTCT		T10J7	9	13571	13564	GAAAGTCT		F18F4	12	28685	28678	CAAAGTCT		F13P17	15	37545	37552	AGACTTTT		F23J3	4	83633	83640	CGACTTTA		T6D22	4	20625	20632	CGACTTTC		F12A24	5	40937	40930	CAAAGTCG		F5N5	6	63019	63012	AAAAGTCG		T16N11	5
F16N3	12	28296	28303	AGACTTTA		T10J7	9	13592	13585	GAAAGTCT		F18F4	12	39230	39237	AGACTTTG		F13P17	15	58557	58564	AGACTTTT		F23J3	4	89622	89615	TAAAGTCG		T6D22	4	80266	80273	CGACTTTC		F12A24	5	50375	50368	CAAAGTCG		F6A14	6	27144	27137	AAAAGTCG		T16N11	5
F16N3	12	52532	52525	TAAAGTCT		T10J7	9	48930	48937	AGACTTTC		F18F4	12	50675	50668	CAAAGTCT		F13P17	15	58745	58738	AAAAGTCT		F26H11	4	8885	8878	TAAAGTCG		YUP8H12	4	18887	18894	CGACTTTC		F12A24	5	68285	68278	CAAAGTCG		F6A14	6	38780	38787	CGACTTTT		T19D16	5
F16N3	12	54457	54450	TAAAGTCT		T10J7	9	49048	49055	AGACTTTC		F18F4	12	63954	63961	AGACTTTG		F13P17	15	62036	62043	AGACTTTT		F26H11	4	45679	45686	CGACTTTA		YUP8H12	4	38766	38759	GAAAGTCG		F12M12	5	5761	5754	CAAAGTCG		F6A14	6	75515	75508	AAAAGTCG		T19D16	5
F16N3	12	54614	54607	TAAAGTCT		T10J7	9	70604	70611	AGACTTTC		F18F4	12	79790	79783	CAAAGTCT		F13P17	15	76462	76469	AGACTTTT		F26H11	4	73597	73604	CGACTTTA		YUP8H12	4	75496	75489	GAAAGTCG		F12M12	5	8063	8056	CAAAGTCG		F6A14	6	75760	75767	CGACTTTT		T19D16	5
F16N3	12	67373	67366	TAAAGTCT		T10J7	9	70722	70729	AGACTTTC		F18F4	12	89838	89831	CAAAGTCT		F13P17	15	84956	84963	AGACTTTT		F26H11	4	84798	84791	TAAAGTCG		YUP8H12	4	97245	97252	CGACTTTC		F12M12	5	21562	21569	CGACTTTG		F6A14	6	76807	76814	CGACTTTT		T19D16	5
F16N3	12	98775	98768	TAAAGTCT		T10J7	9	80654	80647	GAAAGTCT		F22C12	12	30144	30137	CAAAGTCT		F13P17	15	98956	98963	AGACTTTT		F28B23	4	14792	14799	CGACTTTA		C6L9	3	47590	47597	CGACTTTC		F12M12	5	53781	53788	CGACTTTG		F6A14	6	104829	104822	AAAAGTCG		T19D16	5
F16N3	12	105770	105777	AGACTTTA		T10J7	9	83254	83261	AGACTTTC		F22C12	12	33059	33066	AGACTTTG		F13P17	15	101293	101300	AGACTTTT		F28B23	4	68744	68751	CGACTTTA		C6L9	3	57554	57547	GAAAGTCG		F12M12	5	53863	53856	CAAAGTCG		F6G3	6	9839	9846	CGACTTTT		T20L15	5
F16N3	12	146783	146790	AGACTTTA		T13P21	9	6264	6271	AGACTTTC		F22C12	12	38060	38067	AGACTTTG		F13P17	15	109867	109860	AAAAGTCT		F28B23	4	72115	72122	CGACTTTA		C6L9	3	114867	114860	GAAAGTCG		F13B15	5	7660	7667	CGACTTTG		F6G3	6	16354	16361	CGACTTTT		T20L15	5
F16N3	12	147367	147374	AGACTTTA		T13P21	9	9730	9723	GAAAGTCT		F22C12	12	46976	46969	CAAAGTCT		F15F15	15	404	397	AAAAGTCT		F28B23	4	77251	77258	CGACTTTA		F10M10	3	34563	34556	GAAAGTCG		F13B15	5	44401	44394	CAAAGTCG		F6G3	6	19833	19826	AAAAGTCG		T20L15	5
F16N3	12	150675	150682	AGACTTTA		T13P21	9	14768	14761	GAAAGTCT		F22C12	12	62113	62120	AGACTTTG		F15F15	15	9965	9958	AAAAGTCT		F28C11	4	28627	28634	CGACTTTA		F10M10	3	64251	64258	CGACTTTC		F13B15	5	58383	58390	CGACTTTG		F6G3	6	66302	66295	AAAAGTCG		T20L15	5
F16N3	12	167954	167961	AGACTTTA		T13P21	9	28009	28002	GAAAGTCT		F22C12	12	64280	64287	AGACTTTG		F15F15	15	19446	19453	AGACTTTT		F28C11	4	37484	37491	CGACTTTA		F10M10	3	91899	91906	CGACTTTC		F13B15	5	60389	60382	CAAAGTCG		F6G3	6	78621	78628	CGACTTTT		T20L15	5
F1N20	12	19519	19512	TAAAGTCT		T13P21	9	36240	36233	GAAAGTCT		F22C12	12	88455	88462	AGACTTTG		F15F15	15	28748	28741	AAAAGTCT		F28C11	4	50488	50481	TAAAGTCG		F11P10	3	16055	16062	CGACTTTC		F13B15	5	78691	78698	CGACTTTG		F6G3	6	79141	79134	AAAAGTCG		T22F8	5
F1N20	12	23217	23210	TAAAGTCT		T13P21	9	47628	47635	AGACTTTC		F22C12	12	88562	88569	AGACTTTG		F15F15	15	32425	32432	AGACTTTT		F28C11	4	68628	68621	TAAAGTCG		F11P10	3	84179	84172	GAAAGTCG		F13F19	5	398	405	CGACTTTG		F9L11	6	10998	11005	CGACTTTT		T22F8	5
F1N20	12	25551	25544	TAAAGTCT		T13P21	9	71574	71567	GAAAGTCT		F22C12	12	90356	90349	CAAAGTCT		F15F15	15	36311	36304	AAAAGTCT		F28H19	4	2164	2157	TAAAGTCG		F11P10	3	102811	102818	CGACTTTC		F13F19	5	19662	19669	CGACTTTG		F9L11	6	54946	54953	CGACTTTT		T22F8	5
F1N20	12	50078	50085	AGACTTTA		T13P21	9	73969	73976	AGACTTTC		F22C12	12	90684	90691	AGACTTTG		F15F15	15	51245	51238	AAAAGTCT		F28H19	4	65548	65555	CGACTTTA		F12B7	3	31735	31742	CGACTTTC		F13F19	5	25586	25579	CAAAGTCG		F9L11	6	78240	78247	CGACTTTT		T22F8	5
F1N20	12	57066	57073	AGACTTTA		T13P21	9	118537	118544	AGACTTTC		F22C12	12	91964	91957	CAAAGTCT		F15F15	15	58138	58145	AGACTTTT		F28H19	4	94189	94182	TAAAGTCG		F12B7	3	43477	43470	GAAAGTCG		F13F19	5	41965	41972	CGACTTTG		F9L11	6	86711	86704	AAAAGTCG		T22F8	5
F1N20	12	73423	73430	AGACTTTA		T1O3	9	7560	7567	AGACTTTC		F22C12	12	93290	93297	AGACTTTG		F15F15	15	59160	59153	AAAAGTCT		F28H19	4	109930	109923	TAAAGTCG		F12B7	3	64221	64214	GAAAGTCG		F13F19	5	71184	71177	CAAAGTCG		F9L11	6	89642	89635	AAAAGTCG		T24H24	5
F1N20	12	76823	76830	AGACTTTA		T1O3	9	7581	7588	AGACTTTC		F23H14	12	12721	12714	CAAAGTCT		F15F15	15	76298	76291	AAAAGTCT		F28J9	4	6916	6909	TAAAGTCG		F12K2	3	14486	14493	CGACTTTC		F14M13	5	1959	1966	CGACTTTG		F9L11	6	105332	105325	AAAAGTCG		T24H24	5
F1N20	12	78125	78118	TAAAGTCT		T1O3	9	7602	7609	AGACTTTC		F23H14	12	15979	15972	CAAAGTCT		F15F15	15	76849	76856	AGACTTTT		F28J9	4	17857	17864	CGACTTTA		F12K2	3	53846	53839	GAAAGTCG		F14M13	5	11163	11156	CAAAGTCG		K7L4	6	17344	17351	CGACTTTT		T24H24	5
F1N20	12	80905	80912	AGACTTTA		T1O3	9	29424	29431	AGACTTTC		F23H14	12	21485	21478	CAAAGTCT		F15F15	15	122214	122207	AAAAGTCT		F28J9	4	102234	102227	TAAAGTCG		F12K2	3	82194	82187	GAAAGTCG		F14M13	5	14074	14081	CGACTTTG		K7L4	6	20902	20895	AAAAGTCG		T24H24	5
F1N20	12	82575	82568	TAAAGTCT		T1O3	9	32125	32132	AGACTTTC		F23H14	12	22339	22332	CAAAGTCT		F15F15	15	149836	149829	AAAAGTCT		F28J9	4	104238	104231	TAAAGTCG		F12K8	3	56802	56809	CGACTTTC		F14M13	5	16085	16092	CGACTTTG		K7L4	6	29038	29031	AAAAGTCG		T24H24	5
F1N20	12	85485	85478	TAAAGTCT		T1O3	9	38945	38952	AGACTTTC		F23H14	12	25946	25939	CAAAGTCT		F15F15	15	150770	150777	AGACTTTT		F2I9	4	24034	24041	CGACTTTA		F12K8	3	79075	79068	GAAAGTCG		F14M13	5	27885	27892	CGACTTTG		K7L4	6	30299	30306	CGACTTTT		T2L5	5
F1N20	12	95392	95385	TAAAGTCT		T1O3	9	57808	57801	GAAAGTCT		F23H14	12	26800	26793	CAAAGTCT		F15F15	15	152999	153006	AGACTTTT		F2I9	4	36017	36024	CGACTTTA		F12K8	3	101925	101918	GAAAGTCG		F15D2	5	4771	4764	CAAAGTCG		K7L4	6	32175	32168	AAAAGTCG		T2L5	5
F4I4	12	6983	6976	TAAAGTCT		T1O3	9	73180	73187	AGACTTTC		F23H14	12	27730	27723	CAAAGTCT		F16M14	15	9793	9786	AAAAGTCT		F2I9	4	38042	38049	CGACTTTA		F13F19	3	4012	4005	GAAAGTCG		F15D2	5	4838	4845	CGACTTTG		K7L4	6	42119	42126	CGACTTTT		T2L5	5
F4I4	12	30695	30702	AGACTTTA		T1O3	9	83250	83243	GAAAGTCT		F23H14	12	41813	41806	CAAAGTCT		F16M14	15	19011	19018	AGACTTTT		F2I9	4	76454	76461	CGACTTTA		F13F19	3	25726	25719	GAAAGTCG		F15D2	5	34071	34078	CGACTTTG		MFC19	6	35191	35184	AAAAGTCG		T2L5	5
F4I4	12	56830	56837	AGACTTTA		T32A11	9	29034	29041	AGACTTTC		F23H14	12	47295	47288	CAAAGTCT		F16M14	15	19043	19050	AGACTTTT		F2K13	4	20573	20566	TAAAGTCG		F13F19	3	55242	55249	CGACTTTC		F15D2	5	39970	39963	CAAAGTCG		MFC19	6	49597	49604	CGACTTTT		T2L5	5
F4I4	12	77759	77766	AGACTTTA		T32A11	9	37291	37284	GAAAGTCT		F23H14	12	48150	48143	CAAAGTCT		F16M14	15	24502	24509	AGACTTTT		F2K13	4	81042	81035	TAAAGTCG		F13K9	3	82447	82440	GAAAGTCG		F15D2	5	117655	117662	CGACTTTG		MFC19	6	57619	57626	CGACTTTT		T30E16	5
F4I4	12	92429	92436	AGACTTTA		T32A11	9	91937	91944	AGACTTTC		F23H14	12	61483	61476	CAAAGTCT		F16M14	15	25149	25142	AAAAGTCT		F2K13	4	81707	81714	CGACTTTA		F13K9	3	94160	94153	GAAAGTCG		F15H11	5	31407	31414	CGACTTTG		MFC19	6	60547	60554	CGACTTTT		T30E16	5
F4I4	12	93432	93425	TAAAGTCT		T32A11	9	99779	99786	AGACTTTC		F23H14	12	62337	62330	CAAAGTCT		F16M14	15	35773	35766	AAAAGTCT		F2K13	4	84493	84500	CGACTTTA		F13K9	3	104776	104783	CGACTTTC		F15H11	5	40947	40954	CGACTTTG		MFC19	6	60563	60570	CGACTTTT		T30E16	5
F4I4	12	103437	103444	AGACTTTA		T32A11	9	102110	102103	GAAAGTCT		F28J9	12	10023	10030	AGACTTTG		F16M14	15	37609	37616	AGACTTTT		F2P24	4	778	785	CGACTTTA		F13M11	3	48127	48120	GAAAGTCG		F15H11	5	43921	43928	CGACTTTG		MFC19	6	78585	78578	AAAAGTCG		T30E16	5
F4I4	12	117907	117914	AGACTTTA		T32A11	9	102577	102570	GAAAGTCT		F28J9	12	12780	12773	CAAAGTCT		F16M14	15	45703	45710	AGACTTTT		F2P24	4	28439	28446	CGACTTTA		F13M11	3	81879	81886	CGACTTTC		F15H11	5	51440	51447	CGACTTTG		MGH6	6	9662	9655	AAAAGTCG		T30E16	5
F4I4	12	119082	119089	AGACTTTA		T32A11	9	102924	102917	GAAAGTCT		F28J9	12	19169	19176	AGACTTTG		F16M14	15	71256	71249	AAAAGTCT		F2P24	4	31575	31568	TAAAGTCG		F13M11	3	83431	83438	CGACTTTC		F15H11	5	61301	61294	CAAAGTCG		MGH6	6	15645	15638	AAAAGTCG		T3F20	5
F4I4	12	119284	119277	TAAAGTCT		T32A11	9	116759	116766	AGACTTTC		F28J9	12	24116	24123	AGACTTTG		F16M14	15	73712	73705	AAAAGTCT		F2P24	4	46661	46668	CGACTTTA		F14F18	3	81609	81616	CGACTTTC		F16B22	5	2665	2672	CGACTTTG		MGH6	6	16264	16257	AAAAGTCG		T3F20	5
F4I4	12	119304	119297	TAAAGTCT		T32A11	9	128457	128464	AGACTTTC		F28J9	12	27318	27311	CAAAGTCT		F16M14	15	75532	75525	AAAAGTCT		F3O9	4	7903	7896	TAAAGTCG		F14F18	3	85563	85556	GAAAGTCG		F16B22	5	9179	9172	CAAAGTCG		MGH6	6	36163	36156	AAAAGTCG		T3F20	5
F4I4	12	129041	129034	TAAAGTCT		T4M14	9	13513	13506	GAAAGTCT		F28J9	12	31815	31808	CAAAGTCT		F16M14	15	77989	77982	AAAAGTCT		F3O9	4	36723	36716	TAAAGTCG		F14F18	3	87361	87354	GAAAGTCG		F16B22	5	33974	33981	CGACTTTG		MGH6	6	36580	36587	CGACTTTT		T3F20	5
F4P12	12	19928	19935	AGACTTTA		T4M14	9	14557	14550	GAAAGTCT		F28J9	12	56335	56342	AGACTTTG		F16M14	15	102063	102070	AGACTTTT		F3O9	4	58669	58676	CGACTTTA		F14L17	3	35443	35450	CGACTTTC		F16B22	5	35010	35003	CAAAGTCG		MGH6	6	63944	63951	CGACTTTT		T3F20	5
F4P12	12	33271	33278	AGACTTTA		T4M14	9	22419	22412	GAAAGTCT		F28J9	12	72510	72517	AGACTTTG		F16M14	15	110200	110193	AAAAGTCT		F3O9	4	65945	65938	TAAAGTCG		F14L17	3	95183	95176	GAAAGTCG		F16B22	5	41069	41076	CGACTTTG		MGN6	6	9348	9355	CGACTTTT		T4C15	5
F4P12	12	34279	34272	TAAAGTCT		T4M14	9	22427	22434	AGACTTTC		F28J9	12	78995	79002	AGACTTTG		F16M14	15	111566	111559	AAAAGTCT		F4F7	4	2047	2054	CGACTTTA		F14L17	3	110716	110709	GAAAGTCG		F19F18	5	55952	55945	CAAAGTCG		MGN6	6	11715	11722	CGACTTTT		T4C15	5
F4P12	12	41496	41503	AGACTTTA		T4M14	9	33985	33978	GAAAGTCT		F28J9	12	87197	87190	CAAAGTCT		F16N3	15	14292	14285	AAAAGTCT		F4F7	4	16425	16432	CGACTTTA		F14M13	3	3949	3956	CGACTTTC		F19F18	5	69108	69115	CGACTTTG		MGN6	6	29091	29098	CGACTTTT		T4C15	5
F4P12	12	46796	46803	AGACTTTA		T4M14	9	33993	34000	AGACTTTC		F28J9	12	103291	103298	AGACTTTG		F16N3	15	21543	21550	AGACTTTT		F4F7	4	30030	30037	CGACTTTA		F14M13	3	77548	77555	CGACTTTC		F19F18	5	79060	79053	CAAAGTCG		MGN6	6	37115	37108	AAAAGTCG		T4C15	5
F4P12	12	55232	55239	AGACTTTA		T4M14	9	49771	49764	GAAAGTCT		F28J9	12	103800	103807	AGACTTTG		F16N3	15	23067	23060	AAAAGTCT		F4F7	4	47043	47050	CGACTTTA		F14M13	3	99730	99723	GAAAGTCG		F19F18	5	84371	84364	CAAAGTCG		MGN6	6	37873	37880	CGACTTTT		T4C15	5
F4P12	12	65988	65995	AGACTTTA		T4M14	9	50815	50808	GAAAGTCT		F2P16	12	7020	7013	CAAAGTCT		F16N3	15	47191	47198	AGACTTTT		F4P13	4	7617	7624	CGACTTTA		F14O23	3	2667	2660	GAAAGTCG		F19F18	5	85687	85694	CGACTTTG		MGN6	6	62029	62022	AAAAGTCG		T4E14	5
F4P12	12	85521	85514	TAAAGTCT		T4M14	9	68559	68552	GAAAGTCT		F2P16	12	10019	10026	AGACTTTG		F16N3	15	68786	68793	AGACTTTT		F4P13	4	39294	39301	CGACTTTA		F14O23	3	23788	23781	GAAAGTCG		F1E22	5	5471	5478	CGACTTTG		MMJ24	6	1034	1041	CGACTTTT		T4E14	5
F4P12	12	99755	99762	AGACTTTA		T5M2	9	25475	25482	AGACTTTC		F2P16	12	19297	19290	CAAAGTCT		F16N3	15	78073	78080	AGACTTTT		F4P13	4	52769	52762	TAAAGTCG		F14O23	3	58984	58991	CGACTTTC		F1E22	5	22434	22441	CGACTTTG		MMJ24	6	9528	9521	AAAAGTCG		T4E14	5
F4P12	12	104251	104244	TAAAGTCT		T5M2	9	28608	28601	GAAAGTCT		F2P16	12	22009	22016	AGACTTTG		F16N3	15	91906	91913	AGACTTTT		F4P13	4	84263	84270	CGACTTTA		F14P3	3	40751	40758	CGACTTTC		F1E22	5	79364	79357	CAAAGTCG		MMJ24	6	9898	9905	CGACTTTT		T4E14	5
F4P12	12	111462	111455	TAAAGTCT		T5M2	9	29626	29619	GAAAGTCT		F2P16	12	23024	23031	AGACTTTG		F16N3	15	96304	96311	AGACTTTT		F5I6	4	1190	1197	CGACTTTA		F14P3	3	40789	40796	CGACTTTC		F1E22	5	83863	83870	CGACTTTG		MMJ24	6	14182	14175	AAAAGTCG		T4E14	5
F4P12	12	115528	115521	TAAAGTCT		T5M2	9	30756	30763	AGACTTTC		F2P16	12	42029	42022	CAAAGTCT		F16N3	15	96714	96721	AGACTTTT		F5I6	4	103933	103940	CGACTTTA		F14P3	3	44024	44031	CGACTTTC		F1E22	5	91425	91432	CGACTTTG		MMJ24	6	19399	19392	AAAAGTCG		T4M14	5
F4P9	12	3176	3183	AGACTTTA		T5M2	9	68068	68075	AGACTTTC		F2P16	12	57954	57961	AGACTTTG		F16N3	15	104019	104026	AGACTTTT		F5I6	4	109060	109067	CGACTTTA		F15A17	3	21439	21446	CGACTTTC		F1M23	5	6624	6617	CAAAGTCG		MMJ24	6	20343	20336	AAAAGTCG		T4M14	5
F4P9	12	3423	3416	TAAAGTCT		T5M2	9	73046	73053	AGACTTTC		F2P16	12	67409	67402	CAAAGTCT		F16N3	15	116124	116131	AGACTTTT		F5I6	4	130062	130069	CGACTTTA		F15A17	3	52233	52226	GAAAGTCG		F1M23	5	13785	13792	CGACTTTG		MNF13	6	12091	12098	CGACTTTT		T4M14	5
F4P9	12	6123	6116	TAAAGTCT		T5M2	9	74064	74071	AGACTTTC		F2P16	12	82447	82440	CAAAGTCT		F16N3	15	123462	123455	AAAAGTCT		F5O11	4	40027	40020	TAAAGTCG		F15A17	3	73841	73834	GAAAGTCG		F1M23	5	36384	36391	CGACTTTG		MNF13	6	22652	22659	CGACTTTT		T4M14	5
F4P9	12	6873	6880	AGACTTTA		T5M2	9	77197	77190	GAAAGTCT		F2P16	12	84446	84453	AGACTTTG		F16N3	15	158721	158728	AGACTTTT		F5O11	4	42577	42584	CGACTTTA		F15H21	3	11445	11438	GAAAGTCG		F1M23	5	57838	57845	CGACTTTG		MNF13	6	65021	65014	AAAAGTCG		T4M14	5
F4P9	12	36126	36133	AGACTTTA		T5M2	9	84231	84224	GAAAGTCT		F2P16	12	101905	101898	CAAAGTCT		F16N3	15	159396	159389	AAAAGTCT		F5O11	4	71907	71900	TAAAGTCG		F15H21	3	34926	34933	CGACTTTC		F1M23	5	76177	76184	CGACTTTG		MNF13	6	66977	66970	AAAAGTCG		T4O12	5
F4P9	12	72528	72535	AGACTTTA		T6G21	9	10307	10300	GAAAGTCT		F2P16	12	103270	103277	AGACTTTG		F16N3	15	170140	170147	AGACTTTT		F5O11	4	90711	90718	CGACTTTA		F15H21	3	67921	67914	GAAAGTCG		F20D21	5	53088	53095	CGACTTTG		MNF13	6	81232	81239	CGACTTTT		T4O12	5
F4P9	12	78368	78375	AGACTTTA		T6G21	9	30136	30129	GAAAGTCT		F9C16	12	2559	2552	CAAAGTCT		F21A20	15	7804	7811	AGACTTTT		F5O8	4	7796	7803	CGACTTTA		F17L21	3	89916	89909	GAAAGTCG		F20D21	5	58628	58621	CAAAGTCG		MNF13	6	82403	82410	CGACTTTT		T4O12	5
F4P9	12	80161	80168	AGACTTTA		T6G21	9	70823	70816	GAAAGTCT		F9C16	12	8244	8251	AGACTTTG		F21A20	15	7999	8006	AGACTTTT		F5O8	4	20800	20793	TAAAGTCG		F17L21	3	92163	92156	GAAAGTCG		F20D21	5	62073	62066	CAAAGTCG		MOB24	6	9147	9154	CGACTTTT		T4O12	5
F4P9	12	80578	80571	TAAAGTCT		T6G21	9	78542	78535	GAAAGTCT		F9C16	12	14983	14990	AGACTTTG		F21A20	15	18481	18488	AGACTTTT		F5O8	4	38940	38933	TAAAGTCG		F17L21	3	97158	97165	CGACTTTC		F20D21	5	124172	124179	CGACTTTG		MOB24	6	18881	18874	AAAAGTCG		T4O12	5
F4P9	12	119178	119185	AGACTTTA		T6G21	9	102883	102876	GAAAGTCT		F9C16	12	17044	17037	CAAAGTCT		F21A20	15	20703	20710	AGACTTTT		F5O8	4	63087	63080	TAAAGTCG		F17N18	3	4212	4205	GAAAGTCG		F20D21	5	140184	140191	CGACTTTG		MOB24	6	25057	25050	AAAAGTCG		T5C2	5
F4P9	12	120636	120629	TAAAGTCT		T6G21	9	105157	105150	GAAAGTCT		F9C16	12	48342	48349	AGACTTTG		F21A20	15	22056	22063	AGACTTTT		F6H5	4	1520	1513	TAAAGTCG		F17N18	3	10828	10835	CGACTTTC		F20M17	5	9384	9377	CAAAGTCG		MOB24	6	71304	71311	CGACTTTT		T5C2	5
F4P9	12	123663	123656	TAAAGTCT		T6G21	9	121605	121612	AGACTTTC		F9C16	12	49583	49590	AGACTTTG		F21A20	15	28146	28139	AAAAGTCT		F6H5	4	23364	23371	CGACTTTA		F17N18	3	79744	79737	GAAAGTCG		F20M17	5	20109	20102	CAAAGTCG		MOB24	6	77941	77948	CGACTTTT		T5C2	5
F5I6	12	34106	34099	TAAAGTCT		T6G21	9	141632	141639	AGACTTTC		F9C16	12	65274	65267	CAAAGTCT		F21A20	15	62255	62262	AGACTTTT		F6H5	4	65732	65739	CGACTTTA		F18F4	3	27721	27714	GAAAGTCG		F20M17	5	20433	20426	CAAAGTCG		MOB24	6	78735	78742	CGACTTTT		T5C2	5
F5I6	12	39539	39546	AGACTTTA		T6G21	9	145743	145750	AGACTTTC		F9C16	12	95648	95641	CAAAGTCT		F21A20	15	70146	70153	AGACTTTT		F6H5	4	77515	77522	CGACTTTA		F18F4	3	37630	37623	GAAAGTCG		F20M17	5	29398	29391	CAAAGTCG		MOP10	6	14248	14255	CGACTTTT		T5C2	5
F5I6	12	61351	61344	TAAAGTCT		F11F19	8	49262	49269	AGACTTTC		F9C16	12	104153	104160	AGACTTTG		F21A20	15	76783	76776	AAAAGTCT		F6I18	4	50289	50296	CGACTTTA		F18F4	3	84912	84919	CGACTTTC		F20M17	5	31765	31772	CGACTTTG		MOP10	6	20950	20957	CGACTTTT		T5I7	5
F5I6	12	70847	70854	AGACTTTA		F11F19	8	58149	58142	GAAAGTCT		F9C16	12	109284	109291	AGACTTTG		F21A20	15	77367	77360	AAAAGTCT		F6I18	4	70562	70555	TAAAGTCG		F18L15	3	60742	60749	CGACTTTC		F22C12	5	29530	29523	CAAAGTCG		MOP10	6	34655	34648	AAAAGTCG		T5I7	5
F5I6	12	92446	92439	TAAAGTCT		F11F19	8	62921	62928	AGACTTTC		F9C16	12	118871	118864	CAAAGTCT		F21A20	15	87071	87064	AAAAGTCT		F6I18	4	74711	74718	CGACTTTA		F18L15	3	69018	69011	GAAAGTCG		F22C12	5	30582	30589	CGACTTTG		MOP10	6	38568	38561	AAAAGTCG		T5I7	5
F5I6	12	94642	94649	AGACTTTA		F11F19	8	81457	81464	AGACTTTC		F9C16	12	122160	122153	CAAAGTCT		F21A20	15	91872	91879	AGACTTTT		F6I18	4	84707	84700	TAAAGTCG		F18L15	3	94363	94370	CGACTTTC		F22C12	5	63395	63402	CGACTTTG		MOP10	6	55471	55478	CGACTTTT		T5I7	5
F5I6	12	99425	99418	TAAAGTCT		F11F19	8	85717	85724	AGACTTTC		F9G14	12	1456	1463	AGACTTTG		F21A20	15	99135	99128	AAAAGTCT		F6N18	4	43290	43283	TAAAGTCG		F19B15	3	2188	2181	GAAAGTCG		F22C12	5	87215	87222	CGACTTTG		MOP10	6	66275	66282	CGACTTTT		T5I7	5
F5I6	12	100176	100169	TAAAGTCT		F11F19	8	92710	92717	AGACTTTC		F9G14	12	12403	12410	AGACTTTG		F21A20	15	107549	107542	AAAAGTCT		F6N18	4	70295	70288	TAAAGTCG		F19B15	3	17637	17644	CGACTTTC		F22C12	5	93509	93516	CGACTTTG		MRB17	6	896	903	CGACTTTT		T6A23	5
F5I6	12	105422	105415	TAAAGTCT		F11F19	8	112636	112643	AGACTTTC		F9G14	12	33646	33653	AGACTTTG		F21A20	15	112187	112180	AAAAGTCT		F6N18	4	70329	70322	TAAAGTCG		F19B15	3	36467	36474	CGACTTTC		F24G24	5	1093	1100	CGACTTTG		MRB17	6	48288	48281	AAAAGTCG		T6A23	5
F5I6	12	115278	115271	TAAAGTCT		F11F19	8	119600	119607	AGACTTTC		F9G14	12	43584	43577	CAAAGTCT		F21J6	15	16297	16304	AGACTTTT		F6N18	4	72765	72758	TAAAGTCG		F19C17	3	3292	3285	GAAAGTCG		F24G24	5	10775	10782	CGACTTTG		MRB17	6	55002	55009	CGACTTTT		T6A23	5
F5I6	12	118868	118875	AGACTTTA		F13M11	8	111	118	AGACTTTC		F9G14	12	43892	43885	CAAAGTCT		F21J6	15	29825	29832	AGACTTTT		F7G19	4	41490	41483	TAAAGTCG		F19C17	3	32589	32582	GAAAGTCG		F24G24	5	18288	18281	CAAAGTCG		MRB17	6	67943	67936	AAAAGTCG		T6A23	5
F5I6	12	129671	129678	AGACTTTA		F13M11	8	6818	6825	AGACTTTC		F9G14	12	55027	55020	CAAAGTCT		F21J6	15	32782	32789	AGACTTTT		F7G19	4	49883	49876	TAAAGTCG		F19C17	3	75998	76005	CGACTTTC		F24G24	5	31427	31434	CGACTTTG		MRB17	6	77904	77897	AAAAGTCG		T6A23	5
MEE6	12	237	230	TAAAGTCT		F13M11	8	41021	41028	AGACTTTC		F9G14	12	61181	61188	AGACTTTG		F21J6	15	37090	37083	AAAAGTCT		F7G19	4	84153	84160	CGACTTTA		F19K23	3	18628	18621	GAAAGTCG		F24G24	5	34601	34594	CAAAGTCG		MRB17	6	80541	80534	AAAAGTCG		T6L1	5
MEE6	12	2035	2042	AGACTTTA		F13M11	8	56683	56676	GAAAGTCT		F9G14	12	66112	66105	CAAAGTCT		F21J6	15	55396	55403	AGACTTTT		F7G19	4	94976	94983	CGACTTTA		F19K23	3	23478	23471	GAAAGTCG		F24J8	5	20129	20122	CAAAGTCG		T12H3	6	17559	17566	CGACTTTT		T6L1	5
MEE6	12	2871	2864	TAAAGTCT		F13M11	8	67498	67491	GAAAGTCT		F9G14	12	77132	77139	AGACTTTG		F21J6	15	63605	63598	AAAAGTCT		F7K2	4	12911	12904	TAAAGTCG		F19K23	3	76564	76557	GAAAGTCG		F24J8	5	22506	22499	CAAAGTCG		T12H3	6	17938	17931	AAAAGTCG		T6L1	5
MEE6	12	10506	10513	AGACTTTA		F13M11	8	68561	68568	AGACTTTC		F9G14	12	87399	87406	AGACTTTG		F21J6	15	81681	81674	AAAAGTCT		F7K2	4	20586	20579	TAAAGTCG		F19P19	3	31285	31278	GAAAGTCG		F24J8	5	55276	55283	CGACTTTG		T12H3	6	24841	24848	CGACTTTT		T6L1	5
MEE6	12	10522	10515	TAAAGTCT		F13M11	8	80253	80246	GAAAGTCT		F9G14	12	97094	97087	CAAAGTCT		F21J6	15	88350	88343	AAAAGTCT		F7K2	4	22731	22738	CGACTTTA		F19P19	3	36163	36170	CGACTTTC		F24J8	5	60505	60512	CGACTTTG		T12H3	6	37423	37430	CGACTTTT		T6L1	5
MEE6	12	24515	24522	AGACTTTA		F13M11	8	100082	100075	GAAAGTCT		F9G14	12	99340	99333	CAAAGTCT		F21J6	15	90323	90330	AGACTTTT		F7K2	4	78885	78878	TAAAGTCG		F19P19	3	41383	41376	GAAAGTCG		F24J8	5	98983	98990	CGACTTTG		T12H3	6	40334	40327	AAAAGTCG		T7B9	5
MEE6	12	27712	27705	TAAAGTCT		F14B2	8	16531	16524	GAAAGTCT		K15C23	12	16406	16413	AGACTTTG		F21J6	15	92107	92114	AGACTTTT		K13E13	4	7636	7629	TAAAGTCG		F1P2	3	14525	14532	CGACTTTC		F24L7	5	2057	2050	CAAAGTCG		T12H3	6	86114	86107	AAAAGTCG		T7B9	5
MEE6	12	28261	28268	AGACTTTA		F14B2	8	20574	20581	AGACTTTC		K15C23	12	16458	16465	AGACTTTG		F21J6	15	92941	92934	AAAAGTCT		K13E13	4	26259	26252	TAAAGTCG		F1P2	3	57311	57318	CGACTTTC		F24L7	5	6372	6379	CGACTTTG		T12J5	6	14089	14096	CGACTTTT		T7B9	5
MEE6	12	33300	33293	TAAAGTCT		F14B2	8	37959	37952	GAAAGTCT		K15C23	12	35597	35590	CAAAGTCT		F21J6	15	97661	97654	AAAAGTCT		K13E13	4	44066	44059	TAAAGTCG		F1P2	3	98666	98673	CGACTTTC		F24L7	5	58576	58569	CAAAGTCG		T12J5	6	39264	39271	CGACTTTT		T7B9	5
MEE6	12	65874	65867	TAAAGTCT		F14B2	8	40304	40311	AGACTTTC		K15C23	12	39673	39680	AGACTTTG		F21J6	15	100147	100154	AGACTTTT		K13E13	4	57389	57396	CGACTTTA		F20B24	3	25558	25565	CGACTTTC		F24L7	5	70221	70214	CAAAGTCG		T12J5	6	56507	56500	AAAAGTCG		T7B9	5
MEE6	12	71711	71718	AGACTTTA		F14B2	8	50644	50651	AGACTTTC		K15C23	12	40671	40678	AGACTTTG		F21J6	15	103321	103328	AGACTTTT		K19B1	4	31936	31929	TAAAGTCG		F20B24	3	41880	41887	CGACTTTC		F24L7	5	74376	74369	CAAAGTCG		T12J5	6	65885	65892	CGACTTTT		F10A5	4
MEE6	12	73835	73842	AGACTTTA		F14B2	8	66657	66650	GAAAGTCT		K15C23	12	43003	43010	AGACTTTG		F21J6	15	108883	108876	AAAAGTCT		K19B1	4	40052	40045	TAAAGTCG		F20B24	3	89196	89203	CGACTTTC		F25P17	5	17366	17373	CGACTTTG		T12J5	6	74114	74121	CGACTTTT		F10A5	4
T15G18	12	1230	1223	TAAAGTCT		F14B2	8	66778	66785	AGACTTTC		K15C23	12	46783	46790	AGACTTTG		F24B22	15	1106	1113	AGACTTTT		K19B1	4	49068	49075	CGACTTTA		F20D22	3	2076	2083	CGACTTTC		F25P17	5	24659	24666	CGACTTTG		T12J5	6	76924	76917	AAAAGTCG		F10A5	4
T15G18	12	6719	6726	AGACTTTA		F14B2	8	73639	73632	GAAAGTCT		K15C23	12	53708	53715	AGACTTTG		F24B22	15	1242	1249	AGACTTTT		K19B1	4	76566	76573	CGACTTTA		F20D22	3	18134	18141	CGACTTTC		F25P17	5	62103	62110	CGACTTTG		T13E15	6	8073	8080	CGACTTTT		F10A5	4
T15G18	12	20578	20585	AGACTTTA		F15A17	8	41853	41860	AGACTTTC		K15C23	12	53817	53810	CAAAGTCT		F24B22	15	14145	14138	AAAAGTCT		K21C13	4	14112	14105	TAAAGTCG		F20D22	3	63282	63289	CGACTTTC		F25P17	5	68135	68142	CGACTTTG		T13E15	6	14826	14833	CGACTTTT		F10N7	4
T15G18	12	28574	28567	TAAAGTCT		F15A17	8	62526	62519	GAAAGTCT		K15C23	12	69289	69282	CAAAGTCT		F24B22	15	24673	24666	AAAAGTCT		K21C13	4	26198	26205	CGACTTTA		F20D23	3	24296	24303	CGACTTTC		F25P17	5	81249	81242	CAAAGTCG		T13E15	6	42622	42615	AAAAGTCG		F10N7	4
T15G18	12	28608	28601	TAAAGTCT		F15A17	8	63875	63882	AGACTTTC		K15C23	12	80260	80253	CAAAGTCT		F24B22	15	29607	29600	AAAAGTCT		K21C13	4	49426	49433	CGACTTTA		F20D23	3	43255	43262	CGACTTTC		F26A9	5	12195	12202	CGACTTTG		T13E15	6	54952	54945	AAAAGTCG		F10N7	4
T15G18	12	31375	31382	AGACTTTA		F15A17	8	77587	77594	AGACTTTC		K15C23	12	82401	82394	CAAAGTCT		F24B22	15	38030	38037	AGACTTTT		K21C13	4	56482	56475	TAAAGTCG		F20D23	3	97034	97041	CGACTTTC		F26A9	5	12553	12546	CAAAGTCG		T13E15	6	65220	65213	AAAAGTCG		F10N7	4
T15G18	12	41143	41136	TAAAGTCT		F15A17	8	78393	78400	AGACTTTC		MCD7	12	1937	1944	AGACTTTG		F24B22	15	49149	49156	AGACTTTT		K21H1	4	23397	23404	CGACTTTA		F20P5	3	13333	13326	GAAAGTCG		F26A9	5	15845	15852	CGACTTTG		T13E15	6	67293	67286	AAAAGTCG		F11A17	4
T15G18	12	51717	51710	TAAAGTCT		F15A17	8	90720	90727	AGACTTTC		MCD7	12	19569	19576	AGACTTTG		F24B22	15	53632	53639	AGACTTTT		K21H1	4	57527	57520	TAAAGTCG		F20P5	3	30589	30596	CGACTTTC		F26A9	5	65043	65036	CAAAGTCG		T18K17	6	55734	55727	AAAAGTCG		F11A17	4
T15G18	12	82301	82294	TAAAGTCT		F15A17	8	97488	97481	GAAAGTCT		MCD7	12	20003	20010	AGACTTTG		F24B22	15	54249	54242	AAAAGTCT		K21H1	4	58390	58397	CGACTTTA		F20P5	3	114037	114030	GAAAGTCG		F26A9	5	78514	78507	CAAAGTCG		T18K17	6	58549	58542	AAAAGTCG		F11A17	4
T15G18	12	86512	86519	AGACTTTA		F15A17	8	97836	97829	GAAAGTCT		MCD7	12	37519	37526	AGACTTTG		F24B22	15	63577	63584	AGACTTTT		K21H1	4	76014	76007	TAAAGTCG		F21A20	3	17302	17309	CGACTTTC		F26B15	5	12753	12760	CGACTTTG		T18K17	6	61981	61974	AAAAGTCG		F11A17	4
T15G18	12	88914	88921	AGACTTTA		F17K2	8	8667	8674	AGACTTTC		MCD7	12	37793	37786	CAAAGTCT		F24B22	15	64716	64723	AGACTTTT		K7J8	4	3716	3723	CGACTTTA		F21A20	3	38868	38861	GAAAGTCG		F26B15	5	32197	32190	CAAAGTCG		T18K17	6	62311	62304	AAAAGTCG		F11M15	4
T15G18	12	89882	89875	TAAAGTCT		F17K2	8	13702	13695	GAAAGTCT		MCD7	12	49542	49535	CAAAGTCT		F24B22	15	72721	72728	AGACTTTT		K7J8	4	7569	7576	CGACTTTA		F21A20	3	105614	105607	GAAAGTCG		F26B15	5	74417	74424	CGACTTTG		T18K17	6	65249	65242	AAAAGTCG		F11M15	4
T27B3	12	7712	7719	AGACTTTA		F17K2	8	14218	14225	AGACTTTC		MCD7	12	64984	64977	CAAAGTCT		F24B22	15	73290	73297	AGACTTTT		K7J8	4	34588	34581	TAAAGTCG		F21B7	3	42895	42888	GAAAGTCG		F26B15	5	75033	75026	CAAAGTCG		T18K17	6	68381	68374	AAAAGTCG		F11M15	4
T27B3	12	11103	11096	TAAAGTCT		F17K2	8	18902	18895	GAAAGTCT		MCD7	12	66942	66935	CAAAGTCT		F24B22	15	74152	74145	AAAAGTCT		K7J8	4	48279	48286	CGACTTTA		F21B7	3	49752	49745	GAAAGTCG		F26B15	5	75787	75794	CGACTTTG		T19K4	6	25147	25140	AAAAGTCG		F11M15	4
T27B3	12	11913	11906	TAAAGTCT		F17K2	8	24134	24141	AGACTTTC		MCD7	12	71696	71689	CAAAGTCT		F24B22	15	87851	87844	AAAAGTCT		MDF20	4	358	365	CGACTTTA		F21B7	3	54766	54773	CGACTTTC		F26K9	5	3880	3887	CGACTTTG		T19K4	6	53315	53308	AAAAGTCG		F12A12	4
T27B3	12	22286	22293	AGACTTTA		F17K2	8	33352	33345	GAAAGTCT		MCD7	12	82669	82676	AGACTTTG		F24H14	15	1489	1496	AGACTTTT		MDF20	4	63827	63834	CGACTTTA		F21M11	3	33683	33676	GAAAGTCG		F26K9	5	9283	9290	CGACTTTG		T19K4	6	54818	54811	AAAAGTCG		F12A12	4
T27B3	12	38772	38765	TAAAGTCT		F17K2	8	35814	35807	GAAAGTCT		MCD7	12	84972	84979	AGACTTTG		F24H14	15	11284	11277	AAAAGTCT		MDF20	4	65840	65833	TAAAGTCG		F21M11	3	45713	45720	CGACTTTC		F26K9	5	17821	17814	CAAAGTCG		T19K4	6	56902	56895	AAAAGTCG		F12A12	4
T27B3	12	45104	45111	AGACTTTA		F17K2	8	70183	70176	GAAAGTCT		MCD7	12	95578	95585	AGACTTTG		F24H14	15	13176	13169	AAAAGTCT		MDF20	4	74355	74362	CGACTTTA		F21M11	3	112728	112735	CGACTTTC		F26K9	5	33077	33070	CAAAGTCG		T19K4	6	57665	57658	AAAAGTCG		F12A12	4
T27B3	12	52615	52608	TAAAGTCT		F1C12	8	22651	22644	GAAAGTCT		T11A7	12	4221	4214	CAAAGTCT		F24H14	15	28962	28955	AAAAGTCT		MEC18	4	43771	43778	CGACTTTA		F22H5	3	14631	14624	GAAAGTCG		F26K9	5	44259	44252	CAAAGTCG		T19K4	6	61417	61410	AAAAGTCG		F12A21	4
T27B3	12	54226	54219	TAAAGTCT		F1C12	8	33180	33173	GAAAGTCT		T11A7	12	17854	17861	AGACTTTG		F24H14	15	30902	30895	AAAAGTCT		MEC18	4	45775	45782	CGACTTTA		F22H5	3	31708	31701	GAAAGTCG		F28J9	5	437	430	CAAAGTCG		T1M15	6	1714	1721	CGACTTTT		F12A21	4
T27B3	12	57023	57030	AGACTTTA		F1C12	8	51457	51464	AGACTTTC		T11A7	12	20642	20649	AGACTTTG		F24H14	15	32124	32117	AAAAGTCT		MEC18	4	47409	47402	TAAAGTCG		F22H5	3	45021	45028	CGACTTTC		F28J9	5	10786	10779	CAAAGTCG		T1M15	6	12932	12939	CGACTTTT		F12A21	4
T27B3	12	60629	60636	AGACTTTA		F1C12	8	68263	68256	GAAAGTCT		T11A7	12	27189	27196	AGACTTTG		F24H14	15	41673	41666	AAAAGTCT		MEC18	4	68619	68626	CGACTTTA		F23A5	3	9569	9562	GAAAGTCG		F28J9	5	30139	30132	CAAAGTCG		T1M15	6	23045	23038	AAAAGTCG		F12A21	4
T27B3	12	78794	78801	AGACTTTA		F1C12	8	73560	73553	GAAAGTCT		T11A7	12	29707	29714	AGACTTTG		F24H14	15	47938	47931	AAAAGTCT		MEE13	4	22641	22648	CGACTTTA		F23A5	3	86885	86878	GAAAGTCG		F28J9	5	47122	47115	CAAAGTCG		T1M15	6	25814	25807	AAAAGTCG		F12B17	4
T27B3	12	78824	78817	TAAAGTCT		F1C12	8	85517	85510	GAAAGTCT		T11A7	12	35550	35557	AGACTTTG		F24H14	15	52786	52779	AAAAGTCT		MEE13	4	22673	22680	CGACTTTA		F23A5	3	107952	107945	GAAAGTCG		F28J9	5	54972	54979	CGACTTTG		T1M15	6	41390	41383	AAAAGTCG		F12B17	4
T3P01	12	16211	16218	AGACTTTA		F1C12	8	91964	91957	GAAAGTCT		T11A7	12	38395	38402	AGACTTTG		F24H14	15	53737	53744	AGACTTTT		MEE13	4	31217	31210	TAAAGTCG		F23C8	3	61422	61415	GAAAGTCG		F28N24	5	6322	6329	CGACTTTG		T1M15	6	54747	54754	CGACTTTT		F12B17	4
T3P01	12	17601	17594	TAAAGTCT		F1C12	8	111556	111549	GAAAGTCT		T11A7	12	48051	48058	AGACTTTG		F24H14	15	54108	54101	AAAAGTCT		MEE13	4	52143	52136	TAAAGTCG		F23C8	3	81057	81064	CGACTTTC		F28N24	5	70436	70443	CGACTTTG		T23J7	6	21736	21729	AAAAGTCG		F12B17	4
T3P01	12	22661	22654	TAAAGTCT		F22G10	8	2276	2283	AGACTTTC		T11A7	12	60872	60879	AGACTTTG		F24H14	15	65117	65110	AAAAGTCT		MFE16	4	26703	26710	CGACTTTA		F23C8	3	92986	92979	GAAAGTCG		F28N24	5	91893	91900	CGACTTTG		T23J7	6	22012	22005	AAAAGTCG		F12L6	4
T3P01	12	23809	23816	AGACTTTA		F22G10	8	7950	7943	GAAAGTCT		T11A7	12	61526	61533	AGACTTTG		F24H14	15	66766	66773	AGACTTTT		MFE16	4	41130	41123	TAAAGTCG		F23H11	3	77233	77240	CGACTTTC		F28N24	5	153671	153664	CAAAGTCG		T23J7	6	33575	33568	AAAAGTCG		F12L6	4
T3P01	12	28401	28408	AGACTTTA		F22G10	8	46303	46310	AGACTTTC		T11A7	12	70302	70295	CAAAGTCT		F24H14	15	76498	76505	AGACTTTT		MFE16	4	61405	61412	CGACTTTA		F23H11	3	91176	91183	CGACTTTC		F28N24	5	153738	153745	CGACTTTG		T23J7	6	51736	51729	AAAAGTCG		F12L6	4
T3P01	12	40133	40126	TAAAGTCT		F22G10	8	46782	46775	GAAAGTCT		T11A7	12	89584	89591	AGACTTTG		F24H14	15	79002	78995	AAAAGTCT		MFE16	4	79737	79730	TAAAGTCG		F23H11	3	98963	98956	GAAAGTCG		F28P22	5	5679	5686	CGACTTTG		T23J7	6	61271	61278	CGACTTTT		F12L6	4
T3P01	12	46390	46383	TAAAGTCT		F22G10	8	70581	70588	AGACTTTC		T13D4	12	12850	12857	AGACTTTG		F24P17	15	4553	4546	AAAAGTCT		MIE1	4	15724	15731	CGACTTTA		F23N14	3	32619	32626	CGACTTTC		F28P22	5	27795	27788	CAAAGTCG		T23J7	6	70375	70368	AAAAGTCG		F12M16	4
T3P01	12	81279	81272	TAAAGTCT		F22G10	8	91025	91018	GAAAGTCT		T13D4	12	18340	18347	AGACTTTG		F24P17	15	6644	6637	AAAAGTCT		MIE1	4	26907	26914	CGACTTTA		F23N14	3	36407	36414	CGACTTTC		F28P22	5	58371	58364	CAAAGTCG		T30D6	6	27242	27235	AAAAGTCG		F12M16	4
T3P01	12	88083	88090	AGACTTTA		F22G10	8	105049	105042	GAAAGTCT		T13D4	12	29494	29487	CAAAGTCT		F24P17	15	7531	7524	AAAAGTCT		MIE1	4	41923	41916	TAAAGTCG		F23N14	3	56779	56772	GAAAGTCG		F28P22	5	64746	64753	CGACTTTG		T30D6	6	28034	28041	CGACTTTT		F12M16	4
T3P01	12	113818	113825	AGACTTTA		F22G10	8	105754	105747	GAAAGTCT		T13D4	12	29848	29855	AGACTTTG		F24P17	15	20689	20682	AAAAGTCT		MIE1	4	72420	72427	CGACTTTA		F24G24	3	128	121	GAAAGTCG		F28P22	5	65307	65300	CAAAGTCG		T30D6	6	48312	48305	AAAAGTCG		F12M16	4
T3P01	12	115558	115565	AGACTTTA		F28O9	8	47021	47014	GAAAGTCT		T13D4	12	35363	35370	AGACTTTG		F24P17	15	36580	36587	AGACTTTT		MIJ24	4	253	260	CGACTTTA		F24G24	3	44616	44623	CGACTTTC		F2G19	5	1137	1144	CGACTTTG		T30D6	6	60059	60052	AAAAGTCG		F13J11	4
T3P01	12	140418	140425	AGACTTTA		F28O9	8	56125	56118	GAAAGTCT		T13D4	12	52473	52466	CAAAGTCT		F24P17	15	36891	36898	AGACTTTT		MIJ24	4	7130	7137	CGACTTTA		F24G24	3	73621	73614	GAAAGTCG		F2G19	5	9812	9805	CAAAGTCG		T30D6	6	61214	61207	AAAAGTCG		F13J11	4
F13M14	11	4978	4971	TAAAGTCT		F28O9	8	62903	62910	AGACTTTC		T13D4	12	64132	64139	AGACTTTG		F24P17	15	37594	37601	AGACTTTT		MIJ24	4	25105	25098	TAAAGTCG		F25C20	3	6342	6349	CGACTTTC		F2G19	5	24209	24216	CGACTTTG		T30D6	6	89436	89429	AAAAGTCG		F13J11	4
F13M14	11	14703	14710	AGACTTTA		F28O9	8	65436	65429	GAAAGTCT		T13D4	12	73065	73058	CAAAGTCT		F24P17	15	44898	44905	AGACTTTT		MIJ24	4	36041	36048	CGACTTTA		F25C20	3	76914	76921	CGACTTTC		F2G19	5	127543	127536	CAAAGTCG		T31P16	6	9674	9681	CGACTTTT		F13J11	4
F13M14	11	29264	29271	AGACTTTA		F28O9	8	69500	69507	AGACTTTC		T13D4	12	79288	79281	CAAAGTCT		F24P17	15	45972	45965	AAAAGTCT		MIK19	4	19865	19872	CGACTTTA		F25C20	3	84735	84728	GAAAGTCG		F2G19	5	131205	131212	CGACTTTG		T31P16	6	22060	22053	AAAAGTCG		F13M7	4
F13M14	11	42091	42098	AGACTTTA		F28O9	8	71192	71199	AGACTTTC		T13D4	12	80572	80565	CAAAGTCT		F24P17	15	49690	49697	AGACTTTT		MIK19	4	23462	23455	TAAAGTCG		F26A9	3	32238	32231	GAAAGTCG		F2O15	5	26262	26269	CGACTTTG		T31P16	6	24307	24300	AAAAGTCG		F13M7	4
F13M14	11	44208	44215	AGACTTTA		F28O9	8	72429	72422	GAAAGTCT		T13D4	12	92917	92910	CAAAGTCT		F24P17	15	57833	57840	AGACTTTT		MIK19	4	50568	50575	CGACTTTA		F26A9	3	56987	56980	GAAAGTCG		F2O15	5	59002	58995	CAAAGTCG		T31P16	6	26530	26537	CGACTTTT		F13M7	4
F13M14	11	48224	48231	AGACTTTA		F28O9	8	79966	79959	GAAAGTCT		T13D4	12	97821	97828	AGACTTTG		F24P17	15	63791	63784	AAAAGTCT		MIK19	4	55297	55304	CGACTTTA		F26A9	3	78108	78101	GAAAGTCG		F2O15	5	60854	60847	CAAAGTCG		T31P16	6	53841	53848	CGACTTTT		F13M7	4
F13M14	11	54642	54635	TAAAGTCT		F2C1	8	14473	14466	GAAAGTCT		T17F3	12	2913	2920	AGACTTTG		F24P17	15	68189	68196	AGACTTTT		MJC20	4	660	667	CGACTTTA		F26H6	3	41421	41414	GAAAGTCG		F2O15	5	72545	72552	CGACTTTG		T31P16	6	56093	56100	CGACTTTT		F14G9	4
F13M14	11	66412	66419	AGACTTTA		F2C1	8	21566	21559	GAAAGTCT		T17F3	12	10631	10638	AGACTTTG		F24P17	15	74364	74371	AGACTTTT		MJC20	4	11147	11140	TAAAGTCG		F26H6	3	68905	68912	CGACTTTC		F2O15	5	72642	72635	CAAAGTCG		T32B20	6	17280	17273	AAAAGTCG		F14G9	4
F13M14	11	72688	72695	AGACTTTA		F2C1	8	44757	44764	AGACTTTC		T17F3	12	13820	13813	CAAAGTCT		F24P17	15	84589	84596	AGACTTTT		MJC20	4	24114	24121	CGACTTTA		F26H6	3	88587	88580	GAAAGTCG		F2P16	5	32476	32469	CAAAGTCG		T32B20	6	30041	30034	AAAAGTCG		F14G9	4
F13M14	11	77781	77774	TAAAGTCT		F2C1	8	56287	56294	AGACTTTC		T17F3	12	17891	17884	CAAAGTCT		F27M3	15	10359	10366	AGACTTTT		MJC20	4	52182	52175	TAAAGTCG		F27G19	3	14926	14919	GAAAGTCG		F2P16	5	41415	41422	CGACTTTG		T32B20	6	39698	39691	AAAAGTCG		F14G9	4
F13M14	11	105815	105808	TAAAGTCT		F2C1	8	79027	79020	GAAAGTCT		T17F3	12	18836	18829	CAAAGTCT		F27M3	15	14891	14884	AAAAGTCT		MLN21	4	10243	10250	CGACTTTA		F27G19	3	19065	19072	CGACTTTC		F2P16	5	54313	54306	CAAAGTCG		T32B20	6	42882	42875	AAAAGTCG		F14I23	4
F14P22	11	8406	8413	AGACTTTA		F2C1	8	86411	86404	GAAAGTCT		T17F3	12	18917	18910	CAAAGTCT		F27M3	15	22414	22407	AAAAGTCT		MLN21	4	23470	23463	TAAAGTCG		F27G19	3	53463	53470	CGACTTTC		F2P16	5	108551	108544	CAAAGTCG		T32B20	6	45947	45940	AAAAGTCG		F14I23	4
F14P22	11	17060	17067	AGACTTTA		F2C1	8	101923	101916	GAAAGTCT		T17F3	12	20987	20980	CAAAGTCT		F27M3	15	22486	22493	AGACTTTT		MLN21	4	61314	61307	TAAAGTCG		F27K19	3	10264	10271	CGACTTTC		F2P16	5	112558	112565	CGACTTTG		T32B20	6	71602	71595	AAAAGTCG		F14I23	4
F14P22	11	20536	20543	AGACTTTA		F2C1	8	121625	121632	AGACTTTC		T17F3	12	31680	31687	AGACTTTG		F27M3	15	24901	24908	AGACTTTT		MLN21	4	82124	82131	CGACTTTA		F27K19	3	32050	32043	GAAAGTCG		F3D18	5	6948	6955	CGACTTTG		T5J17	6	16480	16473	AAAAGTCG		F14I23	4
F14P22	11	40467	40460	TAAAGTCT		F2P16	8	7467	7460	GAAAGTCT		T17F3	12	43849	43842	CAAAGTCT		F27M3	15	25028	25035	AGACTTTT		MPE11	4	8513	8520	CGACTTTA		F27K19	3	48892	48885	GAAAGTCG		F3D18	5	10118	10111	CAAAGTCG		T5J17	6	21299	21292	AAAAGTCG		F14O23	4
F14P22	11	41799	41792	TAAAGTCT		F2P16	8	11957	11950	GAAAGTCT		T17F3	12	51411	51418	AGACTTTG		F27M3	15	29796	29789	AAAAGTCT		MPE11	4	24261	24268	CGACTTTA		F28D6	3	6877	6870	GAAAGTCG		F3D18	5	31892	31899	CGACTTTG		T5J17	6	22414	22421	CGACTTTT		F14O23	4
F14P22	11	46873	46880	AGACTTTA		F2P16	8	31339	31346	AGACTTTC		T17F3	12	53962	53955	CAAAGTCT		F27M3	15	33931	33924	AAAAGTCT		MPE11	4	27582	27575	TAAAGTCG		F28D6	3	12496	12489	GAAAGTCG		F3D18	5	64335	64328	CAAAGTCG		T5J17	6	77106	77099	AAAAGTCG		F14O23	4
F14P22	11	56502	56495	TAAAGTCT		F2P16	8	45894	45887	GAAAGTCT		T17F3	12	62967	62974	AGACTTTG		F27M3	15	60086	60093	AGACTTTT		MPE11	4	60314	60321	CGACTTTA		F28D6	3	36224	36217	GAAAGTCG		F3D18	5	74690	74697	CGACTTTG		T5J17	6	113306	113313	CGACTTTT		F14O23	4
F14P22	11	69453	69460	AGACTTTA		F2P16	8	58866	58873	AGACTTTC		T20F21	12	1817	1824	AGACTTTG		F27M3	15	60159	60152	AAAAGTCT		MQD19	4	41685	41692	CGACTTTA		F28I8	3	11467	11474	CGACTTTC		F3F24	5	33765	33758	CAAAGTCG		T5J17	6	118134	118141	CGACTTTT		F14P3	4
F14P22	11	75093	75100	AGACTTTA		F2P16	8	70641	70648	AGACTTTC		T20F21	12	9389	9382	CAAAGTCT		F27M3	15	60219	60226	AGACTTTT		MQD19	4	50761	50754	TAAAGTCG		F28I8	3	96795	96788	GAAAGTCG		F3F24	5	115231	115224	CAAAGTCG		T6K21	6	9734	9727	AAAAGTCG		F14P3	4
F14P22	11	76922	76915	TAAAGTCT		F2P16	8	85188	85195	AGACTTTC		T20F21	12	14794	14801	AGACTTTG		F27M3	15	66809	66816	AGACTTTT		MQD19	4	89392	89385	TAAAGTCG		F28I8	3	97739	97746	CGACTTTC		F3F24	5	116790	116797	CGACTTTG		T6K21	6	17617	17624	CGACTTTT		F14P3	4
F14P22	11	93838	93845	AGACTTTA		F2P16	8	105404	105397	GAAAGTCT		T20F21	12	24468	24475	AGACTTTG		F27M3	15	89278	89271	AAAAGTCT		MQD19	4	90136	90129	TAAAGTCG		F28J9	3	24200	24193	GAAAGTCG		F3F24	5	139855	139862	CGACTTTG		T6K21	6	20664	20657	AAAAGTCG		F14P3	4
F20D10	11	5890	5883	TAAAGTCT		F3I6	8	2581	2574	GAAAGTCT		T20F21	12	25096	25089	CAAAGTCT		F27M3	15	92476	92483	AGACTTTT		MRB17	4	33254	33247	TAAAGTCG		F28J9	3	56941	56948	CGACTTTC		F3F24	5	144837	144844	CGACTTTG		T6K21	6	23816	23823	CGACTTTT		F15B8	4
F20D10	11	6393	6400	AGACTTTA		F3I6	8	53145	53138	GAAAGTCT		T20F21	12	35345	35352	AGACTTTG		F27M3	15	105861	105854	AAAAGTCT		MRB17	4	38934	38941	CGACTTTA		F28J9	3	64507	64500	GAAAGTCG		F3I17	5	36066	36073	CGACTTTG		T6K21	6	35127	35120	AAAAGTCG		F15B8	4
F20D10	11	9588	9595	AGACTTTA		F3I6	8	55435	55428	GAAAGTCT		T20F21	12	45997	46004	AGACTTTG		F2N1	15	11657	11664	AGACTTTT		MRB17	4	39875	39868	TAAAGTCG		F28L22	3	45339	45346	CGACTTTC		F3I17	5	36455	36448	CAAAGTCG		T6K21	6	70491	70498	CGACTTTT		F15B8	4
F20D10	11	17526	17519	TAAAGTCT		F3I6	8	76524	76517	GAAAGTCT		T20F21	12	46211	46218	AGACTTTG		F2N1	15	21970	21977	AGACTTTT		MRB17	4	67177	67184	CGACTTTA		F28L22	3	88119	88112	GAAAGTCG		F3I17	5	63330	63337	CGACTTTG		T8M16	6	23415	23408	AAAAGTCG		F15B8	4
F20D10	11	61249	61256	AGACTTTA		F3I6	8	81797	81804	AGACTTTC		T20F21	12	53798	53791	CAAAGTCT		F2N1	15	23788	23781	AAAAGTCT		MRO11	4	4666	4659	TAAAGTCG		F28L22	3	111814	111821	CGACTTTC		F3I17	5	63688	63681	CAAAGTCG		T8M16	6	25951	25958	CGACTTTT		F15I15	4
F20D10	11	63229	63236	AGACTTTA		F3I6	8	90119	90126	AGACTTTC		T20F21	12	81368	81361	CAAAGTCT		F2N1	15	25107	25100	AAAAGTCT		MRO11	4	11047	11054	CGACTTTA		F28M20	3	44650	44657	CGACTTTC		F3I17	5	66980	66987	CGACTTTG		T8M16	6	26813	26820	CGACTTTT		F15I15	4
F20D10	11	67138	67131	TAAAGTCT		F3I6	8	95593	95586	GAAAGTCT		T20F21	12	90270	90263	CAAAGTCT		F2N1	15	25969	25976	AGACTTTT		MRO11	4	39199	39192	TAAAGTCG		F28M20	3	61746	61739	GAAAGTCG		F5G3	5	19733	19740	CGACTTTG		T8M16	6	33889	33896	CGACTTTT		F15I15	4
F20D10	11	83571	83564	TAAAGTCT		F3I6	8	97002	97009	AGACTTTC		T20F21	12	99457	99450	CAAAGTCT		F2N1	15	32110	32103	AAAAGTCT		MRO11	4	59525	59532	CGACTTTA		F28M20	3	86434	86441	CGACTTTC		F5G3	5	40731	40724	CAAAGTCG		T8M16	6	52000	52007	CGACTTTT		F15I15	4
F20D10	11	132008	132001	TAAAGTCT		F5E6	8	8164	8171	AGACTTTC		C17L7	11	30364	30371	AGACTTTG		F2N1	15	46430	46423	AAAAGTCT		MWI23	4	1238	1245	CGACTTTA		F2C1	3	28402	28409	CGACTTTC		F5G3	5	42550	42557	CGACTTTG		T8M16	6	77393	77386	AAAAGTCG		F15M4	4
F20D10	11	133310	133317	AGACTTTA		F5E6	8	12587	12580	GAAAGTCT		C17L7	11	50542	50535	CAAAGTCT		F2N1	15	52760	52767	AGACTTTT		MWI23	4	27561	27568	CGACTTTA		F2C1	3	54825	54832	CGACTTTC		F5G3	5	70889	70896	CGACTTTG		F11F19	5	22120	22127	CGACTTTT		F15M4	4
F20D10	11	138509	138502	TAAAGTCT		F5E6	8	30587	30594	AGACTTTC		C17L7	11	53685	53678	CAAAGTCT		F2N1	15	63218	63211	AAAAGTCT		MWI23	4	31305	31298	TAAAGTCG		F2C1	3	59898	59905	CGACTTTC		F5G3	5	84716	84723	CGACTTTG		F11F19	5	41546	41539	AAAAGTCG		F15M4	4
F21E10	11	4466	4459	TAAAGTCT		F5E6	8	34060	34053	GAAAGTCT		C17L7	11	62812	62805	CAAAGTCT		F2N1	15	73860	73867	AGACTTTT		MWI23	4	51611	51604	TAAAGTCG		F3F19	3	67759	67766	CGACTTTC		F5K20	5	7365	7372	CGACTTTG		F11F19	5	63679	63686	CGACTTTT		F15M4	4
F21E10	11	6781	6774	TAAAGTCT		F5E6	8	35804	35797	GAAAGTCT		C17L7	11	64700	64707	AGACTTTG		F2N1	15	73918	73925	AGACTTTT		MXM12	4	31498	31505	CGACTTTA		F3F19	3	68581	68574	GAAAGTCG		F5K20	5	19647	19640	CAAAGTCG		F11F19	5	103260	103253	AAAAGTCG		F15N18	4
F21E10	11	10566	10573	AGACTTTA		F5E6	8	38812	38805	GAAAGTCT		C17L7	11	85520	85513	CAAAGTCT		F2N1	15	78706	78699	AAAAGTCT		MXM12	4	44668	44675	CGACTTTA		F3F19	3	86690	86697	CGACTTTC		F5K20	5	22221	22214	CAAAGTCG		F11F19	5	108036	108029	AAAAGTCG		F15N18	4
F21E10	11	13332	13339	AGACTTTA		F5E6	8	41959	41952	GAAAGTCT		C17L7	11	140363	140356	CAAAGTCT		F2N1	15	107384	107377	AAAAGTCT		MXM12	4	51264	51271	CGACTTTA		F3H11	3	26221	26228	CGACTTTC		F5K20	5	41045	41052	CGACTTTG		F11P17	5	28614	28621	CGACTTTT		F15N18	4
F21E10	11	25448	25455	AGACTTTA		F5E6	8	55105	55112	AGACTTTC		C17L7	11	144441	144434	CAAAGTCT		F2N1	15	108499	108506	AGACTTTT		MXM12	4	67173	67166	TAAAGTCG		F3H11	3	30650	30657	CGACTTTC		F5K20	5	114586	114579	CAAAGTCG		F11P17	5	41609	41616	CGACTTTT		F15N18	4
F21E10	11	46527	46534	AGACTTTA		F5I14	8	17557	17550	GAAAGTCT		C17L7	11	161488	161495	AGACTTTG		F2N1	15	109958	109951	AAAAGTCT		MYA6	4	1242	1249	CGACTTTA		F3H11	3	32562	32569	CGACTTTC		F5K7	5	34971	34978	CGACTTTG		F11P17	5	56250	56243	AAAAGTCG		F16B22	4
F21E10	11	78401	78408	AGACTTTA		F5I14	8	24135	24142	AGACTTTC		C17L7	11	162603	162610	AGACTTTG		F6F22	15	14417	14424	AGACTTTT		MYA6	4	43164	43171	CGACTTTA		F4F15	3	33897	33890	GAAAGTCG		F5K7	5	49971	49964	CAAAGTCG		F11P17	5	72448	72441	AAAAGTCG		F16B22	4
F21E10	11	89448	89441	TAAAGTCT		F5I14	8	29340	29347	AGACTTTC		C17L7	11	181769	181776	AGACTTTG		F6F22	15	22681	22674	AAAAGTCT		MYA6	4	50311	50318	CGACTTTA		F4F15	3	91111	91118	CGACTTTC		F5K7	5	55109	55102	CAAAGTCG		F11P17	5	85495	85502	CGACTTTT		F16B22	4
F21E10	11	96300	96307	AGACTTTA		F5I14	8	40076	40083	AGACTTTC		F10M6	11	8562	8569	AGACTTTG		F6F22	15	23748	23755	AGACTTTT		MYA6	4	64872	64865	TAAAGTCG		F4F15	3	122261	122254	GAAAGTCG		F5K7	5	58619	58612	CAAAGTCG		F12M16	5	20290	20297	CGACTTTT		F16B22	4
F21E10	11	102976	102983	AGACTTTA		F5I14	8	50161	50168	AGACTTTC		F10M6	11	17454	17461	AGACTTTG		F6F22	15	27574	27567	AAAAGTCT		T10K17	4	6291	6284	TAAAGTCG		F4P12	3	85548	85555	CGACTTTC		F5K7	5	88876	88869	CAAAGTCG		F12M16	5	53670	53663	AAAAGTCG		F16F14	4
F21E10	11	108804	108811	AGACTTTA		F5I14	8	64260	64253	GAAAGTCT		F10M6	11	17542	17549	AGACTTTG		F6F22	15	40964	40971	AGACTTTT		T10K17	4	52202	52195	TAAAGTCG		F4P12	3	126706	126699	GAAAGTCG		F5N5	5	3972	3979	CGACTTTG		F12M16	5	89756	89763	CGACTTTT		F16F14	4
F25A4	11	9703	9696	TAAAGTCT		F5I14	8	87002	87009	AGACTTTC		F10M6	11	24387	24394	AGACTTTG		F6F22	15	45929	45922	AAAAGTCT		T10K17	4	85294	85287	TAAAGTCG		F4P12	3	140383	140376	GAAAGTCG		F5N5	5	5301	5294	CAAAGTCG		F12M16	5	99966	99959	AAAAGTCG		F16F14	4
F25A4	11	12963	12970	AGACTTTA		F5I14	8	100039	100032	GAAAGTCT		F10M6	11	36583	36590	AGACTTTG		F6F22	15	53105	53098	AAAAGTCT		T10K17	4	102066	102059	TAAAGTCG		F5I10	3	14446	14453	CGACTTTC		F5N5	5	9632	9625	CAAAGTCG		F12M16	5	123354	123361	CGACTTTT		F16F14	4
F25A4	11	20278	20271	TAAAGTCT		F5J6	8	9291	9284	GAAAGTCT		F10M6	11	45149	45142	CAAAGTCT		F6F22	15	63501	63494	AAAAGTCT		T10O22	4	12496	12489	TAAAGTCG		F5I10	3	68140	68147	CGACTTTC		F5N5	5	39838	39845	CGACTTTG		F13G24	5	11987	11980	AAAAGTCG		F16J13	4
F25A4	11	24148	24155	AGACTTTA		F5J6	8	23503	23496	GAAAGTCT		F10M6	11	47488	47495	AGACTTTG		F6F22	15	84864	84857	AAAAGTCT		T10O22	4	15723	15716	TAAAGTCG		F5I10	3	78817	78810	GAAAGTCG		F5N5	5	54796	54789	CAAAGTCG		F13G24	5	22825	22832	CGACTTTT		F16J13	4
F25A4	11	28016	28009	TAAAGTCT		F5J6	8	27489	27496	AGACTTTC		F10M6	11	48295	48302	AGACTTTG		F6F22	15	99002	99009	AGACTTTT		T10O22	4	79474	79481	CGACTTTA		F5K20	3	2222	2215	GAAAGTCG		F8H12	5	7123	7130	CGACTTTG		F13G24	5	24331	24338	CGACTTTT		F16J13	4
F25A4	11	28059	28052	TAAAGTCT		F5J6	8	31445	31452	AGACTTTC		F10M6	11	64632	64625	CAAAGTCT		F6F22	15	110718	110725	AGACTTTT		T10O22	4	89452	89459	CGACTTTA		F5K20	3	13267	13274	CGACTTTC		F8H12	5	10701	10694	CAAAGTCG		F13G24	5	50359	50366	CGACTTTT		F16J13	4
F25A4	11	50546	50539	TAAAGTCT		F5J6	8	38732	38725	GAAAGTCT		F10M6	11	78385	78378	CAAAGTCT		F6F22	15	116720	116713	AAAAGTCT		T12H20	4	9419	9426	CGACTTTA		F5K20	3	83674	83681	CGACTTTC		F8H12	5	51112	51105	CAAAGTCG		F13G24	5	76209	76202	AAAAGTCG		F17A8	4
F25A4	11	70998	70991	TAAAGTCT		F5J6	8	48239	48246	AGACTTTC		F10M6	11	84227	84220	CAAAGTCT		F6F22	15	119245	119238	AAAAGTCT		T12H20	4	23569	23562	TAAAGTCG		F5K24	3	44158	44165	CGACTTTC		F8H12	5	80488	80481	CAAAGTCG		F14D16	5	799	792	AAAAGTCG		F17A8	4
F25A4	11	86778	86771	TAAAGTCT		F5J6	8	48642	48635	GAAAGTCT		F13C5	11	1280	1273	CAAAGTCT		F6F22	15	122973	122980	AGACTTTT		T12H20	4	26506	26499	TAAAGTCG		F5K24	3	66808	66815	CGACTTTC		F8H12	5	90362	90355	CAAAGTCG		F14D16	5	28876	28883	CGACTTTT		F17A8	4
F25A4	11	99072	99065	TAAAGTCT		F5J6	8	82443	82450	AGACTTTC		F13C5	11	1871	1864	CAAAGTCT		F6F22	15	124999	125006	AGACTTTT		T12H20	4	39360	39367	CGACTTTA		F5K24	3	98998	99005	CGACTTTC		F8K7	5	190	197	CGACTTTG		F14D16	5	35651	35644	AAAAGTCG		F17A8	4
F25A4	11	103525	103518	TAAAGTCT		F5M15	8	57	50	GAAAGTCT		F13C5	11	6703	6696	CAAAGTCT		MTH12	15	2906	2899	AAAAGTCT		T13K14	4	35391	35398	CGACTTTA		F5N5	3	29691	29698	CGACTTTC		F8K7	5	35312	35305	CAAAGTCG		F14D16	5	42434	42441	CGACTTTT		F18G18	4
F25L23	11	30017	30024	AGACTTTA		F5M15	8	10018	10011	GAAAGTCT		F13C5	11	6759	6752	CAAAGTCT		MTH12	15	7305	7298	AAAAGTCT		T13K14	4	46798	46791	TAAAGTCG		F5N5	3	38419	38426	CGACTTTC		F8K7	5	38671	38678	CGACTTTG		F14D16	5	71687	71680	AAAAGTCG		F18G18	4
F25L23	11	32068	32075	AGACTTTA		F5M15	8	17677	17670	GAAAGTCT		F13C5	11	29054	29047	CAAAGTCT		MTH12	15	28631	28624	AAAAGTCT		T13K14	4	47125	47132	CGACTTTA		F5N5	3	46570	46577	CGACTTTC		F8K7	5	54627	54620	CAAAGTCG		F14G6	5	36481	36488	CGACTTTT		F18G18	4
F25L23	11	54349	54342	TAAAGTCT		F5M15	8	21052	21059	AGACTTTC		F13C5	11	42000	42007	AGACTTTG		MTH12	15	29104	29097	AAAAGTCT		T13K14	4	80479	80486	CGACTTTA		F5O11	3	44441	44448	CGACTTTC		F8K7	5	81817	81810	CAAAGTCG		F14G6	5	73912	73919	CGACTTTT		F18G18	4
F25L23	11	54504	54497	TAAAGTCT		F5M15	8	24809	24816	AGACTTTC		F13C5	11	51197	51190	CAAAGTCT		MTH12	15	30577	30570	AAAAGTCT		T14N5	4	6967	6974	CGACTTTA		F5O11	3	62775	62782	CGACTTTC		F9H16	5	793	800	CGACTTTG		F14G6	5	75482	75489	CGACTTTT		F19K6	4
F25L23	11	58218	58211	TAAAGTCT		F5M15	8	31940	31933	GAAAGTCT		F13C5	11	81555	81562	AGACTTTG		MTH12	15	35037	35030	AAAAGTCT		T14N5	4	12121	12114	TAAAGTCG		F5O11	3	65216	65223	CGACTTTC		F9H16	5	23632	23625	CAAAGTCG		F14G6	5	89405	89412	CGACTTTT		F19K6	4
F25L23	11	70063	70056	TAAAGTCT		F5M15	8	64239	64232	GAAAGTCT		F13C5	11	87510	87503	CAAAGTCT		MTH12	15	36061	36054	AAAAGTCT		T14N5	4	62969	62976	CGACTTTA		F7A10	3	1713	1720	CGACTTTC		F9H16	5	45166	45159	CAAAGTCG		F14G6	5	91319	91312	AAAAGTCG		F19K6	4
F25L23	11	71153	71160	AGACTTTA		F5M15	8	68619	68612	GAAAGTCT		F13C5	11	107949	107942	CAAAGTCT		MTH12	15	49762	49769	AGACTTTT		T14N5	4	78884	78891	CGACTTTA		F7A10	3	34595	34588	GAAAGTCG		F9H16	5	46840	46833	CAAAGTCG		F14P3	5	10608	10601	AAAAGTCG		F19K6	4
F25L23	11	80085	80092	AGACTTTA		F6F9	8	13396	13389	GAAAGTCT		F13C5	11	111067	111060	CAAAGTCT		MTH12	15	50957	50950	AAAAGTCT		T16N11	4	12546	12553	CGACTTTA		F7A10	3	36819	36826	CGACTTTC		F9H16	5	70072	70065	CAAAGTCG		F14P3	5	17565	17572	CGACTTTT		F1C12	4
F25L23	11	91518	91511	TAAAGTCT		F6F9	8	57957	57964	AGACTTTC		F13F19	11	2095	2088	CAAAGTCT		MTH12	15	59736	59729	AAAAGTCT		T16N11	4	28218	28211	TAAAGTCG		F7A19	3	7266	7273	CGACTTTC		F9M13	5	1543	1550	CGACTTTG		F14P3	5	33939	33946	CGACTTTT		F1C12	4
F25L23	11	97284	97291	AGACTTTA		F6F9	8	66722	66729	AGACTTTC		F13F19	11	7712	7719	AGACTTTG		MTH12	15	70464	70471	AGACTTTT		T16N11	4	32404	32411	CGACTTTA		F7A19	3	42648	42641	GAAAGTCG		F9M13	5	9909	9902	CAAAGTCG		F14P3	5	37438	37445	CGACTTTT		F1C12	4
F25L23	11	105882	105889	AGACTTTA		F6F9	8	72729	72736	AGACTTTC		F13F19	11	30384	30391	AGACTTTG		MTH12	15	70560	70553	AAAAGTCT		T16N11	4	78045	78052	CGACTTTA		F7A19	3	55202	55195	GAAAGTCG		F9M13	5	26227	26220	CAAAGTCG		F14P3	5	44502	44495	AAAAGTCG		F1C12	4
F27F5	11	16023	16030	AGACTTTA		F6F9	8	76426	76419	GAAAGTCT		F13F19	11	36340	36347	AGACTTTG		MTH12	15	81835	81828	AAAAGTCT		T17B22	4	8045	8038	TAAAGTCG		F7G19	3	22927	22934	CGACTTTC		F9M13	5	26790	26783	CAAAGTCG		F15D2	5	31190	31183	AAAAGTCG		F1E22	4
F27F5	11	35394	35401	AGACTTTA		F6F9	8	86611	86604	GAAAGTCT		F13F19	11	52811	52818	AGACTTTG		MTH12	15	82124	82131	AGACTTTT		T17B22	4	45413	45420	CGACTTTA		F7G19	3	82169	82176	CGACTTTC		F9M13	5	64593	64586	CAAAGTCG		F15D2	5	36379	36372	AAAAGTCG		F1E22	4
F27F5	11	41765	41772	AGACTTTA		F6F9	8	92579	92572	GAAAGTCT		F13F19	11	54258	54265	AGACTTTG		MTH12	15	84369	84376	AGACTTTT		T17B22	4	77564	77571	CGACTTTA		F7G19	3	87853	87860	CGACTTTC		K14A17	5	15640	15633	CAAAGTCG		F15D2	5	38524	38517	AAAAGTCG		F1E22	4
F27F5	11	42520	42527	AGACTTTA		F6F9	8	109855	109862	AGACTTTC		F13F19	11	58220	58227	AGACTTTG		T12C22	15	11867	11874	AGACTTTT		T17B22	4	84765	84758	TAAAGTCG		F7H1	3	10548	10541	GAAAGTCG		K14A17	5	20876	20869	CAAAGTCG		F15D2	5	104166	104159	AAAAGTCG		F1E22	4
F27F5	11	42632	42639	AGACTTTA		F8K7	8	3864	3857	GAAAGTCT		F13F19	11	75185	75192	AGACTTTG		T12C22	15	17791	17798	AGACTTTT		T17F3	4	5983	5976	TAAAGTCG		F7H1	3	58663	58656	GAAAGTCG		K14A17	5	49653	49660	CGACTTTG		F15D2	5	119297	119304	CGACTTTT		F1I16	4
F27F5	11	53003	52996	TAAAGTCT		F8K7	8	30031	30038	AGACTTTC		F13F19	11	75884	75891	AGACTTTG		T12C22	15	27711	27718	AGACTTTT		T17F3	4	26636	26629	TAAAGTCG		F7H1	3	60278	60271	GAAAGTCG		K14A17	5	52998	52991	CAAAGTCG		F15H18	5	23891	23898	CGACTTTT		F1I16	4
F27F5	11	62373	62380	AGACTTTA		F8K7	8	37703	37696	GAAAGTCT		F13F19	11	87832	87839	AGACTTTG		T12C22	15	37650	37657	AGACTTTT		T17F3	4	48080	48087	CGACTTTA		F7H2	3	22479	22472	GAAAGTCG		K14A17	5	61642	61635	CAAAGTCG		F15H18	5	44492	44485	AAAAGTCG		F1I16	4
F27F5	11	86478	86485	AGACTTTA		F8K7	8	41042	41035	GAAAGTCT		F13F19	11	93744	93751	AGACTTTG		T12C22	15	54111	54118	AGACTTTT		T17F3	4	53402	53395	TAAAGTCG		F7H2	3	28837	28830	GAAAGTCG		K19M22	5	2601	2608	CGACTTTG		F15H18	5	45762	45769	CGACTTTT		F1I16	4
F27F5	11	92243	92236	TAAAGTCT		F8K7	8	47289	47296	AGACTTTC		F13M14	11	4661	4654	CAAAGTCT		T12C22	15	72685	72678	AAAAGTCT		T17M13	4	190	197	CGACTTTA		F7H2	3	58971	58964	GAAAGTCG		K19M22	5	6553	6560	CGACTTTG		F15H18	5	59217	59224	CGACTTTT		F1I21	4
F27F5	11	110868	110861	TAAAGTCT		F8K7	8	50099	50092	GAAAGTCT		F13M14	11	6894	6887	CAAAGTCT		T12C22	15	74700	74693	AAAAGTCT		T17M13	4	3015	3008	TAAAGTCG		F7J7	3	45363	45356	GAAAGTCG		K19M22	5	14694	14687	CAAAGTCG		F15H18	5	93400	93393	AAAAGTCG		F1I21	4
F27F5	11	113048	113055	AGACTTTA		F8K7	8	58290	58283	GAAAGTCT		F13M14	11	30059	30052	CAAAGTCT		T12C22	15	81678	81685	AGACTTTT		T17M13	4	58730	58737	CGACTTTA		F7J7	3	68569	68576	CGACTTTC		K19M22	5	50125	50132	CGACTTTG		F17I5	5	12707	12700	AAAAGTCG		F1I21	4
F28P22	11	19988	19995	AGACTTTA		F8K7	8	72683	72690	AGACTTTC		F13M14	11	43008	43015	AGACTTTG		T12C22	15	83873	83880	AGACTTTT		T17M13	4	79252	79259	CGACTTTA		F7J7	3	79356	79349	GAAAGTCG		K19M22	5	64922	64915	CAAAGTCG		F17I5	5	16688	16695	CGACTTTT		F1I21	4
F28P22	11	41844	41837	TAAAGTCT		M4I22	8	2397	2404	AGACTTTC		F13M14	11	47672	47665	CAAAGTCT		T12C22	15	91665	91658	AAAAGTCT		T20L15	4	14529	14522	TAAAGTCG		F7J8	3	15241	15234	GAAAGTCG		MCL19	5	33172	33179	CGACTTTG		F17I5	5	40775	40782	CGACTTTT		F1O13	4
F28P22	11	49743	49736	TAAAGTCT		M4I22	8	7082	7089	AGACTTTC		F13M14	11	47712	47705	CAAAGTCT		T12C22	15	92891	92898	AGACTTTT		T20L15	4	25669	25676	CGACTTTA		F7J8	3	88733	88740	CGACTTTC		MCL19	5	35524	35531	CGACTTTG		F17I5	5	67225	67218	AAAAGTCG		F1O13	4
F28P22	11	51536	51529	TAAAGTCT		M4I22	8	17993	17986	GAAAGTCT		F13M14	11	83803	83796	CAAAGTCT		T12C22	15	94991	94998	AGACTTTT		T20L15	4	67014	67021	CGACTTTA		F7J8	3	109831	109824	GAAAGTCG		MCL19	5	69485	69492	CGACTTTG		F17I5	5	72188	72195	CGACTTTT		F1O13	4
F28P22	11	53032	53039	AGACTTTA		M4I22	8	29915	29922	AGACTTTC		F13M14	11	87080	87087	AGACTTTG		T12C22	15	98435	98442	AGACTTTT		T20L15	4	77724	77731	CGACTTTA		F7K2	3	8922	8929	CGACTTTC		MCL19	5	73462	73455	CAAAGTCG		F17M7	5	30693	30700	CGACTTTT		F1O13	4
F28P22	11	53845	53838	TAAAGTCT		M4I22	8	40953	40960	AGACTTTC		F13M14	11	93800	93807	AGACTTTG		T12C22	15	100455	100462	AGACTTTT		T20N10	4	965	972	CGACTTTA		F7K2	3	50415	50408	GAAAGTCG		MCL19	5	87064	87071	CGACTTTG		F17M7	5	47893	47900	CGACTTTT		F21A20	4
F28P22	11	63433	63426	TAAAGTCT		M4I22	8	40993	41000	AGACTTTC		F13M14	11	95742	95749	AGACTTTG		T12C22	15	110720	110713	AAAAGTCT		T20N10	4	10442	10435	TAAAGTCG		F7K2	3	99353	99346	GAAAGTCG		MDA7	5	3724	3717	CAAAGTCG		F17M7	5	81616	81609	AAAAGTCG		F21A20	4
F28P22	11	72052	72059	AGACTTTA		M4I22	8	65295	65288	GAAAGTCT		F13M14	11	104624	104631	AGACTTTG		T14P4	15	5759	5752	AAAAGTCT		T20N10	4	19481	19488	CGACTTTA		F7K9	3	13781	13788	CGACTTTC		MDA7	5	11906	11913	CGACTTTG		F17M7	5	85223	85216	AAAAGTCG		F21A20	4
F28P22	11	74211	74218	AGACTTTA		M4I22	8	77594	77587	GAAAGTCT		F17A13	11	8658	8665	AGACTTTG		T14P4	15	7830	7823	AAAAGTCT		T20N10	4	48124	48117	TAAAGTCG		F7K9	3	20803	20796	GAAAGTCG		MDA7	5	39885	39878	CAAAGTCG		F17M7	5	103364	103357	AAAAGTCG		F21A20	4
F28P22	11	82565	82558	TAAAGTCT		MDJ22	8	19808	19801	GAAAGTCT		F17A13	11	41489	41482	CAAAGTCT		T14P4	15	17508	17515	AGACTTTT		T21B14	4	13361	13368	CGACTTTA		F7K9	3	24968	24961	GAAAGTCG		MDA7	5	46303	46310	CGACTTTG		F17N18	5	49368	49361	AAAAGTCG		F21F14	4
F28P22	11	95354	95361	AGACTTTA		MDJ22	8	20925	20932	AGACTTTC		F17A13	11	45532	45539	AGACTTTG		T14P4	15	19552	19559	AGACTTTT		T21B14	4	15365	15372	CGACTTTA		F8F6	3	68994	68987	GAAAGTCG		MDA7	5	82087	82080	CAAAGTCG		F17N18	5	52619	52612	AAAAGTCG		F21F14	4
F5A9	11	2452	2445	TAAAGTCT		MDJ22	8	22794	22801	AGACTTTC		F17A13	11	60809	60816	AGACTTTG		T14P4	15	20800	20807	AGACTTTT		T21B14	4	16999	16992	TAAAGTCG		F8F6	3	69903	69910	CGACTTTC		MKD15	5	54284	54277	CAAAGTCG		F17N18	5	55870	55863	AAAAGTCG		F21F14	4
F5A9	11	24070	24077	AGACTTTA		MDJ22	8	32294	32287	GAAAGTCT		F17A13	11	66677	66684	AGACTTTG		T14P4	15	21544	21537	AAAAGTCT		T21B14	4	38209	38216	CGACTTTA		F8F6	3	75692	75685	GAAAGTCG		MKD15	5	66516	66509	CAAAGTCG		F17N18	5	59137	59130	AAAAGTCG		F21F14	4
F5A9	11	36002	36009	AGACTTTA		MDJ22	8	63281	63288	AGACTTTC		F17A13	11	66928	66935	AGACTTTG		T14P4	15	22874	22881	AGACTTTT		T22E19	4	48784	48777	TAAAGTCG		F8K4	3	42359	42366	CGACTTTC		MKD15	5	67112	67105	CAAAGTCG		F17N18	5	66410	66417	CGACTTTT		F22G10	4
F5A9	11	40889	40882	TAAAGTCT		MDJ22	8	67334	67341	AGACTTTC		F17A13	11	69726	69733	AGACTTTG		T14P4	15	51779	51772	AAAAGTCT		T22E19	4	54567	54560	TAAAGTCG		F8K4	3	74654	74661	CGACTTTC		MKD15	5	68621	68614	CAAAGTCG		F18A8	5	10418	10411	AAAAGTCG		F22G10	4
F5A9	11	47615	47622	AGACTTTA		MDJ22	8	75372	75365	GAAAGTCT		F17A13	11	92774	92767	CAAAGTCT		T14P4	15	67722	67715	AAAAGTCT		T22E19	4	84468	84461	TAAAGTCG		F8K4	3	109092	109085	GAAAGTCG		MKD15	5	71370	71363	CAAAGTCG		F18A8	5	14531	14538	CGACTTTT		F22G10	4
F5A9	11	55269	55262	TAAAGTCT		MDJ22	8	83056	83049	GAAAGTCT		F17A13	11	93020	93013	CAAAGTCT		T14P4	15	78858	78865	AGACTTTT		T22E19	4	92592	92599	CGACTTTA		F8L2	3	29170	29177	CGACTTTC		MQL5	5	9220	9227	CGACTTTG		F18A8	5	24533	24526	AAAAGTCG		F22G10	4
F5A9	11	61994	62001	AGACTTTA		MFC19	8	18	11	GAAAGTCT		F17A13	11	93127	93134	AGACTTTG		T14P4	15	86103	86110	AGACTTTT		T25K16	4	21464	21471	CGACTTTA		F8L2	3	45051	45058	CGACTTTC		MQL5	5	34428	34435	CGACTTTG		F18A8	5	34688	34695	CGACTTTT		F22J12	4
F5A9	11	77797	77790	TAAAGTCT		MFC19	8	97	90	GAAAGTCT		F17A13	11	94661	94668	AGACTTTG		T14P4	15	98029	98022	AAAAGTCT		T25K16	4	35906	35913	CGACTTTA		F8L2	3	74467	74474	CGACTTTC		MQL5	5	36051	36058	CGACTTTG		F18A8	5	83296	83289	AAAAGTCG		F22J12	4
F5A9	11	84523	84530	AGACTTTA		MFC19	8	37670	37663	GAAAGTCT		F1M20	11	23048	23041	CAAAGTCT		T14P4	15	105238	105245	AGACTTTT		T25K16	4	57545	57538	TAAAGTCG		F8N14	3	4195	4188	GAAAGTCG		MQL5	5	61935	61942	CGACTTTG		F18B3	5	24993	25000	CGACTTTT		F22J12	4
F5A9	11	92175	92168	TAAAGTCT		MFC19	8	39650	39643	GAAAGTCT		F1M20	11	39550	39557	AGACTTTG		T14P4	15	106761	106768	AGACTTTT		T25K16	4	63542	63549	CGACTTTA		F8N14	3	53038	53031	GAAAGTCG		MQL5	5	75706	75699	CAAAGTCG		F18B3	5	27246	27239	AAAAGTCG		F22J12	4
F5A9	11	98901	98908	AGACTTTA		MFC19	8	46708	46701	GAAAGTCT		F1M20	11	43585	43592	AGACTTTG		T14P4	15	110823	110830	AGACTTTT		T26M18	4	4327	4320	TAAAGTCG		F8N14	3	65244	65251	CGACTTTC		MRC8	5	5064	5071	CGACTTTG		F18B3	5	58932	58925	AAAAGTCG		F23A5	4
MBK5	11	14282	14275	TAAAGTCT		MFC19	8	70830	70837	AGACTTTC		F1M20	11	51674	51667	CAAAGTCT		T19K4	15	4391	4384	AAAAGTCT		T26M18	4	4481	4474	TAAAGTCG		F9E21	3	15847	15840	GAAAGTCG		MRC8	5	55524	55517	CAAAGTCG		F18B3	5	59132	59139	CGACTTTT		F23A5	4
MBK5	11	18604	18611	AGACTTTA		MFC19	8	73245	73238	GAAAGTCT		F1M20	11	65552	65559	AGACTTTG		T19K4	15	4747	4740	AAAAGTCT		T26M18	4	23383	23376	TAAAGTCG		F9E21	3	46592	46599	CGACTTTC		MRC8	5	58138	58131	CAAAGTCG		F18B3	5	64958	64951	AAAAGTCG		F23A5	4
MBK5	11	23743	23750	AGACTTTA		MFC19	8	82531	82538	AGACTTTC		F1M20	11	80525	80532	AGACTTTG		T19K4	15	8221	8214	AAAAGTCT		T26M18	4	81892	81885	TAAAGTCG		F9E21	3	73017	73024	CGACTTTC		MRC8	5	68323	68316	CAAAGTCG		F18E5	5	30790	30797	CGACTTTT		F23A5	4
MBK5	11	42612	42619	AGACTTTA		MJJ3	8	6356	6363	AGACTTTC		F1M20	11	97538	97531	CAAAGTCT		T19K4	15	10348	10355	AGACTTTT		T27D20	4	56657	56664	CGACTTTA		F9K21	3	22467	22460	GAAAGTCG		MRC8	5	69745	69752	CGACTTTG		F18E5	5	45706	45713	CGACTTTT		F27A10	4
MBK5	11	43490	43483	TAAAGTCT		MJJ3	8	10764	10757	GAAAGTCT		F1M20	11	112941	112934	CAAAGTCT		T19K4	15	27768	27761	AAAAGTCT		T27D20	4	56800	56807	CGACTTTA		F9K21	3	25078	25071	GAAAGTCG		MRO11	5	31135	31142	CGACTTTG		F18E5	5	61445	61438	AAAAGTCG		F27A10	4
MBK5	11	50973	50966	TAAAGTCT		MJJ3	8	44509	44502	GAAAGTCT		F1M20	11	118165	118172	AGACTTTG		T19K4	15	34261	34268	AGACTTTT		T27D20	4	56862	56869	CGACTTTA		F9K21	3	48452	48445	GAAAGTCG		MRO11	5	34199	34206	CGACTTTG		F18E5	5	70305	70298	AAAAGTCG		F27A10	4
MBK5	11	53805	53812	AGACTTTA		MJJ3	8	56187	56180	GAAAGTCT		F1M20	11	125094	125087	CAAAGTCT		T19K4	15	44712	44705	AAAAGTCT		T27D20	4	56927	56934	CGACTTTA		F9O13	3	6114	6107	GAAAGTCG		MRO11	5	50718	50725	CGACTTTG		F18E5	5	75425	75432	CGACTTTT		F27A10	4
MBK5	11	66340	66333	TAAAGTCT		MJJ3	8	69374	69381	AGACTTTC		F1M20	11	133398	133405	AGACTTTG		T19K4	15	49468	49461	AAAAGTCT		T27G7	4	48088	48095	CGACTTTA		F9O13	3	7940	7933	GAAAGTCG		MRO11	5	53789	53796	CGACTTTG		F19F24	5	8337	8344	CGACTTTT		F27J15	4
MBK5	11	66627	66620	TAAAGTCT		MJJ3	8	77815	77808	GAAAGTCT		F25P17	11	3829	3836	AGACTTTG		T19K4	15	57335	57328	AAAAGTCT		T27G7	4	48140	48133	TAAAGTCG		F9O13	3	10864	10857	GAAAGTCG		MRO11	5	56669	56662	CAAAGTCG		F19F24	5	9428	9435	CGACTTTT		F27J15	4
MBK5	11	69548	69541	TAAAGTCT		MJJ3	8	89488	89481	GAAAGTCT		F25P17	11	11800	11807	AGACTTTG		T19K4	15	57908	57901	AAAAGTCT		T27G7	4	60583	60590	CGACTTTA		F9P14	3	3964	3957	GAAAGTCG		MSN9	5	12446	12439	CAAAGTCG		F19F24	5	20641	20648	CGACTTTT		F27J15	4
MBK5	11	81555	81548	TAAAGTCT		MJJ3	8	92930	92937	AGACTTTC		F25P17	11	14044	14037	CAAAGTCT		T19K4	15	63473	63466	AAAAGTCT		T27G7	4	62664	62657	TAAAGTCG		F9P14	3	17993	18000	CGACTTTC		MSN9	5	17790	17783	CAAAGTCG		F19F24	5	31674	31681	CGACTTTT		F27J15	4
MIL15	11	7238	7245	AGACTTTA		MTG10	8	8963	8970	AGACTTTC		F25P17	11	20122	20129	AGACTTTG		T19K4	15	97216	97223	AGACTTTT		T32A11	4	36055	36048	TAAAGTCG		F9P14	3	43493	43500	CGACTTTC		MSN9	5	21734	21741	CGACTTTG		F19F24	5	77960	77967	CGACTTTT		F28A23	4
MIL15	11	29748	29755	AGACTTTA		MTG10	8	20141	20148	AGACTTTC		F25P17	11	42624	42631	AGACTTTG		T19K4	15	98309	98316	AGACTTTT		T32A11	4	56721	56728	CGACTTTA		K13E13	3	1364	1357	GAAAGTCG		MSN9	5	51374	51381	CGACTTTG		F19H22	5	18138	18145	CGACTTTT		F28A23	4
MIL15	11	31498	31491	TAAAGTCT		MTG10	8	22809	22816	AGACTTTC		F25P17	11	50941	50948	AGACTTTG		T19K4	15	99224	99217	AAAAGTCT		T32A11	4	57542	57535	TAAAGTCG		K13E13	3	20747	20740	GAAAGTCG		MSN9	5	52247	52254	CGACTTTG		F19H22	5	21516	21523	CGACTTTT		F28A23	4
MIL15	11	32047	32040	TAAAGTCT		MTG10	8	36189	36196	AGACTTTC		F25P17	11	59991	59998	AGACTTTG		T19K4	15	103365	103358	AAAAGTCT		T32A11	4	70848	70855	CGACTTTA		K13E13	3	26148	26141	GAAAGTCG		T12H1	5	22550	22543	CAAAGTCG		F19H22	5	57814	57821	CGACTTTT		F28A23	4
MIL15	11	32067	32060	TAAAGTCT		MTG10	8	48084	48091	AGACTTTC		F25P17	11	62146	62153	AGACTTTG		T20K24	15	10979	10972	AAAAGTCT		T4C15	4	65339	65346	CGACTTTA		K21C13	3	26787	26794	CGACTTTC		T12H1	5	53952	53945	CAAAGTCG		F19H22	5	71001	71008	CGACTTTT		F28I8	4
MIL15	11	46422	46415	TAAAGTCT		MTG10	8	58999	59006	AGACTTTC		F25P17	11	62982	62975	CAAAGTCT		T20K24	15	11346	11339	AAAAGTCT		T4C15	4	69082	69075	TAAAGTCG		K21C13	3	47154	47161	CGACTTTC		T12H1	5	83064	83057	CAAAGTCG		F19H22	5	99266	99273	CGACTTTT		F28I8	4
MIL15	11	48371	48364	TAAAGTCT		MTG10	8	66738	66745	AGACTTTC		F25P17	11	70057	70064	AGACTTTG		T20K24	15	17234	17241	AGACTTTT		T4C15	4	86695	86688	TAAAGTCG		K21C13	3	51659	51666	CGACTTTC		T12H1	5	121582	121575	CAAAGTCG		F22J12	5	13446	13439	AAAAGTCG		F28I8	4
MIL15	11	48746	48739	TAAAGTCT		MTG10	8	91275	91268	GAAAGTCT		F25P17	11	70683	70676	CAAAGTCT		T20K24	15	26607	26600	AAAAGTCT		T4C15	4	90284	90277	TAAAGTCG		M4I22	3	11654	11647	GAAAGTCG		T12H1	5	123768	123761	CAAAGTCG		F22J12	5	23025	23032	CGACTTTT		F28I8	4
MIL15	11	68227	68220	TAAAGTCT		T20O10	8	11520	11527	AGACTTTC		F3F19	11	3298	3305	AGACTTTG		T20K24	15	28003	28010	AGACTTTT		T4I9	4	3780	3773	TAAAGTCG		M4I22	3	67346	67339	GAAAGTCG		T12O21	5	2736	2729	CAAAGTCG		F22J12	5	28732	28725	AAAAGTCG		F28L22	4
MIL15	11	68933	68940	AGACTTTA		T20O10	8	13153	13146	GAAAGTCT		F3F19	11	7172	7179	AGACTTTG		T20K24	15	65159	65152	AAAAGTCT		T4I9	4	28073	28080	CGACTTTA		M4I22	3	71485	71492	CGACTTTC		T12O21	5	18404	18397	CAAAGTCG		F22J12	5	35887	35894	CGACTTTT		F28L22	4
MIL15	11	78567	78560	TAAAGTCT		T20O10	8	18923	18930	AGACTTTC		F3F19	11	10741	10734	CAAAGTCT		T20K24	15	69195	69202	AGACTTTT		T4I9	4	32734	32741	CGACTTTA		MAC12	3	18694	18687	GAAAGTCG		T12O21	5	28204	28211	CGACTTTG		F22J12	5	75011	75018	CGACTTTT		F28L22	4
MKP6	11	590	583	TAAAGTCT		T20O10	8	31580	31587	AGACTTTC		F3F19	11	17410	17403	CAAAGTCT		T20K24	15	69305	69312	AGACTTTT		T4I9	4	74347	74354	CGACTTTA		MAC12	3	26304	26311	CGACTTTC		T12O21	5	28962	28969	CGACTTTG		F23E12	5	42	35	AAAAGTCG		F28L22	4
MKP6	11	6837	6830	TAAAGTCT		T20O10	8	45982	45989	AGACTTTC		F3F19	11	25715	25722	AGACTTTG		T20K24	15	69379	69386	AGACTTTT		T4P3	4	11211	11204	TAAAGTCG		MAC12	3	74417	74424	CGACTTTC		T12O21	5	46584	46577	CAAAGTCG		F23E12	5	43247	43240	AAAAGTCG		F2K13	4
MKP6	11	20582	20575	TAAAGTCT		T20O10	8	49391	49384	GAAAGTCT		F3F19	11	28892	28885	CAAAGTCT		T20K24	15	80211	80204	AAAAGTCT		T4P3	4	78249	78242	TAAAGTCG		MAC9	3	38060	38067	CGACTTTC		T13O15	5	16126	16119	CAAAGTCG		F23E12	5	49990	49997	CGACTTTT		F2K13	4
MKP6	11	32490	32497	AGACTTTA		T20O10	8	73169	73176	AGACTTTC		F3F19	11	32634	32627	CAAAGTCT		T20K24	15	83230	83223	AAAAGTCT		T4P3	4	85061	85054	TAAAGTCG		MAC9	3	47464	47457	GAAAGTCG		T13O15	5	27678	27685	CGACTTTG		F23E12	5	68120	68113	AAAAGTCG		F2K13	4
MKP6	11	37860	37853	TAAAGTCT		T20O10	8	75469	75462	GAAAGTCT		F3F19	11	51252	51245	CAAAGTCT		T20K24	15	92032	92025	AAAAGTCT		T4P3	4	91893	91900	CGACTTTA		MAC9	3	50272	50279	CGACTTTC		T13O15	5	36030	36023	CAAAGTCG		F23E12	5	77499	77506	CGACTTTT		F2K13	4
MKP6	11	41766	41773	AGACTTTA		T22C5	8	336	329	GAAAGTCT		F3F19	11	72137	72130	CAAAGTCT		T20K24	15	95742	95749	AGACTTTT		T5E8	4	1304	1311	CGACTTTA		MAE1	3	10331	10338	CGACTTTC		T13O15	5	55305	55298	CAAAGTCG		F27K19	5	32169	32162	AAAAGTCG		F3C22	4
MKP6	11	44647	44654	AGACTTTA		T22C5	8	25171	25164	GAAAGTCT		F3F19	11	77901	77908	AGACTTTG		T20K24	15	100173	100180	AGACTTTT		T5E8	4	2628	2635	CGACTTTA		MAE1	3	27111	27118	CGACTTTC		T13O15	5	85211	85204	CAAAGTCG		F27K19	5	48879	48872	AAAAGTCG		F3C22	4
MKP6	11	48121	48128	AGACTTTA		T22C5	8	29619	29612	GAAAGTCT		F3F19	11	82241	82248	AGACTTTG		T20K24	15	100385	100378	AAAAGTCT		T5E8	4	27545	27538	TAAAGTCG		MAE1	3	50778	50785	CGACTTTC		T14E10	5	25827	25820	CAAAGTCG		F27K19	5	52889	52896	CGACTTTT		F3C22	4
MKP6	11	55057	55050	TAAAGTCT		T22C5	8	34320	34327	AGACTTTC		F3G5	11	14654	14661	AGACTTTG		T3F17	15	26825	26832	AGACTTTT		T5E8	4	49227	49234	CGACTTTA		MBK23	3	82683	82690	CGACTTTC		T14E10	5	31519	31512	CAAAGTCG		F27K19	5	53350	53357	CGACTTTT		F3C22	4
MKP6	11	61953	61960	AGACTTTA		T22C5	8	61532	61525	GAAAGTCT		F3G5	11	27914	27921	AGACTTTG		T3F17	15	31065	31072	AGACTTTT		T5J8	4	9317	9310	TAAAGTCG		MBK23	3	83775	83782	CGACTTTC		T14E10	5	62637	62630	CAAAGTCG		F27K19	5	56784	56777	AAAAGTCG		F3G5	4
MKP6	11	79025	79032	AGACTTTA		T22C5	8	75829	75836	AGACTTTC		F3G5	11	40581	40574	CAAAGTCT		T3F17	15	32673	32680	AGACTTTT		T5J8	4	67072	67065	TAAAGTCG		MBK23	3	89126	89133	CGACTTTC		T14E10	5	73651	73658	CGACTTTG		F28C11	5	12564	12571	CGACTTTT		F3G5	4
T13D8	11	3122	3115	TAAAGTCT		T22C5	8	80595	80588	GAAAGTCT		F3G5	11	47564	47571	AGACTTTG		T3F17	15	42374	42381	AGACTTTT		T5J8	4	67195	67188	TAAAGTCG		MCB17	3	591	584	GAAAGTCG		T14E10	5	92122	92129	CGACTTTG		F28C11	5	47653	47660	CGACTTTT		F3G5	4
T13D8	11	4779	4772	TAAAGTCT		T22C5	8	91055	91048	GAAAGTCT		F3G5	11	54969	54976	AGACTTTG		T3F17	15	51873	51866	AAAAGTCT		T5J8	4	85297	85290	TAAAGTCG		MCB17	3	32742	32749	CGACTTTC		T14P1	5	5888	5895	CGACTTTG		F28C11	5	61321	61328	CGACTTTT		F3G5	4
T13D8	11	13396	13389	TAAAGTCT		T24C1	8	75	68	GAAAGTCT		F3G5	11	60996	61003	AGACTTTG		T3F17	15	55597	55604	AGACTTTT		T6K12	4	10037	10044	CGACTTTA		MCB17	3	55886	55893	CGACTTTC		T14P1	5	22598	22591	CAAAGTCG		F28C11	5	71252	71259	CGACTTTT		F3H9	4
T13D8	11	17885	17878	TAAAGTCT		T24C1	8	32953	32960	AGACTTTC		F3G5	11	74634	74641	AGACTTTG		T3F17	15	68972	68965	AAAAGTCT		T6K12	4	16359	16352	TAAAGTCG		MDC11	3	15669	15676	CGACTTTC		T14P1	5	41405	41412	CGACTTTG		F28C11	5	75691	75698	CGACTTTT		F3H9	4
T13D8	11	20213	20206	TAAAGTCT		T24C1	8	43276	43269	GAAAGTCT		F3G5	11	104811	104818	AGACTTTG		T3F17	15	69267	69260	AAAAGTCT		T6K12	4	46039	46032	TAAAGTCG		MDC11	3	23567	23574	CGACTTTC		T14P1	5	45941	45948	CGACTTTG		F28P10	5	11906	11899	AAAAGTCG		F3H9	4
T13D8	11	22326	22333	AGACTTTA		T24C1	8	52688	52681	GAAAGTCT		F3G5	11	107897	107904	AGACTTTG		T3F17	15	71684	71677	AAAAGTCT		T6K12	4	50856	50863	CGACTTTA		MDC11	3	28556	28549	GAAAGTCG		T14P1	5	66763	66770	CGACTTTG		F28P10	5	28574	28581	CGACTTTT		F3H9	4
T13D8	11	46775	46782	AGACTTTA		T24C1	8	52767	52774	AGACTTTC		F3G5	11	111580	111587	AGACTTTG		T3F17	15	79648	79641	AAAAGTCT		T7F6	4	23004	22997	TAAAGTCG		MDC16	3	14752	14759	CGACTTTC		T14P4	5	67682	67675	CAAAGTCG		F28P10	5	38365	38358	AAAAGTCG		F3O9	4
T13D8	11	63256	63249	TAAAGTCT		T24C1	8	62053	62060	AGACTTTC		F3G5	11	115113	115120	AGACTTTG		T3F17	15	82556	82563	AGACTTTT		T7F6	4	73286	73293	CGACTTTA		MDC16	3	65136	65129	GAAAGTCG		T14P4	5	79924	79917	CAAAGTCG		F28P10	5	45836	45843	CGACTTTT		F3O9	4
T13D8	11	92798	92791	TAAAGTCT		T24C1	8	82945	82938	GAAAGTCT		F4C21	11	1613	1620	AGACTTTG		T3F17	15	90191	90198	AGACTTTT		T7F6	4	81329	81322	TAAAGTCG		MDC16	3	71764	71771	CGACTTTC		T14P4	5	81308	81315	CGACTTTG		F28P10	5	81065	81072	CGACTTTT		F3O9	4
T13D8	11	95832	95839	AGACTTTA		T24C1	8	89846	89853	AGACTTTC		F4C21	11	26674	26681	AGACTTTG		T3F17	15	100421	100428	AGACTTTT		T7F6	4	89315	89308	TAAAGTCG		MDF20	3	11502	11495	GAAAGTCG		T14P4	5	91237	91230	CAAAGTCG		F2C1	5	8469	8462	AAAAGTCG		F3O9	4
T13D8	11	95918	95925	AGACTTTA		T26J12	8	22892	22885	GAAAGTCT		F4C21	11	49509	49502	CAAAGTCT		T3F17	15	101315	101322	AGACTTTT		T7M7	4	9946	9939	TAAAGTCG		MDF20	3	19123	19116	GAAAGTCG		T14P4	5	120711	120704	CAAAGTCG		F2C1	5	13919	13912	AAAAGTCG		F4B14	4
T1J24	11	1208	1201	TAAAGTCT		T26J12	8	24081	24074	GAAAGTCT		F4C21	11	64946	64953	AGACTTTG		T3F17	15	107812	107805	AAAAGTCT		T7M7	4	25770	25777	CGACTTTA		MDF20	3	89291	89284	GAAAGTCG		T15F17	5	652	659	CGACTTTG		F2C1	5	18780	18773	AAAAGTCG		F4B14	4
T1J24	11	14663	14656	TAAAGTCT		T26J12	8	32709	32702	GAAAGTCT		F4C21	11	73376	73383	AGACTTTG		F11A6	14	13796	13789	AAAAGTCT		T7M7	4	35426	35433	CGACTTTA		MDN11	3	7636	7643	CGACTTTC		T15F17	5	36789	36796	CGACTTTG		F2C1	5	78473	78466	AAAAGTCG		F4B14	4
T1J24	11	21980	21987	AGACTTTA		T26J12	8	34049	34056	AGACTTTC		F4C21	11	85084	85091	AGACTTTG		F11A6	14	24313	24306	AAAAGTCT		T7M7	4	44574	44581	CGACTTTA		MDN11	3	41533	41540	CGACTTTC		T15F17	5	59235	59228	CAAAGTCG		F2C1	5	83866	83859	AAAAGTCG		F4B14	4
T1J24	11	22074	22081	AGACTTTA		T26J12	8	50757	50750	GAAAGTCT		F4C21	11	86200	86207	AGACTTTG		F11A6	14	26272	26279	AGACTTTT		T9I22	4	9046	9053	CGACTTTA		MDN11	3	69090	69083	GAAAGTCG		T15F17	5	75100	75107	CGACTTTG		F2H17	5	21147	21140	AAAAGTCG		F4C21	4
T1J24	11	23188	23181	TAAAGTCT		T26J12	8	61950	61957	AGACTTTC		F4C21	11	98906	98913	AGACTTTG		F11A6	14	26450	26443	AAAAGTCT		T9I22	4	66529	66522	TAAAGTCG		MGL6	3	1384	1377	GAAAGTCG		T15F17	5	78270	78263	CAAAGTCG		F2H17	5	33640	33633	AAAAGTCG		F4C21	4
T1J24	11	26015	26008	TAAAGTCT		T26J12	8	72773	72766	GAAAGTCT		F4C21	11	99101	99094	CAAAGTCT		F11A6	14	37004	36997	AAAAGTCT		T9I22	4	66572	66565	TAAAGTCG		MGL6	3	28118	28125	CGACTTTC		T16B24	5	39018	39025	CGACTTTG		F2H17	5	38925	38932	CGACTTTT		F4C21	4
T1J24	11	26048	26055	AGACTTTA		T26J12	8	77362	77355	GAAAGTCT		F4C21	11	104846	104853	AGACTTTG		F11A6	14	38862	38855	AAAAGTCT		T9I22	4	88563	88570	CGACTTTA		MGL6	3	52730	52723	GAAAGTCG		T16B24	5	57628	57621	CAAAGTCG		F2H17	5	57413	57420	CGACTTTT		F4C21	4
T1J24	11	27717	27724	AGACTTTA		T28P16	8	1482	1475	GAAAGTCT		F4C21	11	134581	134574	CAAAGTCT		F11A6	14	47711	47704	AAAAGTCT		T9L3	4	5492	5499	CGACTTTA		MIF6	3	6889	6896	CGACTTTC		T16B24	5	78049	78042	CAAAGTCG		F2H17	5	80942	80935	AAAAGTCG		F4F15	4
T1J24	11	43274	43281	AGACTTTA		T28P16	8	2268	2261	GAAAGTCT		F4I1	11	32095	32102	AGACTTTG		F11A6	14	54494	54501	AGACTTTT		T9L3	4	16150	16157	CGACTTTA		MIF6	3	70816	70823	CGACTTTC		T16B24	5	83013	83006	CAAAGTCG		F2J10	5	22696	22703	CGACTTTT		F4F15	4
T1J24	11	120125	120132	AGACTTTA		T28P16	8	14214	14207	GAAAGTCT		F4I1	11	35249	35256	AGACTTTG		F11A6	14	55500	55507	AGACTTTT		T9L3	4	54285	54292	CGACTTTA		MIF6	3	78967	78960	GAAAGTCG		T16B24	5	112162	112169	CGACTTTG		F2J10	5	39516	39523	CGACTTTT		F4F15	4
T1J24	11	122159	122166	AGACTTTA		T28P16	8	23337	23330	GAAAGTCT		F4I1	11	46602	46609	AGACTTTG		F11A6	14	60483	60490	AGACTTTT		T9L3	4	79844	79837	TAAAGTCG		MIO24	3	10704	10711	CGACTTTC		T17H3	5	12088	12081	CAAAGTCG		F2J10	5	60320	60327	CGACTTTT		F4F15	4
T1P17	11	13073	13080	AGACTTTA		T28P16	8	30225	30232	AGACTTTC		F4I1	11	50152	50145	CAAAGTCT		F11A6	14	65443	65450	AGACTTTT		F11A3	3	38032	38039	CGACTTTA		MIO24	3	27450	27443	GAAAGTCG		T17H3	5	12181	12174	CAAAGTCG		F2J10	5	62001	61994	AAAAGTCG		F4F7	4
T1P17	11	30787	30780	TAAAGTCT		T28P16	8	31904	31911	AGACTTTC		F4I1	11	52263	52256	CAAAGTCT		F11A6	14	85764	85771	AGACTTTT		F11A3	3	52680	52687	CGACTTTA		MIO24	3	88629	88622	GAAAGTCG		T17H3	5	13530	13523	CAAAGTCG		F2J10	5	63211	63218	CGACTTTT		F4F7	4
T1P17	11	32362	32369	AGACTTTA		T28P16	8	40316	40323	AGACTTTC		F4I1	11	96041	96034	CAAAGTCT		F11A6	14	92783	92776	AAAAGTCT		F11A3	3	93114	93107	TAAAGTCG		MMM17	3	36131	36138	CGACTTTC		T17H3	5	13656	13649	CAAAGTCG		F4I1	5	19034	19041	CGACTTTT		F4F7	4
T1P17	11	46764	46757	TAAAGTCT		T28P16	8	51864	51857	GAAAGTCT		F4I1	11	99335	99342	AGACTTTG		F11A6	14	94092	94085	AAAAGTCT		F12A24	3	21697	21690	TAAAGTCG		MMM17	3	38696	38689	GAAAGTCG		T17H3	5	16340	16333	CAAAGTCG		F4I1	5	48375	48382	CGACTTTT		F4F7	4
T1P17	11	49551	49544	TAAAGTCT		T2P4	8	39699	39692	GAAAGTCT		F4I1	11	99662	99669	AGACTTTG		F11C18	14	7541	7534	AAAAGTCT		F12A24	3	59676	59683	CGACTTTA		MMM17	3	59814	59821	CGACTTTC		T18A10	5	24835	24828	CAAAGTCG		F4I1	5	50924	50917	AAAAGTCG		F4I1	4
T1P17	11	62302	62295	TAAAGTCT		T2P4	8	40007	40014	AGACTTTC		F4I1	11	100267	100274	AGACTTTG		F11C18	14	30986	30993	AGACTTTT		F12A24	3	86565	86572	CGACTTTA		MNC6	3	14007	14014	CGACTTTC		T18A10	5	66197	66190	CAAAGTCG		F4I1	5	84501	84494	AAAAGTCG		F4I1	4
T1P17	11	94393	94386	TAAAGTCT		T2P4	8	40830	40837	AGACTTTC		F4I1	11	103237	103244	AGACTTTG		F11C18	14	33160	33153	AAAAGTCT		F12B17	3	2576	2569	TAAAGTCG		MNC6	3	84574	84581	CGACTTTC		T18A10	5	69902	69895	CAAAGTCG		F4I1	5	98104	98097	AAAAGTCG		F4I1	4
T1P17	11	94474	94467	TAAAGTCT		T2P4	8	64244	64237	GAAAGTCT		F4I1	11	113731	113738	AGACTTTG		F11C18	14	34188	34181	AAAAGTCT		F12B17	3	19889	19896	CGACTTTA		MNC6	3	86118	86111	GAAAGTCG		T18A10	5	94140	94147	CGACTTTG		F5A18	5	20622	20615	AAAAGTCG		F4I1	4
T1P17	11	96811	96818	AGACTTTA		T2P4	8	66814	66821	AGACTTTC		F4P9	11	8313	8306	CAAAGTCT		F11C18	14	35592	35585	AAAAGTCT		F12B17	3	96812	96805	TAAAGTCG		MOJ9	3	63253	63260	CGACTTTC		T18A10	5	102560	102553	CAAAGTCG		F5A18	5	55041	55034	AAAAGTCG		F5E6	4
T1P17	11	113370	113377	AGACTTTA		T2P4	8	66871	66864	GAAAGTCT		F4P9	11	22083	22090	AGACTTTG		F11C18	14	45330	45323	AAAAGTCT		F12B7	3	2988	2995	CGACTTTA		MOJ9	3	83402	83409	CGACTTTC		T18N24	5	9362	9355	CAAAGTCG		F5A18	5	56895	56888	AAAAGTCG		F5E6	4
T1P17	11	121236	121243	AGACTTTA		T2P4	8	67677	67670	GAAAGTCT		F4P9	11	59757	59750	CAAAGTCT		F11C18	14	48074	48081	AGACTTTT		F12B7	3	7820	7827	CGACTTTA		MOJ9	3	84345	84338	GAAAGTCG		T18N24	5	25335	25342	CGACTTTG		F5A18	5	65275	65268	AAAAGTCG		F5E6	4
T25K17	11	1085	1078	TAAAGTCT		T2P4	8	73153	73160	AGACTTTC		F4P9	11	93245	93252	AGACTTTG		F11C18	14	67143	67150	AGACTTTT		F12B7	3	89263	89256	TAAAGTCG		MOP10	3	14204	14211	CGACTTTC		T18N24	5	39950	39957	CGACTTTG		F5A18	5	95770	95763	AAAAGTCG		F5E6	4
T25K17	11	4846	4839	TAAAGTCT		T30A10	8	7040	7033	GAAAGTCT		F4P9	11	94043	94036	CAAAGTCT		F11C18	14	70553	70560	AGACTTTT		F13C5	3	28441	28434	TAAAGTCG		MOP10	3	19714	19721	CGACTTTC		T18N24	5	46590	46597	CGACTTTG		F5I6	5	18868	18861	AAAAGTCG		F5H8	4
T25K17	11	19014	19007	TAAAGTCT		T30A10	8	24347	24340	GAAAGTCT		F4P9	11	111021	111028	AGACTTTG		F11C18	14	74278	74285	AGACTTTT		F13C5	3	32257	32264	CGACTTTA		MOP10	3	38529	38536	CGACTTTC		T18N24	5	91135	91128	CAAAGTCG		F5I6	5	83212	83205	AAAAGTCG		F5H8	4
T25K17	11	22122	22115	TAAAGTCT		T30A10	8	39858	39865	AGACTTTC		F4P9	11	117064	117057	CAAAGTCT		F11C18	14	74313	74320	AGACTTTT		F13C5	3	96304	96311	CGACTTTA		MPI7	3	28006	28013	CGACTTTC		T1A4	5	3813	3806	CAAAGTCG		F5I6	5	85529	85536	CGACTTTT		F5H8	4
T25K17	11	28249	28256	AGACTTTA		T30A10	8	44436	44429	GAAAGTCT		F4P9	11	120403	120396	CAAAGTCT		F11C18	14	78114	78107	AAAAGTCT		F13I12	3	76331	76324	TAAAGTCG		MPI7	3	34803	34810	CGACTTTC		T1A4	5	11627	11620	CAAAGTCG		F5I6	5	112404	112397	AAAAGTCG		F5H8	4
T25K17	11	35905	35898	TAAAGTCT		T30A10	8	44492	44485	GAAAGTCT		F4P9	11	120725	120718	CAAAGTCT		F11C18	14	97071	97078	AGACTTTT		F13I12	3	104506	104499	TAAAGTCG		MPI7	3	35762	35769	CGACTTTC		T1A4	5	55971	55964	CAAAGTCG		F5I6	5	130886	130879	AAAAGTCG		F6D8	4
T25K17	11	41918	41911	TAAAGTCT		T30A10	8	50609	50602	GAAAGTCT		F4P9	11	128036	128043	AGACTTTG		F11C18	14	105538	105545	AGACTTTT		F13I12	3	115893	115900	CGACTTTA		MPO12	3	24435	24428	GAAAGTCG		T1A4	5	73982	73989	CGACTTTG		F5O8	5	17965	17972	CGACTTTT		F6D8	4
T25K17	11	64457	64450	TAAAGTCT		T30A10	8	61734	61727	GAAAGTCT		F4P9	11	134683	134676	CAAAGTCT		F13C5	14	8437	8430	AAAAGTCT		F13K3	3	65377	65384	CGACTTTA		MPO12	3	44946	44953	CGACTTTC		T1A4	5	75317	75310	CAAAGTCG		F5O8	5	31633	31640	CGACTTTT		F6D8	4
T25K17	11	75628	75621	TAAAGTCT		T30A10	8	82381	82374	GAAAGTCT		F5J5	11	4888	4895	AGACTTTG		F13C5	14	12294	12287	AAAAGTCT		F13K3	3	67562	67569	CGACTTTA		MPO12	3	59287	59294	CGACTTTC		T1F9	5	13999	13992	CAAAGTCG		F5O8	5	41564	41571	CGACTTTT		F6D8	4
T25K17	11	76009	76002	TAAAGTCT		T4E14	8	18129	18122	GAAAGTCT		F5J5	11	20885	20878	CAAAGTCT		F13C5	14	14887	14880	AAAAGTCT		F13K3	3	69953	69960	CGACTTTA		MRG7	3	37672	37665	GAAAGTCG		T1F9	5	19395	19388	CAAAGTCG		F5O8	5	46003	46010	CGACTTTT		F6H5	4
T25K17	11	83735	83742	AGACTTTA		T4E14	8	50601	50608	AGACTTTC		F5J5	11	26003	25996	CAAAGTCT		F13C5	14	14924	14917	AAAAGTCT		F13K9	3	28859	28852	TAAAGTCG		MRG7	3	68781	68774	GAAAGTCG		T1F9	5	51353	51346	CAAAGTCG		F5O8	5	74223	74216	AAAAGTCG		F6H5	4
T4D2	11	5007	5000	TAAAGTCT		T4E14	8	53802	53809	AGACTTTC		F5J5	11	28102	28095	CAAAGTCT		F13C5	14	22112	22105	AAAAGTCT		F13K9	3	54508	54501	TAAAGTCG		MRG7	3	72215	72222	CGACTTTC		T1F9	5	64811	64804	CAAAGTCG		F6H5	5	17254	17261	CGACTTTT		F6H5	4
T4D2	11	10361	10368	AGACTTTA		T4E14	8	55015	55008	GAAAGTCT		F5J5	11	41715	41708	CAAAGTCT		F13C5	14	24746	24739	AAAAGTCT		F13K9	3	54636	54643	CGACTTTA		MSJ11	3	2130	2137	CGACTTTC		T1F9	5	68390	68383	CAAAGTCG		F6H5	5	19294	19301	CGACTTTT		F6H5	4
T4D2	11	21554	21547	TAAAGTCT		T4E14	8	60604	60597	GAAAGTCT		F5J5	11	44613	44620	AGACTTTG		F13C5	14	28985	28978	AAAAGTCT		F13M23	3	70610	70603	TAAAGTCG		MSJ11	3	10507	10500	GAAAGTCG		T1G11	5	24438	24431	CAAAGTCG		F6H5	5	21327	21334	CGACTTTT		F6I7	4
T4D2	11	32283	32276	TAAAGTCT		T4E14	8	69493	69500	AGACTTTC		F5J5	11	46307	46314	AGACTTTG		F13C5	14	36901	36894	AAAAGTCT		F13M23	3	79961	79954	TAAAGTCG		MSJ11	3	30960	30967	CGACTTTC		T1G11	5	31606	31599	CAAAGTCG		F6H5	5	67745	67752	CGACTTTT		F6I7	4
T4D2	11	34767	34760	TAAAGTCT		T4E14	8	71237	71244	AGACTTTC		F5J5	11	51698	51691	CAAAGTCT		F13C5	14	39851	39844	AAAAGTCT		F13M23	3	82693	82700	CGACTTTA		MTO24	3	14544	14537	GAAAGTCG		T1G11	5	37218	37225	CGACTTTG		F6H5	5	73641	73648	CGACTTTT		F6I7	4
T4D2	11	38549	38556	AGACTTTA		T4E14	8	134197	134190	GAAAGTCT		F5J5	11	70675	70682	AGACTTTG		F13C5	14	46477	46470	AAAAGTCT		F14G6	3	6435	6442	CGACTTTA		MTO24	3	67601	67608	CGACTTTC		T1G11	5	55206	55199	CAAAGTCG		F7E22	5	56433	56440	CGACTTTT		F6I7	4
T4D2	11	46222	46215	TAAAGTCT		T5E7	8	10816	10823	AGACTTTC		F5J5	11	73927	73920	CAAAGTCT		F13C5	14	53316	53309	AAAAGTCT		F14G6	3	8511	8504	TAAAGTCG		MTO24	3	68256	68249	GAAAGTCG		T1G11	5	59056	59049	CAAAGTCG		F7E22	5	64136	64129	AAAAGTCG		F7H1	4
T4D2	11	51393	51386	TAAAGTCT		T5E7	8	20873	20866	GAAAGTCT		F5J5	11	82672	82665	CAAAGTCT		F13C5	14	74838	74845	AGACTTTT		F14G6	3	80930	80937	CGACTTTA		MUB3	3	5036	5029	GAAAGTCG		T1J8	5	7552	7559	CGACTTTG		F7E22	5	69159	69166	CGACTTTT		F7H1	4
T4D2	11	68115	68108	TAAAGTCT		T5E7	8	34377	34370	GAAAGTCT		F7K24	11	13639	13632	CAAAGTCT		F13C5	14	99379	99386	AGACTTTT		F14G9	3	25172	25165	TAAAGTCG		MUB3	3	33658	33665	CGACTTTC		T1J8	5	22789	22782	CAAAGTCG		F7E22	5	70914	70921	CGACTTTT		F7H1	4
T4D2	11	74599	74592	TAAAGTCT		T5E7	8	35359	35366	AGACTTTC		F7K24	11	24853	24860	AGACTTTG		F13C5	14	102947	102940	AAAAGTCT		F14G9	3	48602	48595	TAAAGTCG		MUB3	3	54240	54233	GAAAGTCG		T1J8	5	26765	26758	CAAAGTCG		F7E22	5	95331	95324	AAAAGTCG		F7H1	4
T4D2	11	77318	77311	TAAAGTCT		T5E7	8	40798	40791	GAAAGTCT		F7K24	11	26078	26071	CAAAGTCT		F13H10	14	8299	8292	AAAAGTCT		F14G9	3	97236	97243	CGACTTTA		MUF8	3	2846	2853	CGACTTTC		T1J8	5	90246	90239	CAAAGTCG		F7K24	5	10825	10832	CGACTTTT		F7H2	4
T6F08	11	2848	2841	TAAAGTCT		T5E7	8	41366	41359	GAAAGTCT		F7K24	11	27413	27406	CAAAGTCT		F13H10	14	13308	13301	AAAAGTCT		F15H18	3	6796	6803	CGACTTTA		MUF8	3	3938	3945	CGACTTTC		T1J8	5	104499	104492	CAAAGTCG		F7K24	5	42966	42973	CGACTTTT		F7H2	4
T6F08	11	8706	8699	TAAAGTCT		T5E7	8	56403	56396	GAAAGTCT		F7K24	11	30285	30278	CAAAGTCT		F13H10	14	27943	27936	AAAAGTCT		F15H18	3	16774	16781	CGACTTTA		MUF8	3	9289	9296	CGACTTTC		T1P17	5	8469	8476	CGACTTTG		F7K24	5	56906	56899	AAAAGTCG		F7H2	4
T6F08	11	27261	27268	AGACTTTA		T5E7	8	57625	57618	GAAAGTCT		F7K24	11	35241	35248	AGACTTTG		F13H10	14	46035	46028	AAAAGTCT		F15H18	3	78839	78832	TAAAGTCG		MUJ8	3	17925	17932	CGACTTTC		T1P17	5	58582	58589	CGACTTTG		F7K24	5	67102	67095	AAAAGTCG		F7H2	4
T6F08	11	40876	40869	TAAAGTCT		F11I4	7	5823	5830	AGACTTTC		F7K24	11	43099	43092	CAAAGTCT		F13H10	14	46563	46556	AAAAGTCT		F15M7	3	15284	15277	TAAAGTCG		MUJ8	3	30036	30043	CGACTTTC		T1P17	5	76816	76809	CAAAGTCG		F7K24	5	98521	98514	AAAAGTCG		F7P1	4
T6F08	11	44124	44117	TAAAGTCT		F11I4	7	20019	20026	AGACTTTC		F7K24	11	83207	83200	CAAAGTCT		F13H10	14	68243	68236	AAAAGTCT		F15M7	3	41728	41735	CGACTTTA		MUJ8	3	36674	36681	CGACTTTC		T1P17	5	83876	83883	CGACTTTG		F8H12	5	3993	3986	AAAAGTCG		F7P1	4
T6F08	11	51925	51932	AGACTTTA		F11I4	7	31253	31246	GAAAGTCT		F7K24	11	84579	84586	AGACTTTG		F13H10	14	70834	70827	AAAAGTCT		F15M7	3	82538	82531	TAAAGTCG		MVA11	3	16382	16375	GAAAGTCG		T1P17	5	102766	102759	CAAAGTCG		F8H12	5	16142	16149	CGACTTTT		F7P1	4
T6F08	11	67559	67566	AGACTTTA		F11I4	7	54786	54779	GAAAGTCT		F7K24	11	92975	92982	AGACTTTG		F13H10	14	73960	73953	AAAAGTCT		F16F17	3	35329	35336	CGACTTTA		MVA11	3	20021	20028	CGACTTTC		T22C2	5	1969	1962	CAAAGTCG		F8H12	5	40956	40949	AAAAGTCG		F7P1	4
T6F08	11	88785	88792	AGACTTTA		F11I4	7	55078	55071	GAAAGTCT		F7K24	11	94771	94764	CAAAGTCT		F13H10	14	75698	75705	AGACTTTT		F16F17	3	47752	47745	TAAAGTCG		MVA11	3	59606	59599	GAAAGTCG		T22C2	5	6191	6198	CGACTTTG		F8H12	5	72747	72754	CGACTTTT		F8K4	4
T6F08	11	98387	98394	AGACTTTA		F11I4	7	74227	74220	GAAAGTCT		F8M21	11	21667	21660	CAAAGTCT		F13H10	14	78122	78115	AAAAGTCT		F16F17	3	65020	65027	CGACTTTA		MVA3	3	17026	17033	CGACTTTC		T22C2	5	11279	11272	CAAAGTCG		F8H12	5	77119	77112	AAAAGTCG		F8K4	4
T6F08	11	99998	100005	AGACTTTA		F11I4	7	79334	79327	GAAAGTCT		F8M21	11	27011	27004	CAAAGTCT		F13H10	14	85939	85946	AGACTTTT		F16P2	3	48386	48393	CGACTTTA		MVA3	3	34200	34207	CGACTTTC		T22C2	5	54086	54079	CAAAGTCG		F8L15	5	11290	11297	CGACTTTT		F8K4	4
T6F08	11	138291	138284	TAAAGTCT		F12A21	7	10791	10784	GAAAGTCT		F8M21	11	27402	27409	AGACTTTG		F13H10	14	89901	89908	AGACTTTT		F16P2	3	57186	57179	TAAAGTCG		MVA3	3	80183	80190	CGACTTTC		T22C2	5	56457	56450	CAAAGTCG		F8L15	5	15247	15254	CGACTTTT		F8K4	4
T7N9	11	1416	1409	TAAAGTCT		F12A21	7	26011	26018	AGACTTTC		F8M21	11	28737	28730	CAAAGTCT		F13H10	14	94768	94761	AAAAGTCT		F16P2	3	131384	131391	CGACTTTA		MWI23	3	14098	14105	CGACTTTC		T22E19	5	33916	33909	CAAAGTCG		F8L15	5	19041	19034	AAAAGTCG		F9F13	4
T7N9	11	31334	31341	AGACTTTA		F12A21	7	51182	51189	AGACTTTC		F8M21	11	30715	30722	AGACTTTG		F13H10	14	95118	95125	AGACTTTT		F17A13	3	49302	49309	CGACTTTA		MWI23	3	18366	18373	CGACTTTC		T22E19	5	52111	52104	CAAAGTCG		F8L15	5	74498	74491	AAAAGTCG		F9F13	4
T7N9	11	36770	36763	TAAAGTCT		F12A21	7	58311	58318	AGACTTTC		F8M21	11	33475	33468	CAAAGTCT		F14C21	14	3832	3825	AAAAGTCT		F17A13	3	68985	68978	TAAAGTCG		MWI23	3	37053	37060	CGACTTTC		T22E19	5	66123	66130	CGACTTTG		F8L15	5	80655	80662	CGACTTTT		F9F13	4
T7N9	11	37082	37075	TAAAGTCT		F12A21	7	96532	96525	GAAAGTCT		F8M21	11	36030	36037	AGACTTTG		F14C21	14	6103	6096	AAAAGTCT		F17A13	3	86706	86713	CGACTTTA		MXI22	3	46838	46845	CGACTTTC		T22E19	5	88254	88247	CAAAGTCG		F9D18	5	13542	13535	AAAAGTCG		F9F13	4
T7N9	11	39546	39539	TAAAGTCT		F12A21	7	113108	113115	AGACTTTC		F8M21	11	55919	55912	CAAAGTCT		F14C21	14	11619	11612	AAAAGTCT		F17A17	3	38187	38194	CGACTTTA		MXI22	3	65109	65116	CGACTTTC		T22E19	5	94425	94432	CGACTTTG		F9D18	5	25424	25417	AAAAGTCG		F9G14	4
T7N9	11	45021	45014	TAAAGTCT		F12A21	7	113713	113720	AGACTTTC		F8M21	11	67119	67126	AGACTTTG		F14C21	14	19457	19464	AGACTTTT		F17A17	3	56833	56840	CGACTTTA		MXI22	3	87461	87454	GAAAGTCG		T22K18	5	14931	14938	CGACTTTG		F9D18	5	93237	93244	CGACTTTT		F9G14	4
T7N9	11	57157	57164	AGACTTTA		F12F1	7	13516	13509	GAAAGTCT		F8M21	11	68998	68991	CAAAGTCT		F14C21	14	25019	25026	AGACTTTT		F17A17	3	115111	115104	TAAAGTCG		MYM9	3	1018	1025	CGACTTTC		T22K18	5	39669	39662	CAAAGTCG		F9D18	5	100650	100643	AAAAGTCG		F9G14	4
T7N9	11	63778	63785	AGACTTTA		F12F1	7	36558	36565	AGACTTTC		F8M21	11	83361	83368	AGACTTTG		F14C21	14	30405	30412	AGACTTTT		F17A8	3	1901	1894	TAAAGTCG		MYM9	3	2485	2478	GAAAGTCG		T22K18	5	44399	44392	CAAAGTCG		F9D18	5	105710	105717	CGACTTTT		F9G14	4
T7N9	11	64923	64930	AGACTTTA		F12F1	7	41836	41843	AGACTTTC		K14B15	11	12159	12166	AGACTTTG		F14C21	14	62558	62551	AAAAGTCT		F17A8	3	105407	105414	CGACTTTA		MYM9	3	57545	57552	CGACTTTC		T22K18	5	68401	68408	CGACTTTG		F9K20	5	14559	14566	CGACTTTT		F9K21	4
T7N9	11	84591	84598	AGACTTTA		F12F1	7	55170	55163	GAAAGTCT		K14B15	11	17517	17510	CAAAGTCT		F14C21	14	68478	68471	AAAAGTCT		F17A8	3	110694	110687	TAAAGTCG		MZE19	3	5696	5703	CGACTTTC		T22K18	5	76674	76681	CGACTTTG		F9K20	5	30476	30483	CGACTTTT		F9K21	4
T7N9	11	107533	107526	TAAAGTCT		F12F1	7	78236	78243	AGACTTTC		K14B15	11	28409	28402	CAAAGTCT		F14C21	14	77190	77183	AAAAGTCT		F17H15	3	27545	27552	CGACTTTA		MZE19	3	19763	19756	GAAAGTCG		T24I21	5	730	723	CAAAGTCG		F9K20	5	56064	56071	CGACTTTT		F9K21	4
F10B6	10	139	132	TAAAGTCT		F12F1	7	100090	100097	AGACTTTC		K14B15	11	32668	32661	CAAAGTCT		F14C21	14	81726	81719	AAAAGTCT		F17H15	3	37738	37731	TAAAGTCG		MZE19	3	25693	25686	GAAAGTCG		T24I21	5	2236	2229	CAAAGTCG		F9K20	5	61413	61420	CGACTTTT		F9K21	4
F10B6	10	10214	10207	TAAAGTCT		F12F1	7	113053	113060	AGACTTTC		K14B15	11	36856	36863	AGACTTTG		F14C21	14	84431	84424	AAAAGTCT		F17H15	3	54721	54728	CGACTTTA		T10D10	3	26143	26150	CGACTTTC		T24I21	5	49408	49415	CGACTTTG		F9K20	5	87079	87072	AAAAGTCG		F9O13	4
F10B6	10	22740	22747	AGACTTTA		F13K9	7	7193	7200	AGACTTTC		K14B15	11	72563	72556	CAAAGTCT		F14C21	14	89227	89220	AAAAGTCT		F17I5	3	30233	30240	CGACTTTA		T10D10	3	67910	67917	CGACTTTC		T24I21	5	66423	66430	CGACTTTG		K2I5	5	13150	13143	AAAAGTCG		F9O13	4
F10B6	10	42751	42744	TAAAGTCT		F13K9	7	15666	15659	GAAAGTCT		K14B15	11	72792	72785	CAAAGTCT		F14C21	14	93649	93642	AAAAGTCT		F17I5	3	37398	37391	TAAAGTCG		T10D10	3	86861	86868	CGACTTTC		T24I21	5	66860	66853	CAAAGTCG		K2I5	5	38614	38607	AAAAGTCG		F9O13	4
F10B6	10	43050	43043	TAAAGTCT		F13K9	7	23394	23401	AGACTTTC		K14B15	11	74884	74877	CAAAGTCT		F14C21	14	93665	93658	AAAAGTCT		F17I5	3	74170	74163	TAAAGTCG		T10P11	3	35586	35579	GAAAGTCG		T25K16	5	16046	16053	CGACTTTG		K2I5	5	42808	42801	AAAAGTCG		F9O13	4
F10B6	10	61495	61488	TAAAGTCT		F13K9	7	28164	28157	GAAAGTCT		K14B15	11	76221	76228	AGACTTTG		F15H21	14	11937	11944	AGACTTTT		F17K2	3	21445	21452	CGACTTTA		T10P11	3	36222	36215	GAAAGTCG		T25K16	5	22729	22722	CAAAGTCG		K2I5	5	73530	73537	CGACTTTT		K18C1	4
F10B6	10	70819	70826	AGACTTTA		F13K9	7	85139	85146	AGACTTTC		K14B15	11	76692	76699	AGACTTTG		F15H21	14	21848	21855	AGACTTTT		F17K2	3	25698	25691	TAAAGTCG		T10P11	3	39041	39034	GAAAGTCG		T25K16	5	29458	29465	CGACTTTG		K2I5	5	80810	80817	CGACTTTT		K18C1	4
F10B6	10	71982	71975	TAAAGTCT		F13K9	7	94355	94348	GAAAGTCT		K14B15	11	80617	80624	AGACTTTG		F15H21	14	22656	22649	AAAAGTCT		F17K2	3	40815	40808	TAAAGTCG		T13D8	3	19640	19633	GAAAGTCG		T25K16	5	57237	57230	CAAAGTCG		M4I22	5	8472	8479	CGACTTTT		K18C1	4
F10B6	10	79884	79877	TAAAGTCT		F13K9	7	105450	105443	GAAAGTCT		MTO24	11	2497	2504	AGACTTTG		F15H21	14	29713	29720	AGACTTTT		F17L21	3	7792	7799	CGACTTTA		T13D8	3	29591	29584	GAAAGTCG		T25K16	5	70424	70417	CAAAGTCG		M4I22	5	24216	24209	AAAAGTCG		K18C1	4
F10B6	10	122056	122063	AGACTTTA		F13N6	7	20747	20754	AGACTTTC		MTO24	11	11214	11207	CAAAGTCT		F15H21	14	35646	35653	AGACTTTT		F17L21	3	77683	77676	TAAAGTCG		T13D8	3	100385	100392	CGACTTTC		T26N6	5	7912	7905	CAAAGTCG		M4I22	5	35510	35517	CGACTTTT		K21P3	4
F13K3	10	16612	16619	AGACTTTA		F13N6	7	50929	50936	AGACTTTC		MTO24	11	15522	15515	CAAAGTCT		F15H21	14	47538	47545	AGACTTTT		F17L21	3	79025	79032	CGACTTTA		T14A11	3	28496	28489	GAAAGTCG		T26N6	5	8470	8463	CAAAGTCG		M4I22	5	81164	81171	CGACTTTT		K21P3	4
F13K3	10	24030	24037	AGACTTTA		F13N6	7	56788	56781	GAAAGTCT		MTO24	11	33843	33850	AGACTTTG		F15H21	14	47611	47604	AAAAGTCT		F18A17	3	55729	55722	TAAAGTCG		T14A11	3	59172	59165	GAAAGTCG		T26N6	5	69086	69079	CAAAGTCG		M4I22	5	82398	82391	AAAAGTCG		K21P3	4
F13K3	10	27070	27077	AGACTTTA		F13N6	7	61995	62002	AGACTTTC		MTO24	11	34615	34622	AGACTTTG		F15H21	14	50569	50576	AGACTTTT		F18A17	3	68221	68228	CGACTTTA		T14A11	3	60100	60107	CGACTTTC		T26N6	5	77046	77053	CGACTTTG		MBK23	5	20786	20793	CGACTTTT		K21P3	4
F13K3	10	35820	35813	TAAAGTCT		F13N6	7	80818	80811	GAAAGTCT		MTO24	11	40114	40121	AGACTTTG		F15H21	14	52376	52383	AGACTTTT		F18A17	3	82011	82018	CGACTTTA		T14A4	3	1096	1089	GAAAGTCG		T26N6	5	91474	91481	CGACTTTG		MBK23	5	31335	31342	CGACTTTT		K24M7	4
F13K3	10	35937	35944	AGACTTTA		F13N6	7	81300	81293	GAAAGTCT		MTO24	11	43887	43880	CAAAGTCT		F15H21	14	60269	60276	AGACTTTT		F18F4	3	18979	18986	CGACTTTA		T14A4	3	25189	25182	GAAAGTCG		T28I19	5	7441	7434	CAAAGTCG		MBK23	5	48039	48046	CGACTTTT		K24M7	4
F13K3	10	44053	44046	TAAAGTCT		F13N6	7	86267	86274	AGACTTTC		MTO24	11	50537	50530	CAAAGTCT		F15H21	14	67681	67674	AAAAGTCT		F18F4	3	33547	33540	TAAAGTCG		T14A4	3	26808	26801	GAAAGTCG		T28I19	5	12752	12745	CAAAGTCG		MBK23	5	49991	49998	CGACTTTT		K24M7	4
F13K3	10	54432	54439	AGACTTTA		F14G24	7	16038	16031	GAAAGTCT		MTO24	11	52212	52205	CAAAGTCT		F15H21	14	69217	69224	AGACTTTT		F18F4	3	74618	74611	TAAAGTCG		T15M6	3	26458	26451	GAAAGTCG		T28I19	5	14068	14075	CGACTTTG		MBK23	5	88455	88462	CGACTTTT		K24M7	4
F13K3	10	60918	60925	AGACTTTA		F14G24	7	32090	32097	AGACTTTC		MTO24	11	53941	53934	CAAAGTCT		F15H21	14	72655	72662	AGACTTTT		F19F18	3	36532	36539	CGACTTTA		T15M6	3	63691	63684	GAAAGTCG		T28I19	5	67845	67852	CGACTTTG		MDJ22	5	22851	22844	AAAAGTCG		MCK7	4
F13K3	10	72674	72681	AGACTTTA		F14G24	7	45280	45273	GAAAGTCT		MTO24	11	77457	77464	AGACTTTG		F15H21	14	76510	76503	AAAAGTCT		F19F18	3	84206	84213	CGACTTTA		T15M6	3	75541	75548	CGACTTTC		T28I19	5	81604	81597	CAAAGTCG		MDJ22	5	40554	40561	CGACTTTT		MCK7	4
F13K3	10	73375	73382	AGACTTTA		F14G24	7	47765	47758	GAAAGTCT		MZF18	11	8320	8313	CAAAGTCT		F17J16	14	18533	18540	AGACTTTT		F19F18	3	91556	91563	CGACTTTA		T15N24	3	22537	22530	GAAAGTCG		T2N12	5	7651	7644	CAAAGTCG		MDJ22	5	54788	54781	AAAAGTCG		MCK7	4
F14M19	10	2048	2041	TAAAGTCT		F14G24	7	50094	50087	GAAAGTCT		MZF18	11	11006	11013	AGACTTTG		F17J16	14	29106	29099	AAAAGTCT		F19G14	3	3753	3746	TAAAGTCG		T15N24	3	29041	29048	CGACTTTC		T2N12	5	17371	17364	CAAAGTCG		MDJ22	5	73547	73540	AAAAGTCG		MCK7	4
F14M19	10	2396	2389	TAAAGTCT		F14G24	7	72975	72982	AGACTTTC		MZF18	11	25089	25096	AGACTTTG		F17J16	14	34710	34717	AGACTTTT		F19G14	3	22617	22624	CGACTTTA		T15N24	3	67101	67108	CGACTTTC		T2N12	5	56941	56934	CAAAGTCG		MDJ22	5	84748	84755	CGACTTTT		MCL19	4
F14M19	10	5002	5009	AGACTTTA		F14G24	7	81548	81555	AGACTTTC		MZF18	11	28411	28418	AGACTTTG		F17J16	14	36112	36105	AAAAGTCT		F19G14	3	22914	22907	TAAAGTCG		T16G12	3	15077	15070	GAAAGTCG		T2N12	5	69849	69842	CAAAGTCG		MJB20	5	49228	49235	CGACTTTT		MCL19	4
F14M19	10	7416	7409	TAAAGTCT		F14J9	7	20033	20040	AGACTTTC		MZF18	11	31070	31077	AGACTTTG		F17J16	14	36342	36335	AAAAGTCT		F19H22	3	10218	10225	CGACTTTA		T16G12	3	26051	26044	GAAAGTCG		T2N12	5	82295	82288	CAAAGTCG		MJB20	5	66133	66126	AAAAGTCG		MCL19	4
F14M19	10	19862	19855	TAAAGTCT		F14J9	7	41561	41568	AGACTTTC		MZF18	11	34630	34623	CAAAGTCT		F17J16	14	44729	44722	AAAAGTCT		F19H22	3	35071	35078	CGACTTTA		T16G12	3	36177	36184	CGACTTTC		T30E16	5	924	917	CAAAGTCG		MJB20	5	71291	71284	AAAAGTCG		MCL19	4
F14M19	10	29784	29791	AGACTTTA		F14J9	7	46710	46717	AGACTTTC		MZF18	11	35756	35763	AGACTTTG		F17J16	14	48927	48934	AGACTTTT		F19H22	3	40638	40631	TAAAGTCG		T17A2	3	11034	11027	GAAAGTCG		T30E16	5	3824	3831	CGACTTTG		MJB20	5	79097	79090	AAAAGTCG		MDC11	4
F14M19	10	32448	32441	TAAAGTCT		F14J9	7	64147	64154	AGACTTTC		MZF18	11	36715	36708	CAAAGTCT		F17J16	14	53129	53122	AAAAGTCT		F19I3	3	6684	6691	CGACTTTA		T17A2	3	57588	57595	CGACTTTC		T30E16	5	48167	48160	CAAAGTCG		MJB20	5	81582	81575	AAAAGTCG		MDC11	4
F14M19	10	39477	39470	TAAAGTCT		F14J9	7	74528	74521	GAAAGTCT		MZF18	11	61167	61160	CAAAGTCT		F17J16	14	54241	54248	AGACTTTT		F19I3	3	14512	14505	TAAAGTCG		T17A2	3	79819	79826	CGACTTTC		T30E16	5	78357	78350	CAAAGTCG		MJL12	5	5176	5169	AAAAGTCG		MDC11	4
F14M19	10	40886	40879	TAAAGTCT		F14J9	7	90501	90494	GAAAGTCT		MZF18	11	63652	63645	CAAAGTCT		F17J16	14	59283	59290	AGACTTTT		F19I3	3	84006	83999	TAAAGTCG		T19D16	3	42103	42096	GAAAGTCG		T30E16	5	79969	79976	CGACTTTG		MJL12	5	17459	17466	CGACTTTT		MDC11	4
F14M19	10	72091	72084	TAAAGTCT		F14J9	7	94367	94374	AGACTTTC		MZF18	11	66434	66441	AGACTTTG		F17J16	14	61830	61837	AGACTTTT		F19K19	3	39163	39170	CGACTTTA		T19D16	3	52411	52404	GAAAGTCG		T30F21	5	13748	13741	CAAAGTCG		MJL12	5	23814	23821	CGACTTTT		MDC16	4
F16G20	10	4485	4478	TAAAGTCT		F14N23	7	3392	3399	AGACTTTC		T12H1	11	1062	1055	CAAAGTCT		F17J16	14	62798	62805	AGACTTTT		F19K19	3	41040	41047	CGACTTTA		T19D16	3	86644	86637	GAAAGTCG		T30F21	5	32226	32233	CGACTTTG		MJL12	5	29544	29537	AAAAGTCG		MDC16	4
F16G20	10	6039	6046	AGACTTTA		F14N23	7	51572	51565	GAAAGTCT		T12H1	11	45281	45288	AGACTTTG		F17J16	14	78246	78253	AGACTTTT		F19K19	3	69050	69057	CGACTTTA		T1B8	3	53151	53158	CGACTTTC		T30F21	5	40426	40433	CGACTTTG		MJL12	5	71466	71459	AAAAGTCG		MDC16	4
F16G20	10	7128	7121	TAAAGTCT		F14N23	7	53107	53100	GAAAGTCT		T12H1	11	56060	56067	AGACTTTG		F17J16	14	82684	82691	AGACTTTT		F19P19	3	9291	9284	TAAAGTCG		T1B8	3	73690	73683	GAAAGTCG		T30F21	5	55783	55790	CGACTTTG		MOD1	5	15956	15963	CGACTTTT		MDC16	4
F16G20	10	9935	9942	AGACTTTA		F14N23	7	53603	53596	GAAAGTCT		T12H1	11	79416	79423	AGACTTTG		F18O9	14	4653	4660	AGACTTTT		F19P19	3	43544	43537	TAAAGTCG		T1B8	3	105054	105061	CGACTTTC		T30F21	5	72569	72576	CGACTTTG		MOD1	5	21817	21824	CGACTTTT		MFE16	4
F16G20	10	12761	12768	AGACTTTA		F14N23	7	59976	59969	GAAAGTCT		T12H1	11	85438	85431	CAAAGTCT		F18O9	14	17478	17485	AGACTTTT		F19P19	3	83614	83621	CGACTTTA		T1G11	3	18046	18039	GAAAGTCG		T30L20	5	4144	4151	CGACTTTG		MOD1	5	41578	41571	AAAAGTCG		MFE16	4
F16G20	10	18854	18861	AGACTTTA		F14N23	7	74197	74204	AGACTTTC		T12H1	11	100235	100228	CAAAGTCT		F18O9	14	25658	25651	AAAAGTCT		F1D9	3	33078	33071	TAAAGTCG		T1G11	3	31511	31518	CGACTTTC		T30L20	5	42044	42051	CGACTTTG		MOD1	5	61572	61579	CGACTTTT		MFE16	4
F16G20	10	25787	25780	TAAAGTCT		F14N23	7	98621	98614	GAAAGTCT		T12H1	11	102462	102455	CAAAGTCT		F18O9	14	27114	27121	AGACTTTT		F1D9	3	48571	48564	TAAAGTCG		T1G11	3	64527	64534	CGACTTTC		T30L20	5	44389	44396	CGACTTTG		MOD1	5	79409	79402	AAAAGTCG		MFE16	4
F16G20	10	30628	30635	AGACTTTA		F15C21	7	25226	25219	GAAAGTCT		T12H1	11	110849	110856	AGACTTTG		F18O9	14	39872	39865	AAAAGTCT		F1D9	3	48947	48940	TAAAGTCG		T1O3	3	59687	59680	GAAAGTCG		T30L20	5	45698	45691	CAAAGTCG		MOE17	5	23850	23843	AAAAGTCG		MJL12	4
F16G20	10	64789	64782	TAAAGTCT		F15C21	7	45503	45510	AGACTTTC		T12H1	11	123227	123234	AGACTTTG		F18O9	14	41317	41324	AGACTTTT		F1M20	3	80340	80333	TAAAGTCG		T1O3	3	76341	76334	GAAAGTCG		T30L20	5	47342	47349	CGACTTTG		MOE17	5	23875	23882	CGACTTTT		MJL12	4
F16G20	10	95442	95435	TAAAGTCT		F15C21	7	48275	48282	AGACTTTC		T12H1	11	125833	125826	CAAAGTCT		F18O9	14	52141	52134	AAAAGTCT		F1M20	3	120703	120696	TAAAGTCG		T1O3	3	84993	85000	CGACTTTC		T3F24	5	12263	12270	CGACTTTG		MOE17	5	46215	46222	CGACTTTT		MJL12	4
F18A12	10	9533	9526	TAAAGTCT		F15C21	7	49359	49352	GAAAGTCT		T12H1	11	129647	129654	AGACTTTG		F18O9	14	67991	67984	AAAAGTCT		F1M20	3	124570	124577	CGACTTTA		T20G20	3	17873	17880	CGACTTTC		T3F24	5	17264	17257	CAAAGTCG		MOE17	5	48533	48540	CGACTTTT		MJL12	4
F18A12	10	16492	16499	AGACTTTA		F15C21	7	79616	79609	GAAAGTCT		T15D9	11	46086	46093	AGACTTTG		F18O9	14	71369	71362	AAAAGTCT		F1M23	3	33482	33475	TAAAGTCG		T20G20	3	19489	19496	CGACTTTC		T3F24	5	19265	19258	CAAAGTCG		MOE17	5	75355	75348	AAAAGTCG		MOJ10	4
F18A12	10	18095	18102	AGACTTTA		F15C21	7	83631	83624	GAAAGTCT		T15D9	11	57174	57181	AGACTTTG		F18O9	14	74274	74267	AAAAGTCT		F1M23	3	43948	43955	CGACTTTA		T20G20	3	21103	21110	CGACTTTC		T3F24	5	39024	39031	CGACTTTG		MOP9	5	31272	31265	AAAAGTCG		MOJ10	4
F18A12	10	44567	44560	TAAAGTCT		F15C21	7	85022	85015	GAAAGTCT		T15D9	11	61574	61567	CAAAGTCT		F18O9	14	74808	74801	AAAAGTCT		F1M23	3	98264	98271	CGACTTTA		T20L15	3	26662	26655	GAAAGTCG		T3F24	5	39143	39136	CAAAGTCG		MOP9	5	49958	49951	AAAAGTCG		MOJ10	4
F18A12	10	68543	68536	TAAAGTCT		F16J13	7	27928	27935	AGACTTTC		T15D9	11	66470	66463	CAAAGTCT		F18O9	14	83232	83225	AAAAGTCT		F1N20	3	40870	40863	TAAAGTCG		T20L15	3	67972	67979	CGACTTTC		T4C21	5	17125	17118	CAAAGTCG		MOP9	5	56690	56697	CGACTTTT		MOJ10	4
F18A12	10	68767	68774	AGACTTTA		F16J13	7	38101	38094	GAAAGTCT		T15D9	11	67321	67328	AGACTTTG		F18O9	14	85718	85725	AGACTTTT		F1N20	3	43695	43688	TAAAGTCG		T20L15	3	92374	92367	GAAAGTCG		T4C21	5	54293	54286	CAAAGTCG		MOP9	5	62682	62675	AAAAGTCG		MPH15	4
F18A12	10	96207	96214	AGACTTTA		F16J13	7	39807	39814	AGACTTTC		T15D9	11	67762	67769	AGACTTTG		F18O9	14	86170	86177	AGACTTTT		F1N20	3	59376	59383	CGACTTTA		T20M3	3	15061	15068	CGACTTTC		T4C21	5	68762	68755	CAAAGTCG		MOP9	5	64354	64361	CGACTTTT		MPH15	4
F18A12	10	111518	111525	AGACTTTA		F16J13	7	78707	78714	AGACTTTC		T15D9	11	69223	69230	AGACTTTG		F1N19	14	16452	16445	AAAAGTCT		F1O19	3	16819	16812	TAAAGTCG		T20M3	3	72509	72502	GAAAGTCG		T4C21	5	72836	72843	CGACTTTG		MPH15	5	15937	15930	AAAAGTCG		MPH15	4
F18A12	10	125451	125444	TAAAGTCT		F16J13	7	80216	80223	AGACTTTC		T15D9	11	77223	77230	AGACTTTG		F1N19	14	18549	18542	AAAAGTCT		F1O19	3	34408	34401	TAAAGTCG		T20M3	3	72559	72552	GAAAGTCG		T4C21	5	101688	101695	CGACTTTG		MPH15	5	29230	29223	AAAAGTCG		MPH15	4
F18A12	10	125993	125986	TAAAGTCT		F16J13	7	100415	100422	AGACTTTC		T15D9	11	77579	77572	CAAAGTCT		F1N19	14	24099	24106	AGACTTTT		F1O19	3	72348	72341	TAAAGTCG		T20P8	3	27021	27014	GAAAGTCG		T4E14	5	57417	57410	CAAAGTCG		MPH15	5	46185	46178	AAAAGTCG		MSH12	4
F19K23	10	18592	18585	TAAAGTCT		F16J13	7	104136	104129	GAAAGTCT		T15D9	11	78132	78139	AGACTTTG		F1N19	14	32973	32966	AAAAGTCT		F20D21	3	9287	9294	CGACTTTA		T20P8	3	46542	46535	GAAAGTCG		T4E14	5	69075	69068	CAAAGTCG		MPH15	5	50170	50177	CGACTTTT		MSH12	4
F19K23	10	19545	19538	TAAAGTCT		F16L2	7	7084	7077	GAAAGTCT		T15D9	11	84450	84457	AGACTTTG		F1N19	14	46568	46561	AAAAGTCT		F20D21	3	72320	72313	TAAAGTCG		T20P8	3	80132	80125	GAAAGTCG		T4E14	5	89837	89844	CGACTTTG		MPH15	5	50233	50240	CGACTTTT		MSH12	4
F19K23	10	21394	21401	AGACTTTA		F16L2	7	19839	19846	AGACTTTC		T15N24	11	4571	4578	AGACTTTG		F1N19	14	65138	65131	AAAAGTCT		F20D21	3	139589	139596	CGACTTTA		T21E2	3	1727	1720	GAAAGTCG		T4E14	5	102450	102457	CGACTTTG		MSF3	5	5174	5181	CGACTTTT		MSH12	4
F19K23	10	25908	25915	AGACTTTA		F16L2	7	22309	22316	AGACTTTC		T15N24	11	7561	7568	AGACTTTG		F1N19	14	69668	69661	AAAAGTCT		F20N2	3	1727	1734	CGACTTTA		T21E2	3	16439	16446	CGACTTTC		T4E14	5	128676	128683	CGACTTTG		MSF3	5	28580	28573	AAAAGTCG		MSJ3	4
F19K23	10	26328	26335	AGACTTTA		F16L2	7	54279	54272	GAAAGTCT		T15N24	11	10324	10317	CAAAGTCT		F1N19	14	70771	70778	AGACTTTT		F20N2	3	29297	29290	TAAAGTCG		T21E2	3	16766	16773	CGACTTTC		T4I21	5	37921	37914	CAAAGTCG		MSF3	5	59645	59638	AAAAGTCG		MSJ3	4
F19K23	10	30276	30269	TAAAGTCT		F16L2	7	57484	57491	AGACTTTC		T15N24	11	17548	17555	AGACTTTG		F1N19	14	71991	71998	AGACTTTT		F20N2	3	82215	82208	TAAAGTCG		T22B15	3	11569	11562	GAAAGTCG		T4I21	5	42557	42564	CGACTTTG		MSF3	5	76480	76487	CGACTTTT		MSJ3	4
F19K23	10	48316	48309	TAAAGTCT		F16L2	7	88525	88532	AGACTTTC		T15N24	11	20363	20370	AGACTTTG		F1N19	14	74223	74230	AGACTTTT		F20O9	3	2352	2359	CGACTTTA		T22B15	3	48032	48025	GAAAGTCG		T4I21	5	48078	48085	CGACTTTG		MSF3	5	77571	77578	CGACTTTT		MSJ3	4
F19K23	10	66332	66325	TAAAGTCT		F16L2	7	91529	91536	AGACTTTC		T15N24	11	25869	25876	AGACTTTG		F1N19	14	88312	88319	AGACTTTT		F20O9	3	57989	57982	TAAAGTCG		T22B15	3	88432	88425	GAAAGTCG		T4I21	5	50793	50786	CAAAGTCG		MTI20	5	13323	13316	AAAAGTCG		MTG10	4
F19K23	10	86617	86624	AGACTTTA		F16M14	7	4399	4406	AGACTTTC		T15N24	11	38462	38455	CAAAGTCT		F1N19	14	102912	102905	AAAAGTCT		F20O9	3	93618	93611	TAAAGTCG		T22I11	3	6712	6705	GAAAGTCG		T4I21	5	55157	55150	CAAAGTCG		MTI20	5	21689	21682	AAAAGTCG		MTG10	4
F19K23	10	97270	97263	TAAAGTCT		F16M14	7	47535	47528	GAAAGTCT		T15N24	11	43075	43068	CAAAGTCT		F1N19	14	108583	108576	AAAAGTCT		F21F14	3	7377	7384	CGACTTTA		T22I11	3	25907	25900	GAAAGTCG		T4P13	5	715	722	CGACTTTG		MTI20	5	58697	58690	AAAAGTCG		MTG10	4
F20D21	10	5834	5827	TAAAGTCT		F16M14	7	69400	69393	GAAAGTCT		T15N24	11	59561	59554	CAAAGTCT		F1N19	14	112860	112867	AGACTTTT		F21F14	3	94152	94159	CGACTTTA		T22I11	3	28591	28598	CGACTTTC		T4P13	5	6047	6040	CAAAGTCG		MTI20	5	81832	81825	AAAAGTCG		MTG10	4
F20D21	10	25311	25304	TAAAGTCT		F16M14	7	80914	80921	AGACTTTC		T15N24	11	60733	60740	AGACTTTG		F21E1	14	8023	8016	AAAAGTCT		F21F14	3	108182	108175	TAAAGTCG		T24C1	3	18293	18300	CGACTTTC		T4P13	5	51278	51271	CAAAGTCG		MTI20	5	82399	82392	AAAAGTCG		MUA2	4
F20D21	10	26492	26485	TAAAGTCT		F16M14	7	92956	92949	GAAAGTCT		T15N24	11	66685	66692	AGACTTTG		F21E1	14	10249	10242	AAAAGTCT		F22C12	3	11043	11036	TAAAGTCG		T24C1	3	44743	44736	GAAAGTCG		T4P13	5	53855	53862	CGACTTTG		MUJ8	5	4529	4522	AAAAGTCG		MUA2	4
F20D21	10	30186	30193	AGACTTTA		F16M14	7	102421	102428	AGACTTTC		T20G20	11	2207	2200	CAAAGTCT		F21E1	14	21563	21556	AAAAGTCT		F22C12	3	19468	19475	CGACTTTA		T24C1	3	77912	77905	GAAAGTCG		T4P13	5	63900	63893	CAAAGTCG		MUJ8	5	18017	18024	CGACTTTT		MUA2	4
F20D21	10	57641	57634	TAAAGTCT		F16M14	7	115144	115137	GAAAGTCT		T20G20	11	45783	45790	AGACTTTG		F21E1	14	21618	21611	AAAAGTCT		F22C12	3	66018	66011	TAAAGTCG		T24H18	3	48142	48149	CGACTTTC		T5M16	5	4570	4563	CAAAGTCG		MUJ8	5	31230	31237	CGACTTTT		MUA2	4
F20D21	10	59024	59031	AGACTTTA		F17A17	7	16600	16607	AGACTTTC		T20G20	11	52942	52949	AGACTTTG		F21E1	14	30320	30327	AGACTTTT		F22F7	3	7918	7911	TAAAGTCG		T24H18	3	52854	52861	CGACTTTC		T5M16	5	15274	15281	CGACTTTG		MUJ8	5	55933	55940	CGACTTTT		MVP7	4
F20D21	10	77786	77793	AGACTTTA		F17A17	7	20799	20806	AGACTTTC		T20G20	11	57447	57454	AGACTTTG		F21E1	14	40050	40057	AGACTTTT		F22F7	3	32386	32379	TAAAGTCG		T24H18	3	67017	67010	GAAAGTCG		T5M16	5	21979	21972	CAAAGTCG		MUJ8	5	56053	56060	CGACTTTT		MVP7	4
F20D21	10	103333	103326	TAAAGTCT		F17A17	7	41027	41034	AGACTTTC		T20G20	11	58562	58569	AGACTTTG		F21E1	14	42056	42049	AAAAGTCT		F22F7	3	61108	61115	CGACTTTA		T24M8	3	26622	26615	GAAAGTCG		T5M16	5	31958	31965	CGACTTTG		MVA3	5	42298	42305	CGACTTTT		MVP7	4
F20D21	10	114474	114481	AGACTTTA		F17A17	7	48575	48568	GAAAGTCT		T20G20	11	70446	70453	AGACTTTG		F21E1	14	44425	44418	AAAAGTCT		F22L4	3	15090	15097	CGACTTTA		T24M8	3	30053	30046	GAAAGTCG		T5M16	5	56956	56963	CGACTTTG		MVA3	5	58753	58760	CGACTTTT		MVP7	4
F20D21	10	121262	121269	AGACTTTA		F17A17	7	51497	51490	GAAAGTCT		T20G20	11	72949	72956	AGACTTTG		F21E1	14	56867	56874	AGACTTTT		F22L4	3	47826	47833	CGACTTTA		T24M8	3	45439	45446	CGACTTTC		T6G15	5	47121	47128	CGACTTTG		MVA3	5	80211	80204	AAAAGTCG		MWD22	4
F22K20	10	1293	1300	AGACTTTA		F17A17	7	54037	54030	GAAAGTCT		T20G20	11	75087	75094	AGACTTTG		F21E1	14	57150	57143	AAAAGTCT		F22L4	3	61923	61916	TAAAGTCG		T25N20	3	1293	1300	CGACTTTC		T6G15	5	72512	72505	CAAAGTCG		MVA3	5	83423	83416	AAAAGTCG		MWD22	4
F22K20	10	20649	20642	TAAAGTCT		F17A17	7	80506	80499	GAAAGTCT		T20G20	11	80344	80337	CAAAGTCT		F21E1	14	69340	69333	AAAAGTCT		F23C8	3	31281	31288	CGACTTTA		T25N20	3	22973	22966	GAAAGTCG		T6G15	5	88152	88145	CAAAGTCG		MVA3	5	87478	87485	CGACTTTT		MWD22	4
F22K20	10	23745	23738	TAAAGTCT		F17A9	7	33911	33904	GAAAGTCT		T20G20	11	91077	91084	AGACTTTG		F21E1	14	75921	75914	AAAAGTCT		F23C8	3	41074	41067	TAAAGTCG		T25N20	3	27167	27160	GAAAGTCG		T6G15	5	105855	105848	CAAAGTCG		MXK3	5	667	660	AAAAGTCG		MWD22	4
F22K20	10	44204	44197	TAAAGTCT		F17A9	7	42608	42615	AGACTTTC		T20G20	11	104822	104829	AGACTTTG		F21E1	14	76147	76140	AAAAGTCT		F23C8	3	54707	54714	CGACTTTA		T27E13	3	30890	30897	CGACTTTC		T6G15	5	106078	106085	CGACTTTG		MXK3	5	57605	57612	CGACTTTT		MYH19	4
F22K20	10	54280	54287	AGACTTTA		F17A9	7	45723	45716	GAAAGTCT		T20N10	11	19452	19445	CAAAGTCT		F21E1	14	96407	96400	AAAAGTCT		F23H11	3	94175	94168	TAAAGTCG		T27E13	3	49749	49742	GAAAGTCG		T6J4	5	11863	11870	CGACTTTG		MXK3	5	79768	79761	AAAAGTCG		MYH19	4
F22K20	10	60388	60395	AGACTTTA		F17A9	7	48836	48829	GAAAGTCT		T20N10	11	19479	19472	CAAAGTCT		F21P8	14	3130	3137	AGACTTTT		F23H11	3	123698	123691	TAAAGTCG		T27E13	3	57217	57210	GAAAGTCG		T6J4	5	27549	27556	CGACTTTG		MXK3	5	82887	82894	CGACTTTT		MYH19	4
F22K20	10	68205	68212	AGACTTTA		F17A9	7	57749	57756	AGACTTTC		T20N10	11	30579	30586	AGACTTTG		F21P8	14	3486	3479	AAAAGTCT		F23H11	3	131935	131942	CGACTTTA		T28J14	3	8679	8686	CGACTTTC		T6J4	5	49987	49980	CAAAGTCG		MXK3	5	84880	84873	AAAAGTCG		MYH19	4
F22K20	10	70485	70492	AGACTTTA		F17A9	7	66920	66927	AGACTTTC		T20N10	11	35747	35754	AGACTTTG		F21P8	14	7564	7571	AGACTTTT		F23O10	3	97	90	TAAAGTCG		T28J14	3	9622	9615	GAAAGTCG		T6J4	5	86821	86814	CAAAGTCG		T10D17	5	3449	3442	AAAAGTCG		T10F18	4
F22K20	10	79528	79521	TAAAGTCT		F17A9	7	71741	71734	GAAAGTCT		T20N10	11	37919	37926	AGACTTTG		F21P8	14	10426	10433	AGACTTTT		F23O10	3	12850	12857	CGACTTTA		T28J14	3	83730	83723	GAAAGTCG		T6J4	5	101502	101495	CAAAGTCG		T10D17	5	9752	9759	CGACTTTT		T10F18	4
F22K20	10	82747	82740	TAAAGTCT		F17F8	7	6073	6080	AGACTTTC		T20N10	11	39725	39718	CAAAGTCT		F21P8	14	20472	20479	AGACTTTT		F23O10	3	64117	64124	CGACTTTA		T2E22	3	34432	34425	GAAAGTCG		T8I13	5	29079	29086	CGACTTTG		T10D17	5	11704	11697	AAAAGTCG		T10F18	4
F25I18	10	107	100	TAAAGTCT		F17F8	7	63920	63913	GAAAGTCT		T20N10	11	60389	60396	AGACTTTG		F21P8	14	27688	27681	AAAAGTCT		F24G24	3	594	587	TAAAGTCG		T2E22	3	52382	52389	CGACTTTC		T8I13	5	46813	46806	CAAAGTCG		T10D17	5	40327	40334	CGACTTTT		T10F18	4
F25I18	10	9379	9372	TAAAGTCT		F17F8	7	64946	64953	AGACTTTC		T20N10	11	65973	65966	CAAAGTCT		F21P8	14	39486	39479	AAAAGTCT		F24G24	3	70677	70670	TAAAGTCG		T2E22	3	52733	52740	CGACTTTC		T8I13	5	54829	54822	CAAAGTCG		T10D17	5	59134	59141	CGACTTTT		T10O22	4
F25I18	10	18255	18248	TAAAGTCT		F17F8	7	65182	65175	GAAAGTCT		T20N10	11	67672	67679	AGACTTTG		F21P8	14	47086	47079	AAAAGTCT		F24G24	3	87972	87979	CGACTTTA		T2N12	3	15316	15323	CGACTTTC		T8I13	5	63073	63066	CAAAGTCG		T14C9	5	44407	44400	AAAAGTCG		T10O22	4
F25I18	10	53656	53649	TAAAGTCT		F17F8	7	85436	85429	GAAAGTCT		T20N10	11	74540	74533	CAAAGTCT		F21P8	14	49457	49464	AGACTTTT		F24I3	3	63803	63810	CGACTTTA		T2N12	3	52638	52631	GAAAGTCG		T8I13	5	66979	66986	CGACTTTG		T14C9	5	53683	53690	CGACTTTT		T10O22	4
F25I18	10	66122	66129	AGACTTTA		F17F8	7	90316	90323	AGACTTTC		T20N10	11	83741	83734	CAAAGTCT		F21P8	14	53382	53389	AGACTTTT		F24I3	3	77352	77359	CGACTTTA		T2N12	3	62045	62038	GAAAGTCG		F11P17	4	19559	19566	CGACTTTG		T14C9	5	68103	68096	AAAAGTCG		T10O22	4
F25I18	10	79710	79703	TAAAGTCT		F17F8	7	102044	102037	GAAAGTCT		T32E20	11	15484	15477	CAAAGTCT		F21P8	14	65453	65460	AGACTTTT		F24I3	3	86286	86279	TAAAGTCG		T2O9	3	26259	26266	CGACTTTC		F11P17	4	45373	45380	CGACTTTG		T14C9	5	85640	85633	AAAAGTCG		T12J13	4
F25I18	10	81185	81178	TAAAGTCT		F18L15	7	64458	64451	GAAAGTCT		T32E20	11	25672	25665	CAAAGTCT		F21P8	14	66864	66871	AGACTTTT		F24J8	3	827	834	CGACTTTA		T2O9	3	36530	36537	CGACTTTC		F11P17	4	54076	54083	CGACTTTG		T14C9	5	90289	90296	CGACTTTT		T12J13	4
F25I18	10	86131	86124	TAAAGTCT		F18L15	7	79986	79979	GAAAGTCT		T32E20	11	37671	37664	CAAAGTCT		F21P8	14	78134	78141	AGACTTTT		F24J8	3	10723	10730	CGACTTTA		T2O9	3	54895	54902	CGACTTTC		F11P17	4	60204	60211	CGACTTTG		T14P1	5	20342	20349	CGACTTTT		T12J13	4
F25I18	10	92018	92025	AGACTTTA		F18L15	7	82321	82328	AGACTTTC		T32E20	11	49611	49618	AGACTTTG		F21P8	14	79754	79761	AGACTTTT		F24J8	3	34624	34631	CGACTTTA		T2P11	3	5770	5777	CGACTTTC		F13M14	4	9582	9589	CGACTTTG		T14P1	5	32758	32765	CGACTTTT		T12J13	4
F25I18	10	92265	92258	TAAAGTCT		F18L15	7	89701	89694	GAAAGTCT		T32E20	11	51793	51800	AGACTTTG		F26B6	14	1234	1227	AAAAGTCT		F24P17	3	1113	1106	TAAAGTCG		T2P11	3	16544	16551	CGACTTTC		F13M14	4	36805	36798	CAAAGTCG		T14P1	5	58955	58948	AAAAGTCG		T13O15	4
F26B15	10	2573	2580	AGACTTTA		F18L15	7	91818	91811	GAAAGTCT		T32E20	11	63194	63201	AGACTTTG		F26B6	14	14713	14706	AAAAGTCT		F24P17	3	46081	46074	TAAAGTCG		T2P11	3	17580	17573	GAAAGTCG		F13M14	4	43890	43897	CGACTTTG		T14P1	5	76250	76257	CGACTTTT		T13O15	4
F26B15	10	20738	20745	AGACTTTA		F18L15	7	98638	98631	GAAAGTCT		T32E20	11	65898	65891	CAAAGTCT		F26B6	14	16998	17005	AGACTTTT		F24P17	3	47802	47795	TAAAGTCG		T2P4	3	9050	9043	GAAAGTCG		F13M14	4	104030	104023	CAAAGTCG		T14P1	5	80100	80093	AAAAGTCG		T13O15	4
F26B15	10	20768	20761	TAAAGTCT		F18L15	7	98733	98726	GAAAGTCT		T32E20	11	79766	79759	CAAAGTCT		F26B6	14	17025	17032	AGACTTTT		F25A4	3	5075	5068	TAAAGTCG		T2P4	3	58931	58924	GAAAGTCG		F14L17	4	989	996	CGACTTTG		T15F16	5	2369	2362	AAAAGTCG		T13O15	4
F26B15	10	26745	26738	TAAAGTCT		F19C17	7	1827	1820	GAAAGTCT		T32E20	11	85007	85014	AGACTTTG		F26B6	14	18651	18658	AGACTTTT		F25A4	3	8942	8949	CGACTTTA		T2P4	3	81627	81634	CGACTTTC		F14L17	4	46642	46649	CGACTTTG		T15F16	5	7423	7416	AAAAGTCG		T14N5	4
F26B15	10	27915	27922	AGACTTTA		F19C17	7	22246	22253	AGACTTTC		T32E20	11	85312	85319	AGACTTTG		F26B6	14	37517	37524	AGACTTTT		F25A4	3	51945	51938	TAAAGTCG		T30N20	3	16415	16408	GAAAGTCG		F14L17	4	65633	65626	CAAAGTCG		T15F16	5	13040	13033	AAAAGTCG		T14N5	4
F26B15	10	45828	45835	AGACTTTA		F19C17	7	31749	31742	GAAAGTCT		T32E20	11	98071	98064	CAAAGTCT		F26B6	14	39488	39495	AGACTTTT		F25E4	3	5063	5070	CGACTTTA		T30N20	3	48694	48701	CGACTTTC		F14L17	4	87734	87741	CGACTTTG		T15F16	5	62732	62739	CGACTTTT		T14N5	4
F26B15	10	67411	67404	TAAAGTCT		F19C17	7	55298	55291	GAAAGTCT		T4E14	11	4170	4177	AGACTTTG		F26B6	14	42364	42357	AAAAGTCT		F25E4	3	78580	78587	CGACTTTA		T30N20	3	57225	57218	GAAAGTCG		F14O13	4	20631	20624	CAAAGTCG		T15F16	5	88811	88818	CGACTTTT		T14N5	4
F26B15	10	68863	68856	TAAAGTCT		F19C17	7	84870	84877	AGACTTTC		T4E14	11	4210	4217	AGACTTTG		F26B6	14	52548	52555	AGACTTTT		F25E4	3	79337	79330	TAAAGTCG		T32A11	3	72891	72884	GAAAGTCG		F14O13	4	25832	25825	CAAAGTCG		T18A10	5	7460	7467	CGACTTTT		T14P8	4
F26B15	10	75177	75170	TAAAGTCT		F19C17	7	102805	102812	AGACTTTC		T4E14	11	6554	6561	AGACTTTG		F26B6	14	53893	53886	AAAAGTCT		F25G13	3	13131	13138	CGACTTTA		T32A11	3	79268	79261	GAAAGTCG		F14O13	4	104313	104320	CGACTTTG		T18A10	5	47821	47828	CGACTTTT		T14P8	4
F26B15	10	75204	75197	TAAAGTCT		F19C17	7	104978	104985	AGACTTTC		T4E14	11	9865	9858	CAAAGTCT		F26B6	14	62441	62434	AAAAGTCT		F25G13	3	36904	36897	TAAAGTCG		T32A11	3	98072	98065	GAAAGTCG		F14O13	4	105110	105117	CGACTTTG		T18A10	5	83694	83687	AAAAGTCG		T14P8	4
F26G5	10	9943	9936	TAAAGTCT		F19G14	7	17279	17286	AGACTTTC		T4E14	11	17217	17210	CAAAGTCT		F26B6	14	75422	75429	AGACTTTT		F25G13	3	66533	66526	TAAAGTCG		T3J11	3	7725	7718	GAAAGTCG		F14P13	4	6001	6008	CGACTTTG		T18A10	5	85900	85893	AAAAGTCG		T14P8	4
F26G5	10	15325	15318	TAAAGTCT		F19G14	7	28246	28239	GAAAGTCT		T4E14	11	20309	20316	AGACTTTG		F26B6	14	99284	99291	AGACTTTT		F26K24	3	3954	3947	TAAAGTCG		T3J11	3	14556	14563	CGACTTTC		F14P13	4	17729	17722	CAAAGTCG		T18A10	5	89926	89933	CGACTTTT		T15D2	4
F26G5	10	25938	25945	AGACTTTA		F19G14	7	40072	40065	GAAAGTCT		T4E14	11	59899	59892	CAAAGTCT		F26B6	14	117348	117355	AGACTTTT		F26K24	3	26951	26944	TAAAGTCG		T3J11	3	105024	105031	CGACTTTC		F14P13	4	78228	78221	CAAAGTCG		T18B22	5	5396	5389	AAAAGTCG		T15D2	4
F26G5	10	28218	28211	TAAAGTCT		F19G14	7	41348	41341	GAAAGTCT		T4E14	11	64775	64768	CAAAGTCT		F27B13	14	2218	2225	AGACTTTT		F26K24	3	41077	41070	TAAAGTCG		T3M13	3	49688	49681	GAAAGTCG		F14P13	4	80369	80376	CGACTTTG		T18B22	5	31314	31321	CGACTTTT		T15D2	4
F26G5	10	40723	40730	AGACTTTA		F19G14	7	51135	51142	AGACTTTC		T4E14	11	91864	91871	AGACTTTG		F27B13	14	2604	2611	AGACTTTT		F27M3	3	4465	4472	CGACTTTA		T3M13	3	49704	49697	GAAAGTCG		F15A17	4	17301	17294	CAAAGTCG		T18B22	5	31349	31342	AAAAGTCG		T15D2	4
F26G5	10	41711	41704	TAAAGTCT		F19G14	7	65087	65080	GAAAGTCT		T4E14	11	106081	106074	CAAAGTCT		F27B13	14	7675	7668	AAAAGTCT		F27M3	3	21184	21191	CGACTTTA		T3M13	3	65820	65827	CGACTTTC		F15A17	4	29665	29672	CGACTTTG		T18B22	5	76154	76147	AAAAGTCG		T16I21	4
F26G5	10	46020	46027	AGACTTTA		F19G14	7	79247	79254	AGACTTTC		T4E14	11	133099	133106	AGACTTTG		F27B13	14	21000	20993	AAAAGTCT		F27M3	3	76058	76051	TAAAGTCG		T4A2	3	4981	4988	CGACTTTC		F15A17	4	32959	32952	CAAAGTCG		T18B22	5	83598	83605	CGACTTTT		T16I21	4
F26G5	10	97745	97738	TAAAGTCT		F20B24	7	7756	7749	GAAAGTCT		T8M17	11	25363	25370	AGACTTTG		F27B13	14	36967	36974	AGACTTTT		F28D10	3	20533	20540	CGACTTTA		T4A2	3	5365	5372	CGACTTTC		F15A17	4	84856	84863	CGACTTTG		T1E22	5	11682	11689	CGACTTTT		T16I21	4
F26G5	10	100127	100120	TAAAGTCT		F20B24	7	9813	9820	AGACTTTC		T8M17	11	40242	40249	AGACTTTG		F27B13	14	50141	50148	AGACTTTT		F28D10	3	23105	23112	CGACTTTA		T4A2	3	5951	5958	CGACTTTC		F15L12	4	2847	2854	CGACTTTG		T1E22	5	65421	65414	AAAAGTCG		T16I21	4
F26G5	10	101434	101441	AGACTTTA		F20B24	7	12574	12567	GAAAGTCT		T8M17	11	43036	43043	AGACTTTG		F27B13	14	52769	52776	AGACTTTT		F28D10	3	42349	42356	CGACTTTA		T4B21	3	29800	29793	GAAAGTCG		F15L12	4	10879	10872	CAAAGTCG		T1E22	5	67911	67904	AAAAGTCG		T16L4	4
F28J12	10	7100	7093	TAAAGTCT		F20B24	7	37852	37859	AGACTTTC		T8M17	11	45829	45836	AGACTTTG		F27B13	14	63000	63007	AGACTTTT		F28I8	3	7253	7246	TAAAGTCG		T4B21	3	48126	48133	CGACTTTC		F15L12	4	17477	17484	CGACTTTG		T1E22	5	68873	68866	AAAAGTCG		T16L4	4
F28J12	10	12489	12482	TAAAGTCT		F20B24	7	56144	56137	GAAAGTCT		T8M17	11	48622	48629	AGACTTTG		F27B13	14	63190	63197	AGACTTTT		F28I8	3	60476	60469	TAAAGTCG		T4B21	3	84381	84374	GAAAGTCG		F15L12	4	38514	38521	CGACTTTG		T1E22	5	70350	70357	CGACTTTT		T16L4	4
F28J12	10	13169	13162	TAAAGTCT		F20B24	7	64009	64002	GAAAGTCT		T8M17	11	50813	50820	AGACTTTG		F27B13	14	66940	66947	AGACTTTT		F28I8	3	104415	104408	TAAAGTCG		T4C21	3	31693	31686	GAAAGTCG		F16M2	4	887	894	CGACTTTG		T1P17	5	10809	10816	CGACTTTT		T16L4	4
F28J12	10	32544	32537	TAAAGTCT		F20B24	7	79513	79506	GAAAGTCT		T8M17	11	69035	69028	CAAAGTCT		F27B13	14	69012	69019	AGACTTTT		F28J7	3	6969	6976	CGACTTTA		T4C21	3	36825	36832	CGACTTTC		F16M2	4	25862	25855	CAAAGTCG		T1P17	5	44985	44992	CGACTTTT		T18A10	4
F28J12	10	34755	34748	TAAAGTCT		F23H11	7	16948	16941	GAAAGTCT		T8M17	11	77231	77224	CAAAGTCT		F27B13	14	70279	70286	AGACTTTT		F28J7	3	41782	41789	CGACTTTA		T4C21	3	57934	57941	CGACTTTC		F16M2	4	37041	37048	CGACTTTG		T1P17	5	88691	88684	AAAAGTCG		T18A10	4
F28J12	10	77566	77573	AGACTTTA		F23H11	7	20601	20608	AGACTTTC		T8M17	11	82011	82018	AGACTTTG		F27B13	14	83912	83919	AGACTTTT		F28J7	3	88908	88901	TAAAGTCG		T4D8	3	8838	8845	CGACTTTC		F16M2	4	61112	61105	CAAAGTCG		T1P17	5	91695	91688	AAAAGTCG		T18A10	4
F28J12	10	80052	80045	TAAAGTCT		F23H11	7	48077	48084	AGACTTTC		T8M17	11	82644	82651	AGACTTTG		F27B13	14	96712	96719	AGACTTTT		F28L1	3	15436	15443	CGACTTTA		T4D8	3	44983	44990	CGACTTTC		F17F16	4	36049	36056	CGACTTTG		T1P17	5	109009	109016	CGACTTTT		T18A10	4
F28J12	10	83239	83232	TAAAGTCT		F23H11	7	88470	88463	GAAAGTCT		T8M17	11	83110	83103	CAAAGTCT		F3I6	14	18005	17998	AAAAGTCT		F28L1	3	21242	21235	TAAAGTCG		T4D8	3	51494	51501	CGACTTTC		F17F16	4	73273	73266	CAAAGTCG		T20K24	5	25172	25179	CGACTTTT		T18A20	4
F28J12	10	84815	84808	TAAAGTCT		F23H11	7	95885	95878	GAAAGTCT		F12G12	10	10754	10761	AGACTTTG		F3I6	14	27803	27796	AAAAGTCT		F28L1	3	73579	73572	TAAAGTCG		T5E21	3	1576	1569	GAAAGTCG		F17F16	4	75123	75116	CAAAGTCG		T20K24	5	38584	38591	CGACTTTT		T18A20	4
F28J12	10	106820	106813	TAAAGTCT		F23H11	7	110939	110946	AGACTTTC		F12G12	10	16512	16519	AGACTTTG		F3I6	14	28662	28655	AAAAGTCT		F28N24	3	79675	79668	TAAAGTCG		T5E21	3	17109	17102	GAAAGTCG		F17F16	4	78527	78534	CGACTTTG		T20K24	5	68613	68620	CGACTTTT		T18A20	4
F2K15	10	2837	2830	TAAAGTCT		F23H11	7	113112	113105	GAAAGTCT		F12G12	10	22555	22548	CAAAGTCT		F3I6	14	32861	32868	AGACTTTT		F28N24	3	106487	106480	TAAAGTCG		T5E21	3	65183	65190	CGACTTTC		F17I23	4	23119	23112	CAAAGTCG		T20K24	5	69880	69873	AAAAGTCG		T18A20	4
F2K15	10	8486	8479	TAAAGTCT		F24L7	7	22501	22508	AGACTTTC		F12G12	10	23536	23543	AGACTTTG		F3I6	14	41956	41949	AAAAGTCT		F28N24	3	153419	153426	CGACTTTA		T5E7	3	31318	31311	GAAAGTCG		F17I23	4	99834	99841	CGACTTTG		T20K24	5	91242	91249	CGACTTTT		T1B8	4
F2K15	10	9035	9028	TAAAGTCT		F24L7	7	30181	30188	AGACTTTC		F12G12	10	58621	58628	AGACTTTG		F3I6	14	48421	48414	AAAAGTCT		F2H15	3	36229	36236	CGACTTTA		T5E7	3	32919	32912	GAAAGTCG		F17I23	4	115490	115497	CGACTTTG		T20K9	5	16969	16976	CGACTTTT		T1B8	4
F2K15	10	22052	22045	TAAAGTCT		F24L7	7	30377	30384	AGACTTTC		F12G12	10	66691	66698	AGACTTTG		F3I6	14	57246	57253	AGACTTTT		F2H15	3	62405	62412	CGACTTTA		T5E7	3	40569	40576	CGACTTTC		F17I23	4	131606	131599	CAAAGTCG		T20K9	5	17095	17102	CGACTTTT		T1B8	4
F2K15	10	64933	64940	AGACTTTA		F24L7	7	56548	56541	GAAAGTCT		F12G12	10	75550	75543	CAAAGTCT		F3I6	14	61399	61406	AGACTTTT		F2H15	3	73877	73870	TAAAGTCG		T5I8	3	21985	21978	GAAAGTCG		F17K4	4	3751	3758	CGACTTTG		T20K9	5	26706	26699	AAAAGTCG		T1B8	4
F2K15	10	69462	69455	TAAAGTCT		F24L7	7	60044	60051	AGACTTTC		F12G12	10	92414	92421	AGACTTTG		F3I6	14	64916	64923	AGACTTTT		F2I11	3	8788	8781	TAAAGTCG		T5I8	3	74358	74365	CGACTTTC		F17K4	4	5086	5079	CAAAGTCG		T20K9	5	29146	29153	CGACTTTT		T1M15	4
F2K15	10	72557	72550	TAAAGTCT		F24L7	7	69447	69440	GAAAGTCT		F12G12	10	106964	106957	CAAAGTCT		F3I6	14	67054	67061	AGACTTTT		F2I11	3	45569	45562	TAAAGTCG		T5I8	3	77012	77019	CGACTTTC		F17K4	4	15561	15568	CGACTTTG		T20K9	5	53486	53479	AAAAGTCG		T1M15	4
F2K15	10	115828	115835	AGACTTTA		F24L7	7	80667	80660	GAAAGTCT		F12G12	10	119721	119714	CAAAGTCT		F3I6	14	78709	78716	AGACTTTT		F2I11	3	48796	48789	TAAAGTCG		T6D20	3	41924	41931	CGACTTTC		F17K4	4	87683	87690	CGACTTTG		T20M3	5	26732	26725	AAAAGTCG		T1M15	4
F2K15	10	120107	120100	TAAAGTCT		F27C12	7	14874	14881	AGACTTTC		F16B3	10	10997	11004	AGACTTTG		F3I6	14	100584	100577	AAAAGTCT		F2J6	3	16219	16226	CGACTTTA		T6D20	3	79687	79694	CGACTTTC		F17M19	4	31916	31923	CGACTTTG		T20M3	5	42641	42634	AAAAGTCG		T1M15	4
F2K15	10	127837	127830	TAAAGTCT		F27C12	7	55044	55051	AGACTTTC		F16B3	10	42815	42808	CAAAGTCT		F3I6	14	118789	118796	AGACTTTT		F2J6	3	32243	32250	CGACTTTA		T6D20	3	83367	83360	GAAAGTCG		F17M19	4	37698	37705	CGACTTTG		T20M3	5	45545	45538	AAAAGTCG		T20D16	4
F3C11	10	1742	1735	TAAAGTCT		F27C12	7	58372	58365	GAAAGTCT		F16B3	10	43190	43197	AGACTTTG		F3I6	14	120049	120056	AGACTTTT		F2J6	3	84203	84196	TAAAGTCG		T8D8	3	10487	10494	CGACTTTC		F17M19	4	40102	40095	CAAAGTCG		T20M3	5	58907	58914	CGACTTTT		T20D16	4
F3C11	10	7611	7618	AGACTTTA		F27C12	7	64780	64773	GAAAGTCT		F16B3	10	56375	56382	AGACTTTG		F3L17	14	16460	16453	AAAAGTCT		F2N1	3	45812	45805	TAAAGTCG		T8D8	3	21498	21505	CGACTTTC		F17M19	4	76408	76415	CGACTTTG		T20M3	5	71807	71814	CGACTTTT		T20D16	4
F3C11	10	8321	8328	AGACTTTA		F27C12	7	84572	84565	GAAAGTCT		F16B3	10	63659	63666	AGACTTTG		F3L17	14	18253	18260	AGACTTTT		F2N1	3	82896	82903	CGACTTTA		T8D8	3	35621	35614	GAAAGTCG		F18C1	4	9745	9738	CAAAGTCG		T22B15	5	9074	9081	CGACTTTT		T20D16	4
F3C11	10	21724	21731	AGACTTTA		F27C12	7	91693	91686	GAAAGTCT		F16B3	10	77350	77343	CAAAGTCT		F3L17	14	18734	18741	AGACTTTT		F2N1	3	101529	101522	TAAAGTCG		T8H11	3	24199	24192	GAAAGTCG		F18C1	4	64690	64683	CAAAGTCG		T22B15	5	20112	20105	AAAAGTCG		T21C14	4
F3C11	10	25892	25899	AGACTTTA		F27C12	7	96375	96382	AGACTTTC		F16B3	10	79829	79836	AGACTTTG		F3L17	14	19216	19223	AGACTTTT		F3D18	3	39049	39056	CGACTTTA		T8H11	3	39023	39016	GAAAGTCG		F18C1	4	67679	67686	CGACTTTG		T22B15	5	27230	27223	AAAAGTCG		T21C14	4
F3C11	10	32733	32740	AGACTTTA		F2J6	7	11362	11369	AGACTTTC		F16B3	10	82369	82376	AGACTTTG		F3L17	14	19813	19820	AGACTTTT		F3D18	3	54945	54952	CGACTTTA		T8H11	3	60298	60291	GAAAGTCG		F18C1	4	98744	98751	CGACTTTG		T22B15	5	56382	56375	AAAAGTCG		T21C14	4
F3C11	10	36642	36649	AGACTTTA		F2J6	7	14042	14035	GAAAGTCT		F16B3	10	89443	89436	CAAAGTCT		F3L17	14	19979	19986	AGACTTTT		F3D18	3	66767	66760	TAAAGTCG		T9A4	3	8312	8305	GAAAGTCG		F18O22	4	7535	7542	CGACTTTG		T22B15	5	62015	62008	AAAAGTCG		T21C14	4
F3C11	10	64848	64855	AGACTTTA		F2J6	7	64438	64445	AGACTTTC		F16B3	10	91963	91956	CAAAGTCT		F3L17	14	36179	36172	AAAAGTCT		F3F19	3	12404	12397	TAAAGTCG		T9A4	3	37111	37104	GAAAGTCG		F18O22	4	19262	19269	CGACTTTG		T22B4	5	18228	18235	CGACTTTT		T22A6	4
F3C11	10	96427	96420	TAAAGTCT		F2J6	7	68922	68915	GAAAGTCT		F17M7	10	368	361	CAAAGTCT		F3L17	14	37501	37508	AGACTTTT		F3F19	3	56259	56252	TAAAGTCG		T9A4	3	81599	81606	CGACTTTC		F18O22	4	35865	35872	CGACTTTG		T22B4	5	50289	50282	AAAAGTCG		T22A6	4
F3C11	10	99244	99251	AGACTTTA		F2J6	7	78019	78012	GAAAGTCT		F17M7	10	8150	8157	AGACTTTG		F3L17	14	54059	54052	AAAAGTCT		F3F19	3	85902	85909	CGACTTTA		T9I1	3	934	941	CGACTTTC		F18O22	4	63032	63025	CAAAGTCG		T22B4	5	85712	85705	AAAAGTCG		T22A6	4
F3G5	10	29556	29563	AGACTTTA		F2J6	7	86424	86417	GAAAGTCT		F17M7	10	10310	10317	AGACTTTG		F3L17	14	59043	59050	AGACTTTT		F3F24	3	30152	30159	CGACTTTA		T9I1	3	30551	30544	GAAAGTCG		F19K23	4	30011	30004	CAAAGTCG		T22B4	5	85747	85740	AAAAGTCG		T22A6	4
F3G5	10	36838	36845	AGACTTTA		F2J6	7	90519	90526	AGACTTTC		F17M7	10	19054	19061	AGACTTTG		F3L17	14	59927	59934	AGACTTTT		F3F24	3	119483	119490	CGACTTTA		T9I1	3	96314	96307	GAAAGTCG		F19K23	4	82312	82305	CAAAGTCG		T22B4	5	99555	99548	AAAAGTCG		T22K7	4
F3G5	10	38053	38060	AGACTTTA		F2J7	7	18996	18989	GAAAGTCT		F17M7	10	27739	27732	CAAAGTCT		F3L17	14	68707	68714	AGACTTTT		F3F24	3	121170	121163	TAAAGTCG		ATEM1	2	5845	5852	CGACTTTC		F19K23	4	82339	82332	CAAAGTCG		T22D6	5	24026	24033	CGACTTTT		T22K7	4
F3G5	10	56666	56659	TAAAGTCT		F2J7	7	25545	25538	GAAAGTCT		F17M7	10	40854	40847	CAAAGTCT		F3L17	14	72526	72519	AAAAGTCT		F4H5	3	21401	21408	CGACTTTA		ATEM1	2	30339	30332	GAAAGTCG		F19K23	4	89942	89935	CAAAGTCG		T22D6	5	54940	54933	AAAAGTCG		T22K7	4
F3G5	10	62531	62524	TAAAGTCT		F2J7	7	26115	26122	AGACTTTC		F17M7	10	43247	43240	CAAAGTCT		F3L17	14	73104	73111	AGACTTTT		F4H5	3	26871	26864	TAAAGTCG		C17L7	2	141031	141038	CGACTTTC		F1B16	4	16354	16361	CGACTTTG		T22D6	5	74141	74148	CGACTTTT		T22K7	4
F3G5	10	63227	63234	AGACTTTA		F2J7	7	30157	30164	AGACTTTC		F17M7	10	45640	45633	CAAAGTCT		F5I14	14	4711	4718	AGACTTTT		F4H5	3	53555	53548	TAAAGTCG		C17L7	2	150995	150988	GAAAGTCG		F1B16	4	38988	38981	CAAAGTCG		T22D6	5	78098	78105	CGACTTTT		T23O15	4
F3G5	10	80747	80740	TAAAGTCT		F2J7	7	51156	51163	AGACTTTC		F17M7	10	96528	96535	AGACTTTG		F5I14	14	22709	22702	AAAAGTCT		F4P12	3	80269	80276	CGACTTTA		F10A5	2	52619	52626	CGACTTTC		F1B16	4	76164	76157	CAAAGTCG		T22D6	5	81892	81885	AAAAGTCG		T23O15	4
F3G5	10	86880	86887	AGACTTTA		F2J7	7	72384	72391	AGACTTTC		F17M7	10	100826	100819	CAAAGTCT		F5I14	14	27749	27756	AGACTTTT		F4P12	3	133268	133275	CGACTTTA		F10A5	2	119912	119905	GAAAGTCG		F1B16	4	79653	79646	CAAAGTCG		T22K7	5	16331	16338	CGACTTTT		T23O15	4
F3G5	10	91291	91298	AGACTTTA		F2J7	7	94298	94305	AGACTTTC		F19O5	10	23566	23573	AGACTTTG		F5I14	14	30498	30505	AGACTTTT		F4P12	3	138354	138347	TAAAGTCG		F10A8	2	23775	23768	GAAAGTCG		F1I21	4	32597	32604	CGACTTTG		T22K7	5	24407	24400	AAAAGTCG		T23O15	4
F3G5	10	98950	98957	AGACTTTA		F3D18	7	31291	31298	AGACTTTC		F19O5	10	27338	27345	AGACTTTG		F5I14	14	42363	42356	AAAAGTCT		F4P9	3	21075	21068	TAAAGTCG		F10A8	2	85425	85432	CGACTTTC		F1I21	4	50170	50177	CGACTTTG		T22K7	5	47892	47899	CGACTTTT		T24G5	4
F3H9	10	4535	4542	AGACTTTA		F3D18	7	44094	44087	GAAAGTCT		F19O5	10	50895	50888	CAAAGTCT		F5I14	14	50306	50299	AAAAGTCT		F4P9	3	47354	47361	CGACTTTA		F10N7	2	54471	54478	CGACTTTC		F1I21	4	92196	92203	CGACTTTG		T22K7	5	57536	57529	AAAAGTCG		T24G5	4
F3H9	10	4573	4566	TAAAGTCT		F3D18	7	59437	59430	GAAAGTCT		F19O5	10	54474	54467	CAAAGTCT		F5I14	14	50529	50536	AGACTTTT		F4P9	3	89378	89385	CGACTTTA		F10N7	2	75352	75359	CGACTTTC		F1I21	4	110975	110982	CGACTTTG		T22K7	5	78361	78354	AAAAGTCG		T24G5	4
F3H9	10	6755	6762	AGACTTTA		F3D18	7	62363	62370	AGACTTTC		F19O5	10	56847	56854	AGACTTTG		F5I14	14	59052	59059	AGACTTTT		F5E19	3	25190	25183	TAAAGTCG		F11A3	2	58025	58032	CGACTTTC		F1L3	4	727	734	CGACTTTG		T25B24	5	5128	5121	AAAAGTCG		T24G5	4
F3H9	10	19709	19702	TAAAGTCT		F3D18	7	65280	65287	AGACTTTC		F19O5	10	56955	56962	AGACTTTG		F5I14	14	78203	78196	AAAAGTCT		F5E19	3	34414	34407	TAAAGTCG		F11A3	2	82747	82740	GAAAGTCG		F1L3	4	32350	32357	CGACTTTG		T25B24	5	23945	23952	CGACTTTT		T26B15	4
F3H9	10	27257	27264	AGACTTTA		F3D18	7	78582	78575	GAAAGTCT		F19O5	10	58041	58048	AGACTTTG		F5I14	14	80514	80507	AAAAGTCT		F5E19	3	38324	38331	CGACTTTA		F11C18	2	9464	9471	CGACTTTC		F1L3	4	64151	64158	CGACTTTG		T25B24	5	25393	25386	AAAAGTCG		T26B15	4
F3H9	10	37040	37047	AGACTTTA		F3D18	7	82529	82522	GAAAGTCT		F19O5	10	78860	78853	CAAAGTCT		F5I14	14	85700	85707	AGACTTTT		F5H14	3	16783	16776	TAAAGTCG		F11C18	2	60078	60085	CGACTTTC		F1L3	4	96348	96341	CAAAGTCG		T25B24	5	26260	26253	AAAAGTCG		T26B15	4
F3H9	10	40401	40394	TAAAGTCT		F3F24	7	15736	15729	GAAAGTCT		F19O5	10	96519	96512	CAAAGTCT		F5I14	14	87817	87810	AAAAGTCT		F5H14	3	78908	78901	TAAAGTCG		F12M16	2	87103	87096	GAAAGTCG		F20H23	4	37207	37200	CAAAGTCG		T25B24	5	46135	46142	CGACTTTT		T26B15	4
F3H9	10	55857	55864	AGACTTTA		F3F24	7	17827	17820	GAAAGTCT		F19O5	10	113022	113015	CAAAGTCT		F5I14	14	102884	102877	AAAAGTCT		F5H14	3	108690	108683	TAAAGTCG		F12M16	2	127826	127833	CGACTTTC		F20H23	4	55998	55991	CAAAGTCG		T25N20	5	79	72	AAAAGTCG		T27G7	4
F3H9	10	92009	92002	TAAAGTCT		F3F24	7	24319	24312	GAAAGTCT		F21P8	10	2401	2408	AGACTTTG		F5I14	14	105455	105448	AAAAGTCT		F5I14	3	37041	37034	TAAAGTCG		F13A11	2	12370	12363	GAAAGTCG		F20H23	4	76602	76609	CGACTTTG		T25N20	5	7985	7992	CGACTTTT		T27G7	4
F3H9	10	109925	109932	AGACTTTA		F3F24	7	41171	41164	GAAAGTCT		F21P8	10	8418	8425	AGACTTTG		F6E13	14	10443	10450	AGACTTTT		F5I14	3	38613	38606	TAAAGTCG		F13A11	2	19614	19621	CGACTTTC		F20H23	4	84736	84743	CGACTTTG		T25N20	5	27104	27097	AAAAGTCG		T27G7	4
F5D21	10	8708	8715	AGACTTTA		F3F24	7	48121	48114	GAAAGTCT		F21P8	10	16794	16801	AGACTTTG		F6E13	14	21968	21975	AGACTTTT		F5I14	3	46844	46837	TAAAGTCG		F13H10	2	39616	39623	CGACTTTC		F21A20	4	9491	9498	CGACTTTG		T25N20	5	44474	44467	AAAAGTCG		T27G7	4
F5D21	10	10371	10364	TAAAGTCT		F3F24	7	90905	90912	AGACTTTC		F21P8	10	19966	19973	AGACTTTG		F6E13	14	27061	27054	AAAAGTCT		F5J6	3	33705	33698	TAAAGTCG		F13H10	2	59132	59125	GAAAGTCG		F21A20	4	53553	53546	CAAAGTCG		T25N20	5	62366	62359	AAAAGTCG		T28P6	4
F5D21	10	40381	40388	AGACTTTA		F3F24	7	114240	114233	GAAAGTCT		F21P8	10	22756	22763	AGACTTTG		F6E13	14	29420	29427	AGACTTTT		F5J6	3	79507	79514	CGACTTTA		F13K3	2	45188	45181	GAAAGTCG		F21A20	4	61886	61879	CAAAGTCG		T28I19	5	9676	9683	CGACTTTT		T28P6	4
F5D21	10	40811	40804	TAAAGTCT		F4C21	7	3408	3415	AGACTTTC		F21P8	10	23718	23725	AGACTTTG		F6E13	14	33851	33844	AAAAGTCT		F5J6	3	89707	89714	CGACTTTA		F13K3	2	80215	80208	GAAAGTCG		F21A20	4	118087	118080	CAAAGTCG		T28I19	5	21095	21102	CGACTTTT		T28P6	4
F5D21	10	47728	47735	AGACTTTA		F4C21	7	28832	28839	AGACTTTC		F21P8	10	45174	45167	CAAAGTCT		F6E13	14	47990	47997	AGACTTTT		F5K20	3	193	186	TAAAGTCG		F13M14	2	16829	16822	GAAAGTCG		F22D16	4	24641	24634	CAAAGTCG		T28I19	5	33665	33658	AAAAGTCG		T28P6	4
F5D21	10	60270	60277	AGACTTTA		F4C21	7	41787	41794	AGACTTTC		F21P8	10	61399	61392	CAAAGTCT		F6E13	14	55167	55160	AAAAGTCT		F5K20	3	38931	38938	CGACTTTA		F13M14	2	35669	35662	GAAAGTCG		F22D16	4	32409	32402	CAAAGTCG		T28I19	5	71507	71514	CGACTTTT		T31P16	4
F5D21	10	62345	62352	AGACTTTA		F4C21	7	53977	53970	GAAAGTCT		F21P8	10	81370	81377	AGACTTTG		F6E13	14	58379	58386	AGACTTTT		F5K20	3	97178	97185	CGACTTTA		F13M23	2	42668	42675	CGACTTTC		F22D16	4	67388	67381	CAAAGTCG		T28I19	5	101258	101251	AAAAGTCG		T31P16	4
F5D21	10	62662	62669	AGACTTTA		F4C21	7	85261	85254	GAAAGTCT		F21P8	10	83697	83690	CAAAGTCT		F6E13	14	59266	59273	AGACTTTT		F5K24	3	1079	1086	CGACTTTA		F13M23	2	54188	54195	CGACTTTC		F22D16	4	69874	69867	CAAAGTCG		T28M21	5	6523	6516	AAAAGTCG		T31P16	4
F5D21	10	71879	71872	TAAAGTCT		F4C21	7	103006	102999	GAAAGTCT		F23F1	10	1789	1796	AGACTTTG		F6E13	14	65728	65721	AAAAGTCT		F5K24	3	74979	74972	TAAAGTCG		F13N6	2	40444	40437	GAAAGTCG		F23B23	4	28788	28795	CGACTTTG		T28M21	5	39439	39446	CGACTTTT		T31P16	4
F5D21	10	87765	87772	AGACTTTA		F4C21	7	117908	117901	GAAAGTCT		F23F1	10	22895	22888	CAAAGTCT		F6E13	14	68772	68779	AGACTTTT		F5K24	3	107102	107095	TAAAGTCG		F13N6	2	53417	53424	CGACTTTC		F23B23	4	32676	32683	CGACTTTG		T28M21	5	60864	60857	AAAAGTCG		T32A11	4
F6D8	10	7279	7272	TAAAGTCT		F4P12	7	36551	36544	GAAAGTCT		F23F1	10	25955	25962	AGACTTTG		F6E13	14	72598	72605	AGACTTTT		F6B6	3	2106	2099	TAAAGTCG		F14G6	2	89007	89000	GAAAGTCG		F23B23	4	41161	41168	CGACTTTG		T28M21	5	65717	65710	AAAAGTCG		T32A11	4
F6D8	10	12746	12753	AGACTTTA		F4P12	7	68089	68096	AGACTTTC		F23F1	10	35102	35095	CAAAGTCT		F6E13	14	100462	100469	AGACTTTT		F6B6	3	2850	2843	TAAAGTCG		F14G6	2	94939	94932	GAAAGTCG		F23B23	4	44210	44217	CGACTTTG		T28M21	5	76035	76028	AAAAGTCG		T32A11	4
F6D8	10	17590	17583	TAAAGTCT		F4P12	7	81569	81576	AGACTTTC		F23F1	10	40901	40908	AGACTTTG		F6E13	14	101676	101669	AAAAGTCT		F6B6	3	39968	39975	CGACTTTA		F14I3	2	40607	40614	CGACTTTC		F23C8	4	103540	103533	CAAAGTCG		T32B03	5	1213	1220	CGACTTTT		T32A11	4
F6D8	10	23230	23237	AGACTTTA		F4P12	7	95077	95070	GAAAGTCT		F23F1	10	42487	42480	CAAAGTCT		K21C13	14	13715	13708	AAAAGTCT		F6F9	3	10234	10241	CGACTTTA		F14I3	2	43567	43560	GAAAGTCG		F23C8	4	105545	105552	CGACTTTG		T32B03	5	27128	27135	CGACTTTT		T32M21	4
F6D8	10	49122	49115	TAAAGTCT		F4P12	7	97949	97956	AGACTTTC		F23F1	10	46788	46795	AGACTTTG		K21C13	14	25215	25222	AGACTTTT		F6F9	3	54529	54536	CGACTTTA		F14J22	2	48879	48886	CGACTTTC		F23C8	4	107869	107862	CAAAGTCG		T32B03	5	38651	38658	CGACTTTT		T32M21	4
F6D8	10	51496	51503	AGACTTTA		F4P12	7	110369	110376	AGACTTTC		F23F1	10	55460	55467	AGACTTTG		K21C13	14	25380	25387	AGACTTTT		F6F9	3	59166	59173	CGACTTTA		F14J22	2	82164	82157	GAAAGTCG		F23C8	4	109874	109881	CGACTTTG		T32B03	5	66687	66680	AAAAGTCG		T32M21	4
F6D8	10	64463	64456	TAAAGTCT		F4P12	7	116263	116256	GAAAGTCT		F23F1	10	80233	80226	CAAAGTCT		K21C13	14	30903	30896	AAAAGTCT		F6N23	3	10573	10566	TAAAGTCG		F14M19	2	19851	19844	GAAAGTCG		F23H11	4	33849	33856	CGACTTTG		T32B03	5	73080	73073	AAAAGTCG		T32M21	4
F6D8	10	94908	94915	AGACTTTA		F5O24	7	62611	62618	AGACTTTC		F23F1	10	83159	83166	AGACTTTG		K21C13	14	33086	33093	AGACTTTT		F6N23	3	85634	85641	CGACTTTA		F14M19	2	77437	77444	CGACTTTC		F23H11	4	40981	40974	CAAAGTCG		T32E20	5	4514	4521	CGACTTTT		T32N15	4
F6D8	10	101770	101777	AGACTTTA		F5O24	7	69908	69915	AGACTTTC		F28J12	10	6653	6660	AGACTTTG		K21C13	14	36716	36709	AAAAGTCT		F6N23	3	85677	85684	CGACTTTA		F14M4	2	19197	19204	CGACTTTC		F23H11	4	72608	72615	CGACTTTG		T32E20	5	7062	7069	CGACTTTT		T32N15	4
F6D8	10	109451	109458	AGACTTTA		F5O24	7	77076	77083	AGACTTTC		F28J12	10	8393	8400	AGACTTTG		K21C13	14	59547	59554	AGACTTTT		F7J8	3	17527	17520	TAAAGTCG		F14M4	2	33878	33885	CGACTTTC		F23H11	4	94927	94934	CGACTTTG		T32E20	5	20135	20142	CGACTTTT		T32N15	4
F6I18	10	3644	3637	TAAAGTCT		F5O24	7	80273	80280	AGACTTTC		F28J12	10	15892	15899	AGACTTTG		K21C13	14	61867	61874	AGACTTTT		F7J8	3	52918	52925	CGACTTTA		F14N23	2	20099	20092	GAAAGTCG		F24C20	4	15745	15752	CGACTTTG		T32E20	5	55619	55626	CGACTTTT		T32N15	4
F6I18	10	20081	20074	TAAAGTCT		F5O24	7	87197	87190	GAAAGTCT		F28J12	10	18212	18219	AGACTTTG		K21C13	14	68226	68233	AGACTTTT		F7J8	3	72415	72408	TAAAGTCG		F14N23	2	39954	39947	GAAAGTCG		F24C20	4	34818	34811	CAAAGTCG		T32E20	5	57309	57302	AAAAGTCG		T3J11	4
F6I18	10	31680	31687	AGACTTTA		F5O24	7	94948	94941	GAAAGTCT		F28J12	10	23478	23485	AGACTTTG		K21C13	14	70999	71006	AGACTTTT		F7P3	3	31093	31086	TAAAGTCG		F14O10	2	19152	19159	CGACTTTC		F24C20	4	57991	57998	CGACTTTG		T3F12	5	3236	3243	CGACTTTT		T3J11	4
F6I18	10	38157	38150	TAAAGTCT		F5O24	7	101123	101116	GAAAGTCT		F28J12	10	41566	41559	CAAAGTCT		K21C13	14	77240	77247	AGACTTTT		F7P3	3	53694	53701	CGACTTTA		F14O10	2	41673	41680	CGACTTTC		F24C20	4	66846	66839	CAAAGTCG		T3F12	5	13979	13972	AAAAGTCG		T3J11	4
F6I18	10	51189	51182	TAAAGTCT		F6G3	7	9668	9661	GAAAGTCT		F28J12	10	62342	62335	CAAAGTCT		K21C13	14	78675	78668	AAAAGTCT		F7P3	3	68828	68821	TAAAGTCG		F14O4	2	2227	2234	CGACTTTC		F24D13	4	38554	38561	CGACTTTG		T3F12	5	17298	17305	CGACTTTT		T3J11	4
F6I18	10	53891	53884	TAAAGTCT		F6G3	7	12693	12686	GAAAGTCT		F28J12	10	64413	64420	AGACTTTG		K21C13	14	79393	79400	AGACTTTT		F8A12	3	31373	31380	CGACTTTA		F14O4	2	53808	53801	GAAAGTCG		F24D13	4	44974	44967	CAAAGTCG		T3F12	5	45977	45970	AAAAGTCG		T3M13	4
F6I18	10	83909	83902	TAAAGTCT		F6G3	7	47008	47015	AGACTTTC		F28J12	10	77449	77442	CAAAGTCT		K21C13	14	83568	83561	AAAAGTCT		F8A12	3	35408	35401	TAAAGTCG		F14P14	2	14442	14449	CGACTTTC		F24D13	4	52292	52285	CAAAGTCG		T3F12	5	86645	86638	AAAAGTCG		T3M13	4
F6I18	10	91571	91578	AGACTTTA		F6G3	7	57290	57297	AGACTTTC		F28J12	10	81064	81071	AGACTTTG		T18F15	14	3400	3393	AAAAGTCT		F8A12	3	35891	35898	CGACTTTA		F14P14	2	69498	69505	CGACTTTC		F24D13	4	82813	82806	CAAAGTCG		T3P01	5	29884	29877	AAAAGTCG		T3M13	4
F6I18	10	92170	92163	TAAAGTCT		F6G3	7	61643	61636	GAAAGTCT		F2A19	10	3671	3664	CAAAGTCT		T18F15	14	8354	8361	AGACTTTT		F8D20	3	66638	66645	CGACTTTA		F15D2	2	13779	13786	CGACTTTC		F24I3	4	46183	46190	CGACTTTG		T3P01	5	42481	42488	CGACTTTT		T3M13	4
F6I18	10	93696	93689	TAAAGTCT		F6G3	7	82078	82071	GAAAGTCT		F2A19	10	31306	31313	AGACTTTG		T18F15	14	8402	8409	AGACTTTT		F8D20	3	68031	68024	TAAAGTCG		F15D2	2	23096	23103	CGACTTTC		F24I3	4	46220	46227	CGACTTTG		T3P01	5	52380	52387	CGACTTTT		T3P4	4
F8F6	10	4043	4036	TAAAGTCT		F6G3	7	92840	92833	GAAAGTCT		F2A19	10	33007	33000	CAAAGTCT		T18F15	14	8450	8457	AGACTTTT		F8D20	3	84138	84131	TAAAGTCG		F15F15	2	26346	26353	CGACTTTC		F24I3	4	64037	64030	CAAAGTCG		T3P01	5	59801	59808	CGACTTTT		T3P4	4
F8F6	10	5949	5942	TAAAGTCT		F8A12	7	1389	1382	GAAAGTCT		F2A19	10	57825	57818	CAAAGTCT		T18F15	14	8546	8553	AGACTTTT		F8F16	3	36024	36017	TAAAGTCG		F15F15	2	76465	76472	CGACTTTC		F24I3	4	89048	89041	CAAAGTCG		T3P01	5	63252	63245	AAAAGTCG		T3P4	4
F8F6	10	12032	12025	TAAAGTCT		F8A12	7	32213	32220	AGACTTTC		F2A19	10	60478	60485	AGACTTTG		T18F15	14	11472	11465	AAAAGTCT		F8F16	3	53753	53760	CGACTTTA		F15G16	2	17287	17280	GAAAGTCG		F26O13	4	15703	15710	CGACTTTG		T5C2	5	859	866	CGACTTTT		T3P4	4
F8F6	10	15150	15157	AGACTTTA		F8A12	7	42042	42035	GAAAGTCT		F2A19	10	69733	69740	AGACTTTG		T18F15	14	19723	19730	AGACTTTT		F8F16	3	59368	59375	CGACTTTA		F15G16	2	76891	76898	CGACTTTC		F26O13	4	54806	54799	CAAAGTCG		T5C2	5	29287	29280	AAAAGTCG		T4L20	4
F8F6	10	16871	16864	TAAAGTCT		F8A12	7	96835	96842	AGACTTTC		F2A19	10	71637	71644	AGACTTTG		T18F15	14	31561	31554	AAAAGTCT		F8F6	3	68612	68605	TAAAGTCG		F15H18	2	74744	74737	GAAAGTCG		F26O13	4	63253	63260	CGACTTTG		T5C2	5	34674	34667	AAAAGTCG		T4L20	4
F8F6	10	23089	23096	AGACTTTA		F8A12	7	98402	98395	GAAAGTCT		F2A19	10	75778	75785	AGACTTTG		T18F15	14	31588	31581	AAAAGTCT		F8F6	3	69222	69229	CGACTTTA		F15H18	2	85253	85260	CGACTTTC		F26O13	4	76563	76570	CGACTTTG		T5C2	5	47527	47520	AAAAGTCG		T4L20	4
F8F6	10	57350	57357	AGACTTTA		F8A12	7	101188	101195	AGACTTTC		F2A19	10	84093	84086	CAAAGTCT		T18F15	14	37998	37991	AAAAGTCT		F8F6	3	88010	88003	TAAAGTCG		F15K9	2	34155	34162	CGACTTTC		F28I8	4	40745	40752	CGACTTTG		T5C2	5	92571	92564	AAAAGTCG		T4L20	4
F8F6	10	57816	57823	AGACTTTA		F8A12	7	104764	104771	AGACTTTC		F2A19	10	86824	86817	CAAAGTCT		T18F15	14	39700	39707	AGACTTTT		F8L10	3	64956	64963	CGACTTTA		F15K9	2	65364	65371	CGACTTTC		F28I8	4	77881	77874	CAAAGTCG		T5P19	5	22613	22606	AAAAGTCG		T4P3	4
F8F6	10	86351	86358	AGACTTTA		F9L1	7	1495	1488	GAAAGTCT		F2J7	10	1192	1185	CAAAGTCT		T18F15	14	45965	45972	AGACTTTT		F8L10	3	65765	65758	TAAAGTCG		F15N16	2	35176	35169	GAAAGTCG		F28I8	4	91301	91308	CGACTTTG		T5P19	5	25545	25538	AAAAGTCG		T4P3	4
F8F6	10	88418	88411	TAAAGTCT		F9L1	7	34636	34643	AGACTTTC		F2J7	10	4838	4831	CAAAGTCT		T18F15	14	74521	74528	AGACTTTT		F8L10	3	91024	91031	CGACTTTA		F15N16	2	51357	51364	CGACTTTC		F28I8	4	109577	109570	CAAAGTCG		T5P19	5	36006	35999	AAAAGTCG		T4P3	4
F9A16	10	23780	23773	TAAAGTCT		F9L1	7	104211	104218	AGACTTTC		F2J7	10	10146	10153	AGACTTTG		T18F15	14	78473	78466	AAAAGTCT		F8M21	3	22656	22663	CGACTTTA		F15N18	2	65807	65800	GAAAGTCG		F28J12	4	64524	64531	CGACTTTG		T5P19	5	40075	40082	CGACTTTT		T4P3	4
F9A16	10	45237	45244	AGACTTTA		F9L1	7	108265	108258	GAAAGTCT		F2J7	10	19606	19613	AGACTTTG		T19C21	14	2677	2670	AAAAGTCT		F8M21	3	83461	83454	TAAAGTCG		F15N18	2	95683	95690	CGACTTTC		F28J12	4	64632	64639	CGACTTTG		T5P19	5	43254	43261	CGACTTTT		T5J8	4
F9A16	10	50055	50048	TAAAGTCT		F9L1	7	133192	133185	GAAAGTCT		F2J7	10	33950	33957	AGACTTTG		T19C21	14	4043	4036	AAAAGTCT		F8M21	3	103817	103810	TAAAGTCG		F15O11	2	46814	46807	GAAAGTCG		F28J12	4	68301	68294	CAAAGTCG		T6H20	5	38711	38704	AAAAGTCG		T5J8	4
F9A16	10	53460	53467	AGACTTTA		F9L1	7	134646	134653	AGACTTTC		F2J7	10	36585	36578	CAAAGTCT		T19C21	14	10066	10059	AAAAGTCT		F8N16	3	65485	65478	TAAAGTCG		F15O11	2	87894	87901	CGACTTTC		F28J12	4	109304	109297	CAAAGTCG		T6H20	5	40899	40892	AAAAGTCG		T5J8	4
F9A16	10	69842	69849	AGACTTTA		F9L1	7	136758	136751	GAAAGTCT		F2J7	10	46392	46385	CAAAGTCT		T19C21	14	16260	16267	AGACTTTT		F8N16	3	77829	77822	TAAAGTCG		F15O4	2	71912	71919	CGACTTTC		F28L1	4	12615	12622	CGACTTTG		T6H20	5	59622	59615	AAAAGTCG		T5J8	4
F9A16	10	73499	73492	TAAAGTCT		K16N12	7	11266	11259	GAAAGTCT		F2J7	10	51618	51611	CAAAGTCT		T19C21	14	21237	21230	AAAAGTCT		F8N16	3	84471	84464	TAAAGTCG		F15O4	2	129527	129534	CGACTTTC		F28L1	4	21151	21158	CGACTTTG		T6H20	5	82707	82714	CGACTTTT		T5K6	4
F9A16	10	82598	82605	AGACTTTA		K16N12	7	19629	19636	AGACTTTC		F2J7	10	67206	67199	CAAAGTCT		T19C21	14	28942	28949	AGACTTTT		F9E10	3	5150	5143	TAAAGTCG		F16A16	2	51089	51096	CGACTTTC		F28L1	4	24478	24471	CAAAGTCG		T6H20	5	84737	84730	AAAAGTCG		T5K6	4
F9A16	10	83435	83442	AGACTTTA		K16N12	7	29509	29502	GAAAGTCT		F2J7	10	80903	80910	AGACTTTG		T19C21	14	35098	35091	AAAAGTCT		F9E10	3	82172	82165	TAAAGTCG		F16A16	2	89383	89390	CGACTTTC		F28L1	4	42795	42802	CGACTTTG		T7M7	5	20178	20171	AAAAGTCG		T5K6	4
F9A16	10	87745	87752	AGACTTTA		K16N12	7	34536	34543	AGACTTTC		F3F20	10	5680	5673	CAAAGTCT		T19C21	14	35509	35502	AAAAGTCT		F9E10	3	82556	82549	TAAAGTCG		F16B3	2	62919	62926	CGACTTTC		F2I11	4	63882	63889	CGACTTTG		T7M7	5	46719	46712	AAAAGTCG		T5K6	4
F9A16	10	90012	90005	TAAAGTCT		K16N12	7	38316	38309	GAAAGTCT		F3F20	10	50227	50234	AGACTTTG		T19C21	14	36237	36230	AAAAGTCT		F9H3	3	28414	28421	CGACTTTA		F16B3	2	86744	86737	GAAAGTCG		F2I11	4	94489	94482	CAAAGTCG		T7M7	5	66037	66030	AAAAGTCG		T5M2	4
K5K13	10	3642	3635	TAAAGTCT		K16N12	7	53858	53851	GAAAGTCT		F3F20	10	50935	50942	AGACTTTG		T19C21	14	37275	37268	AAAAGTCT		F9H3	3	32879	32872	TAAAGTCG		F16D14	2	22636	22629	GAAAGTCG		F2I11	4	98828	98821	CAAAGTCG		T7M7	5	73430	73423	AAAAGTCG		T5M2	4
K5K13	10	6530	6537	AGACTTTA		K16N12	7	63561	63568	AGACTTTC		F3F20	10	53441	53434	CAAAGTCT		T19C21	14	46123	46116	AAAAGTCT		F9H3	3	69770	69777	CGACTTTA		F16D14	2	65617	65610	GAAAGTCG		F2I11	4	108266	108273	CGACTTTG		T7M7	5	88776	88783	CGACTTTT		T5M2	4
K5K13	10	6642	6649	AGACTTTA		K19B1	7	638	645	AGACTTTC		F3F20	10	54547	54554	AGACTTTG		T19C21	14	48363	48370	AGACTTTT		K12B20	3	44516	44523	CGACTTTA		F17C15	2	8909	8902	GAAAGTCG		F2I9	4	40446	40453	CGACTTTG		T8F5	5	6481	6488	CGACTTTT		T5M2	4
K5K13	10	7354	7361	AGACTTTA		K19B1	7	7520	7513	GAAAGTCT		F3F20	10	60784	60777	CAAAGTCT		T19C21	14	55510	55503	AAAAGTCT		K12B20	3	65482	65489	CGACTTTA		F17C15	2	13214	13221	CGACTTTC		F2I9	4	52313	52306	CAAAGTCG		T8F5	5	46480	46473	AAAAGTCG		T6J4	4
K5K13	10	12765	12772	AGACTTTA		K19B1	7	40752	40759	AGACTTTC		F3F20	10	71628	71621	CAAAGTCT		T19C21	14	69076	69083	AGACTTTT		K12B20	3	66534	66541	CGACTTTA		F17I23	2	9496	9503	CGACTTTC		F2I9	4	62840	62847	CGACTTTG		T8F5	5	57791	57784	AAAAGTCG		T6J4	4
K5K13	10	19759	19752	TAAAGTCT		K19B1	7	42688	42681	GAAAGTCT		F3F20	10	82423	82416	CAAAGTCT		T21B4	14	582	575	AAAAGTCT		K15N18	3	34299	34306	CGACTTTA		F17I23	2	13422	13429	CGACTTTC		F2I9	4	95595	95588	CAAAGTCG		T8F5	5	74310	74303	AAAAGTCG		T6J4	4
K5K13	10	23389	23382	TAAAGTCT		K19B1	7	46126	46133	AGACTTTC		F3F20	10	89915	89922	AGACTTTG		T21B4	14	8259	8266	AGACTTTT		K15N18	3	53864	53871	CGACTTTA		F17M19	2	13709	13716	CGACTTTC		F2K11	4	43069	43062	CAAAGTCG		T8F5	5	80786	80779	AAAAGTCG		T6J4	4
K5K13	10	30890	30897	AGACTTTA		K19B1	7	47028	47021	GAAAGTCT		F3F20	10	100389	100382	CAAAGTCT		T21B4	14	12931	12924	AAAAGTCT		K15N18	3	59767	59774	CGACTTTA		F17M19	2	24390	24383	GAAAGTCG		F2K11	4	44574	44581	CGACTTTG		T8O11	5	11057	11050	AAAAGTCG		T7I23	4
K5K13	10	39115	39122	AGACTTTA		K19B1	7	48082	48075	GAAAGTCT		F3L12	10	13800	13807	AGACTTTG		T21B4	14	21750	21743	AAAAGTCT		K16H17	3	17320	17313	TAAAGTCG		F18A12	2	18855	18862	CGACTTTC		F2K11	4	45899	45892	CAAAGTCG		T8O11	5	20740	20733	AAAAGTCG		T7I23	4
K5K13	10	64249	64256	AGACTTTA		K6M13	7	2196	2189	GAAAGTCT		F3L12	10	16678	16685	AGACTTTG		T21B4	14	21891	21898	AGACTTTT		K16H17	3	17363	17356	TAAAGTCG		F18A12	2	25864	25871	CGACTTTC		F2K11	4	76724	76731	CGACTTTG		T8O11	5	22261	22268	CGACTTTT		T7I23	4
MNA5	10	2846	2853	AGACTTTA		K6M13	7	14979	14986	AGACTTTC		F3L12	10	18035	18042	AGACTTTG		T21B4	14	40239	40232	AAAAGTCT		K16H17	3	33621	33628	CGACTTTA		F18A5	2	18796	18803	CGACTTTC		F2K13	4	28600	28593	CAAAGTCG		T8O11	5	75859	75866	CGACTTTT		T7I23	4
MNA5	10	13523	13530	AGACTTTA		K6M13	7	16060	16053	GAAAGTCT		F3L12	10	20443	20450	AGACTTTG		T21B4	14	43570	43577	AGACTTTT		K16L22	3	5260	5253	TAAAGTCG		F18A5	2	90586	90593	CGACTTTC		F2K13	4	44907	44914	CGACTTTG		T8O11	5	82455	82448	AAAAGTCG		T7N9	4
MNA5	10	38378	38371	TAAAGTCT		K6M13	7	16699	16692	GAAAGTCT		F3L12	10	25183	25190	AGACTTTG		T21B4	14	59456	59463	AGACTTTT		K16L22	3	8497	8504	CGACTTTA		F18C1	2	8211	8204	GAAAGTCG		F2K13	4	86328	86335	CGACTTTG		T9E8	5	2783	2790	CGACTTTT		T7N9	4
MNA5	10	39224	39231	AGACTTTA		K6M13	7	29015	29022	AGACTTTC		F3L12	10	32258	32251	CAAAGTCT		T21B4	14	59864	59871	AGACTTTT		K16L22	3	79769	79776	CGACTTTA		F18C1	2	52233	52240	CGACTTTC		F2K13	4	96608	96615	CGACTTTG		T9E8	5	6523	6530	CGACTTTT		T7N9	4
MNA5	10	51086	51093	AGACTTTA		K6M13	7	36156	36149	GAAAGTCT		F3L12	10	81783	81776	CAAAGTCT		T21B4	14	73910	73917	AGACTTTT		K18C1	3	35217	35224	CGACTTTA		F18E5	2	65892	65899	CGACTTTC		F2K15	4	19988	19981	CAAAGTCG		T9E8	5	37958	37951	AAAAGTCG		T7N9	4
MNA5	10	60886	60879	TAAAGTCT		K6M13	7	63016	63009	GAAAGTCT		F3L12	10	82305	82298	CAAAGTCT		T21B4	14	74105	74112	AGACTTTT		K18C1	3	44345	44352	CGACTTTA		F18E5	2	80922	80915	GAAAGTCG		F2K15	4	27871	27864	CAAAGTCG		T9E8	5	61524	61517	AAAAGTCG		T8B10	4
MNA5	10	81994	81987	TAAAGTCT		MED24	7	6605	6612	AGACTTTC		F3L12	10	90646	90653	AGACTTTG		T21B4	14	84587	84594	AGACTTTT		K18C1	3	54141	54134	TAAAGTCG		F18O14	2	3763	3770	CGACTTTC		F2K15	4	94036	94029	CAAAGTCG		T9E8	5	82797	82790	AAAAGTCG		T8B10	4
MNA5	10	86345	86338	TAAAGTCT		MED24	7	16452	16445	GAAAGTCT		F3L12	10	115359	115366	AGACTTTG		T21B4	14	86809	86816	AGACTTTT		K18P6	3	40604	40611	CGACTTTA		F18O14	2	93633	93626	GAAAGTCG		F2K15	4	94953	94946	CAAAGTCG		T9H9	5	22582	22575	AAAAGTCG		T8B10	4
MNA5	10	86819	86812	TAAAGTCT		MED24	7	22311	22304	GAAAGTCT		F4F15	10	18377	18370	CAAAGTCT		T21B4	14	88162	88169	AGACTTTT		K18P6	3	47362	47369	CGACTTTA		F18P9	2	32881	32874	GAAAGTCG		F2N1	4	34426	34419	CAAAGTCG		T9H9	5	43507	43500	AAAAGTCG		T8B10	4
MNA5	10	88542	88535	TAAAGTCT		MED24	7	38732	38739	AGACTTTC		F4F15	10	21299	21292	CAAAGTCT		T32A11	14	6672	6665	AAAAGTCT		K18P6	3	49776	49783	CGACTTTA		F18P9	2	94280	94287	CGACTTTC		F2N1	4	55086	55093	CGACTTTG		T9H9	5	64705	64712	CGACTTTT		T8M16	4
MXO21	10	856	863	AGACTTTA		MED24	7	40785	40778	GAAAGTCT		F4F15	10	21613	21620	AGACTTTG		T32A11	14	11223	11216	AAAAGTCT		K19M22	3	2281	2274	TAAAGTCG		F19B11	2	5692	5699	CGACTTTC		F2N1	4	55300	55293	CAAAGTCG		T9H9	5	70197	70190	AAAAGTCG		T8M16	4
MXO21	10	2304	2311	AGACTTTA		MED24	7	47363	47356	GAAAGTCT		F4F15	10	66839	66846	AGACTTTG		T32A11	14	17508	17515	AGACTTTT		K19M22	3	63660	63653	TAAAGTCG		F19B11	2	21736	21729	GAAAGTCG		F2N1	4	91930	91923	CAAAGTCG		T9H9	5	77639	77646	CGACTTTT		T8M16	4
MXO21	10	8053	8046	TAAAGTCT		MED24	7	67589	67582	GAAAGTCT		F4F15	10	83505	83498	CAAAGTCT		T32A11	14	24704	24711	AGACTTTT		K19M22	3	85438	85445	CGACTTTA		F19F18	2	34841	34848	CGACTTTC		F3L17	4	3355	3362	CGACTTTG		F10B6	4	101770	101777	CGACTTTT		T8M16	4
MXO21	10	43041	43034	TAAAGTCT		MIK22	7	12931	12938	AGACTTTC		F4F15	10	87245	87252	AGACTTTG		T32A11	14	37031	37038	AGACTTTT		K22F20	3	16845	16838	TAAAGTCG		F19F18	2	38134	38127	GAAAGTCG		F3L17	4	38612	38619	CGACTTTG		F10B6	4	103028	103021	AAAAGTCG		T8M17	4
MXO21	10	48444	48451	AGACTTTA		MIK22	7	12952	12959	AGACTTTC		F4F15	10	97660	97667	AGACTTTG		T32A11	14	46372	46365	AAAAGTCT		K22F20	3	16888	16881	TAAAGTCG		F19G10	2	82665	82658	GAAAGTCG		F3L17	4	53955	53962	CGACTTTG		F10B6	4	110167	110160	AAAAGTCG		T8M17	4
MXO21	10	59872	59879	AGACTTTA		MIK22	7	12973	12980	AGACTTTC		F4F15	10	97741	97748	AGACTTTG		T32A11	14	60005	59998	AAAAGTCT		K22F20	3	53580	53587	CGACTTTA		F19G10	2	89249	89242	GAAAGTCG		F3L17	4	74497	74490	CAAAGTCG		F10B6	4	118022	118015	AAAAGTCG		T8M17	4
MXO21	10	59902	59909	AGACTTTA		MIK22	7	21731	21738	AGACTTTC		F4F15	10	100683	100676	CAAAGTCT		T32A11	14	61683	61676	AAAAGTCT		K5J14	3	47498	47491	TAAAGTCG		F19I11	2	18715	18722	CGACTTTC		F4B14	4	8450	8457	CGACTTTG		F10N7	4	17214	17207	AAAAGTCG		T8M17	4
MXO21	10	60547	60554	AGACTTTA		MIK22	7	57157	57150	GAAAGTCT		F4F15	10	116218	116211	CAAAGTCT		T32A11	14	69909	69916	AGACTTTT		K5J14	3	51366	51373	CGACTTTA		F19I11	2	47303	47310	CGACTTTC		F4B14	4	12664	12657	CAAAGTCG		F10N7	4	34190	34183	AAAAGTCG		T8O18	4
MXO21	10	68473	68480	AGACTTTA		MIK22	7	59348	59341	GAAAGTCT		F8L2	10	1878	1885	AGACTTTG		T32A11	14	85277	85284	AGACTTTT		K5J14	3	63002	63009	CGACTTTA		F19K16	2	16677	16684	CGACTTTC		F4B14	4	55887	55894	CGACTTTG		F10N7	4	58804	58797	AAAAGTCG		T8O18	4
MXO21	10	76184	76177	TAAAGTCT		MIK22	7	69074	69067	GAAAGTCT		F8L2	10	21176	21183	AGACTTTG		T32A11	14	98326	98319	AAAAGTCT		K5K13	3	49501	49494	TAAAGTCG		F19K16	2	100888	100895	CGACTTTC		F4B14	4	84214	84221	CGACTTTG		F10N7	4	83697	83690	AAAAGTCG		T8O18	4
T18B22	10	24226	24233	AGACTTTA		MIL23	7	4630	4623	GAAAGTCT		F8L2	10	22729	22736	AGACTTTG		T32A11	14	100160	100153	AAAAGTCT		K5K13	3	71832	71825	TAAAGTCG		F19O5	2	73750	73743	GAAAGTCG		F4N21	4	21035	21042	CGACTTTG		F12B17	4	5660	5667	CGACTTTT		T8O18	4
T18B22	10	34463	34456	TAAAGTCT		MIL23	7	8362	8369	AGACTTTC		F8L2	10	28603	28610	AGACTTTG		T32A11	14	105536	105543	AGACTTTT		K5K13	3	71875	71868	TAAAGTCG		F19O5	2	114939	114932	GAAAGTCG		F4N21	4	49745	49752	CGACTTTG		F12B17	4	44936	44943	CGACTTTT		T8O3	4
T18B22	10	34660	34653	TAAAGTCT		MIL23	7	16977	16984	AGACTTTC		F8L2	10	44445	44452	AGACTTTG		T32A11	14	116848	116841	AAAAGTCT		K6M13	3	38463	38456	TAAAGTCG		F1C12	2	469	476	CGACTTTC		F4N21	4	92649	92642	CAAAGTCG		F12B17	4	45978	45985	CGACTTTT		T8O3	4
T18B22	10	36088	36081	TAAAGTCT		MIL23	7	34235	34242	AGACTTTC		F8L2	10	50117	50124	AGACTTTG		T3F12	14	10109	10116	AGACTTTT		K6M13	3	51794	51787	TAAAGTCG		F1C12	2	26506	26499	GAAAGTCG		F4N21	4	94879	94872	CAAAGTCG		F12B17	4	58909	58902	AAAAGTCG		T8O3	4
T18B22	10	45428	45435	AGACTTTA		MIL23	7	44495	44488	GAAAGTCT		F8L2	10	63561	63568	AGACTTTG		T3F12	14	10406	10413	AGACTTTT		K6M13	3	86398	86405	CGACTTTA		F1E22	2	45755	45748	GAAAGTCG		F5J5	4	15910	15903	CAAAGTCG		F13C5	4	15101	15094	AAAAGTCG		T8O3	4
T18B22	10	52963	52956	TAAAGTCT		MIL23	7	56471	56464	GAAAGTCT		F8L2	10	79001	78994	CAAAGTCT		T3F12	14	12966	12959	AAAAGTCT		K7L4	3	28273	28280	CGACTTTA		F1E22	2	49661	49668	CGACTTTC		F5J5	4	36306	36313	CGACTTTG		F13C5	4	28376	28383	CGACTTTT		T9A14	4
T18B22	10	67201	67208	AGACTTTA		MIL23	7	66113	66106	GAAAGTCT		F8L2	10	86751	86758	AGACTTTG		T3F12	14	13122	13115	AAAAGTCT		K7L4	3	45057	45050	TAAAGTCG		F1I21	2	15856	15863	CGACTTTC		F5J5	4	89065	89072	CGACTTTG		F13C5	4	70370	70363	AAAAGTCG		T9A14	4
T18B22	10	79879	79886	AGACTTTA		T10D17	7	972	965	GAAAGTCT		F8L2	10	90947	90954	AGACTTTG		T3F12	14	16055	16048	AAAAGTCT		K7L4	3	61276	61269	TAAAGTCG		F1I21	2	27640	27647	CGACTTTC		F5J5	4	102368	102375	CGACTTTG		F13C5	4	81532	81525	AAAAGTCG		T9A14	4
T18B22	10	84007	84000	TAAAGTCT		T10D17	7	14064	14071	AGACTTTC		K21H1	10	256	263	AGACTTTG		T3F12	14	18444	18437	AAAAGTCT		K7P8	3	9663	9656	TAAAGTCG		F1N18	2	23300	23307	CGACTTTC		F5O11	4	4145	4152	CGACTTTG		F13F21	4	41256	41249	AAAAGTCG		T9A14	4
T18B22	10	87677	87670	TAAAGTCT		T10D17	7	14724	14731	AGACTTTC		K21H1	10	16074	16081	AGACTTTG		T3F12	14	20970	20977	AGACTTTT		K7P8	3	36222	36215	TAAAGTCG		F1N18	2	28615	28608	GAAAGTCG		F5O11	4	18299	18292	CAAAGTCG		F13F21	4	49448	49455	CGACTTTT		C6L9	3
T21F11	10	5013	5006	TAAAGTCT		T10D17	7	29211	29204	GAAAGTCT		K21H1	10	27073	27080	AGACTTTG		T3F12	14	22658	22651	AAAAGTCT		K7P8	3	44841	44848	CGACTTTA		F1O13	2	68588	68595	CGACTTTC		F5O11	4	71676	71669	CAAAGTCG		F13F21	4	66505	66498	AAAAGTCG		C6L9	3
T21F11	10	14509	14516	AGACTTTA		T10D17	7	33298	33291	GAAAGTCT		K21H1	10	55806	55799	CAAAGTCT		T3F12	14	33641	33648	AGACTTTT		K9I9	3	165	158	TAAAGTCG		F1O13	2	94668	94661	GAAAGTCG		F5O11	4	87521	87528	CGACTTTG		F13F21	4	118474	118481	CGACTTTT		C6L9	3
T21F11	10	36108	36101	TAAAGTCT		T10D17	7	40728	40721	GAAAGTCT		K21H1	10	56207	56200	CAAAGTCT		T3F12	14	38815	38808	AAAAGTCT		K9I9	3	22003	21996	TAAAGTCG		F20B18	2	17832	17839	CGACTTTC		F6B6	4	1795	1788	CAAAGTCG		F13K3	4	20274	20281	CGACTTTT		F11C18	3
T21F11	10	38304	38311	AGACTTTA		T10D17	7	65577	65584	AGACTTTC		K21H1	10	61316	61323	AGACTTTG		T3F12	14	54631	54638	AGACTTTT		K9I9	3	41055	41048	TAAAGTCG		F20B18	2	56500	56493	GAAAGTCG		F6B6	4	22138	22131	CAAAGTCG		F13K3	4	22255	22262	CGACTTTT		F11C18	3
T21F11	10	43087	43080	TAAAGTCT		T10F5	7	7373	7366	GAAAGTCT		K21H1	10	65959	65966	AGACTTTG		T3F12	14	81593	81586	AAAAGTCT		MAF19	3	15507	15514	CGACTTTA		F20C19	2	15275	15282	CGACTTTC		F6B6	4	22536	22543	CGACTTTG		F13K3	4	27105	27112	CGACTTTT		F11C18	3
T21F11	10	43838	43831	TAAAGTCT		T10F5	7	7388	7381	GAAAGTCT		K21H1	10	78990	78997	AGACTTTG		T3F12	14	90666	90673	AGACTTTT		MAF19	3	19797	19804	CGACTTTA		F20C19	2	27339	27332	GAAAGTCG		F6B6	4	42289	42282	CAAAGTCG		F13K3	4	71965	71972	CGACTTTT		F11I11	3
T21F11	10	49084	49077	TAAAGTCT		T10F5	7	16633	16626	GAAAGTCT		K21H1	10	81931	81924	CAAAGTCT		T3F12	14	105132	105125	AAAAGTCT		MAF19	3	40702	40709	CGACTTTA		F20L16	2	13563	13570	CGACTTTC		F6D8	4	6565	6558	CAAAGTCG		F13M7	4	35466	35459	AAAAGTCG		F11I11	3
T21F11	10	58940	58933	TAAAGTCT		T10F5	7	19846	19853	AGACTTTC		K21H1	10	82231	82238	AGACTTTG		T3G21	14	621	628	AGACTTTT		MAL21	3	21513	21506	TAAAGTCG		F20L16	2	18386	18379	GAAAGTCG		F6D8	4	16876	16869	CAAAGTCG		F13M7	4	39762	39769	CGACTTTT		F11I11	3
T21F11	10	62530	62537	AGACTTTA		T10F5	7	21076	21069	GAAAGTCT		K8K14	10	22453	22460	AGACTTTG		T3G21	14	5259	5266	AGACTTTT		MAL21	3	43639	43632	TAAAGTCG		F20M13	2	45379	45372	GAAAGTCG		F6D8	4	41599	41606	CGACTTTG		F13M7	4	49041	49034	AAAAGTCG		F12B7	3
T21F11	10	73333	73340	AGACTTTA		T10F5	7	23197	23204	AGACTTTC		K8K14	10	25573	25580	AGACTTTG		T3G21	14	8598	8605	AGACTTTT		MAL21	3	74789	74796	CGACTTTA		F20M13	2	78377	78370	GAAAGTCG		F6D8	4	75267	75274	CGACTTTG		F13M7	4	80846	80839	AAAAGTCG		F12B7	3
T26D3	10	45202	45195	TAAAGTCT		T10F5	7	57552	57559	AGACTTTC		K8K14	10	28928	28935	AGACTTTG		T3G21	14	14229	14222	AAAAGTCT		MCD7	3	13454	13461	CGACTTTA		F20M17	2	83294	83301	CGACTTTC		F6E13	4	24214	24207	CAAAGTCG		F14L2	4	4199	4192	AAAAGTCG		F12B7	3
T26D3	10	60334	60341	AGACTTTA		T12K4	7	1827	1834	AGACTTTC		K8K14	10	47215	47208	CAAAGTCT		T3G21	14	20968	20975	AGACTTTT		MCD7	3	64862	64869	CGACTTTA		F20M17	2	88382	88389	CGACTTTC		F6E13	4	32947	32940	CAAAGTCG		F14L2	4	28920	28927	CGACTTTT		F12C20	3
T26D3	10	60414	60407	TAAAGTCT		T12K4	7	10944	10937	GAAAGTCT		K8K14	10	58554	58547	CAAAGTCT		T3G21	14	45649	45642	AAAAGTCT		MCD7	3	69550	69557	CGACTTTA		F20N2	2	12778	12785	CGACTTTC		F6E13	4	75694	75687	CAAAGTCG		F14L2	4	38531	38524	AAAAGTCG		F12C20	3
T26D3	10	61204	61211	AGACTTTA		T12K4	7	25377	25384	AGACTTTC		K8K14	10	64215	64208	CAAAGTCT		T3G21	14	46905	46912	AGACTTTT		MDB19	3	8738	8731	TAAAGTCG		F20N2	2	17677	17684	CGACTTTC		F6E13	4	81105	81098	CAAAGTCG		F14L2	4	56308	56301	AAAAGTCG		F12C20	3
T26D3	10	62299	62292	TAAAGTCT		T12K4	7	41409	41416	AGACTTTC		K8K14	10	70346	70353	AGACTTTG		T3G21	14	49503	49496	AAAAGTCT		MDB19	3	28574	28581	CGACTTTA		F21P8	2	59169	59176	CGACTTTC		F6F22	4	43679	43672	CAAAGTCG		F14O10	4	1184	1177	AAAAGTCG		F12E4	3
T26D3	10	62316	62323	AGACTTTA		T12K4	7	71168	71175	AGACTTTC		K8K14	10	73902	73895	CAAAGTCT		T3G21	14	58542	58535	AAAAGTCT		MDB19	3	82848	82841	TAAAGTCG		F21P8	2	71827	71820	GAAAGTCG		F6F22	4	43741	43748	CGACTTTG		F14O10	4	7789	7796	CGACTTTT		F12E4	3
T26D3	10	62449	62442	TAAAGTCT		T12K4	7	78740	78733	GAAAGTCT		K8K14	10	74695	74702	AGACTTTG		T3G21	14	59307	59300	AAAAGTCT		MDC11	3	11141	11134	TAAAGTCG		F22C12	2	86846	86853	CGACTTTC		F6F22	4	46877	46870	CAAAGTCG		F14O10	4	17631	17638	CGACTTTT		F12E4	3
T26D3	10	62947	62940	TAAAGTCT		T12K4	7	89618	89625	AGACTTTC		K8K14	10	80996	81003	AGACTTTG		T3G21	14	61740	61733	AAAAGTCT		MDC11	3	36177	36170	TAAAGTCG		F22C12	2	88893	88900	CGACTTTC		F6F22	4	104273	104266	CAAAGTCG		F14O10	4	29838	29831	AAAAGTCG		F12K21	3
T26D3	10	63099	63092	TAAAGTCT		T14P4	7	5507	5514	AGACTTTC		MDA7	10	6351	6344	CAAAGTCT		T3G21	14	65708	65701	AAAAGTCT		MDC11	3	86056	86063	CGACTTTA		F22F7	2	13494	13487	GAAAGTCG		F6H5	4	25951	25944	CAAAGTCG		F14P1	4	13494	13487	AAAAGTCG		F12K21	3
T26D3	10	80918	80911	TAAAGTCT		T14P4	7	11762	11755	GAAAGTCT		MDA7	10	15623	15616	CAAAGTCT		T3G21	14	78952	78959	AGACTTTT		MDH9	3	3240	3247	CGACTTTA		F22F7	2	85538	85531	GAAAGTCG		F6H5	4	32648	32641	CAAAGTCG		F14P1	4	21487	21494	CGACTTTT		F12K21	3
T28I19	10	1378	1371	TAAAGTCT		T14P4	7	47593	47586	GAAAGTCT		MDA7	10	30250	30243	CAAAGTCT		T3G21	14	81382	81389	AGACTTTT		MDH9	3	36195	36202	CGACTTTA		F22K18	2	61679	61672	GAAAGTCG		F6H5	4	81139	81132	CAAAGTCG		F14P1	4	26549	26556	CGACTTTT		F12K8	3
T28I19	10	5650	5643	TAAAGTCT		T14P4	7	51984	51977	GAAAGTCT		MDA7	10	35462	35469	AGACTTTG		T5E15	14	5914	5907	AAAAGTCT		MDH9	3	71969	71962	TAAAGTCG		F22K18	2	98572	98565	GAAAGTCG		F6H5	4	86414	86407	CAAAGTCG		F14P1	4	27635	27642	CGACTTTT		F12K8	3
T28I19	10	28526	28533	AGACTTTA		T14P4	7	55101	55108	AGACTTTC		MDA7	10	37336	37343	AGACTTTG		T5E15	14	28232	28225	AAAAGTCT		MDJ22	3	18595	18588	TAAAGTCG		F22K20	2	6970	6977	CGACTTTC		F6H8	4	34710	34717	CGACTTTG		F15G16	4	34038	34045	CGACTTTT		F12K8	3
T28I19	10	38140	38147	AGACTTTA		T14P4	7	66049	66042	GAAAGTCT		MDA7	10	44963	44970	AGACTTTG		T5E15	14	29161	29154	AAAAGTCT		MDJ22	3	64433	64426	TAAAGTCG		F22K20	2	45857	45864	CGACTTTC		F6H8	4	72096	72089	CAAAGTCG		F15G16	4	52298	52291	AAAAGTCG		F13M23	3
T28I19	10	46468	46461	TAAAGTCT		T14P4	7	93353	93360	AGACTTTC		MDA7	10	62491	62498	AGACTTTG		T5E15	14	31678	31685	AGACTTTT		MDJ22	3	68439	68446	CGACTTTA		F22L4	2	31285	31292	CGACTTTC		F6H8	4	76775	76782	CGACTTTG		F15G16	4	53582	53589	CGACTTTT		F13M23	3
T28I19	10	46648	46655	AGACTTTA		T15M6	7	5325	5332	AGACTTTC		MDA7	10	67984	67991	AGACTTTG		T5E15	14	54139	54132	AAAAGTCT		MDN11	3	51060	51067	CGACTTTA		F22L4	2	46956	46949	GAAAGTCG		F6H8	4	79050	79043	CAAAGTCG		F15G16	4	56312	56305	AAAAGTCG		F13M23	3
T28I19	10	67749	67756	AGACTTTA		T15M6	7	5621	5628	AGACTTTC		MDA7	10	78498	78505	AGACTTTG		T5E15	14	65327	65320	AAAAGTCT		MDN11	3	67838	67831	TAAAGTCG		F22O6	2	18501	18494	GAAAGTCG		F6I18	4	28312	28319	CGACTTTG		F15H21	4	10848	10855	CGACTTTT		F13N6	3
T28I19	10	87591	87584	TAAAGTCT		T15M6	7	11442	11435	GAAAGTCT		MDA7	10	85839	85832	CAAAGTCT		T5E15	14	66291	66298	AGACTTTT		MDN11	3	69625	69618	TAAAGTCG		F22O6	2	44385	44378	GAAAGTCG		F6I18	4	28502	28495	CAAAGTCG		F15H21	4	13008	13015	CGACTTTT		F13N6	3
T28I19	10	87795	87788	TAAAGTCT		T15M6	7	16827	16834	AGACTTTC		MKD15	10	11788	11781	CAAAGTCT		T5E15	14	71149	71142	AAAAGTCT		MFB13	3	13115	13108	TAAAGTCG		F23E13	2	54194	54187	GAAAGTCG		F6I18	4	33325	33332	CGACTTTG		F15H21	4	51950	51943	AAAAGTCG		F13N6	3
T28I19	10	106686	106679	TAAAGTCT		T15M6	7	36138	36145	AGACTTTC		MKD15	10	18813	18806	CAAAGTCT		T5E15	14	83417	83424	AGACTTTT		MFB13	3	35947	35954	CGACTTTA		F23E13	2	92758	92751	GAAAGTCG		F6I18	4	33364	33371	CGACTTTG		F15H21	4	75250	75243	AAAAGTCG		F14A1	3
T28J14	10	4013	4006	TAAAGTCT		T15M6	7	73491	73498	AGACTTTC		MKD15	10	24524	24531	AGACTTTG		T5E15	14	84550	84557	AGACTTTT		MFB13	3	72339	72332	TAAAGTCG		F23H6	2	37053	37046	GAAAGTCG		F6N23	4	28126	28133	CGACTTTG		F16A14	4	79969	79962	AAAAGTCG		F14A1	3
T28J14	10	19847	19854	AGACTTTA		T15M6	7	82839	82846	AGACTTTC		MKD15	10	53474	53467	CAAAGTCT		T5E15	14	87495	87502	AGACTTTT		MGD8	3	11916	11923	CGACTTTA		F23H6	2	90177	90170	GAAAGTCG		F6N23	4	32537	32530	CAAAGTCG		F16A14	4	88578	88585	CGACTTTT		F14A1	3
T28J14	10	21897	21904	AGACTTTA		T17B22	7	2068	2061	GAAAGTCT		MKD15	10	61724	61731	AGACTTTG		T5E15	14	93263	93270	AGACTTTT		MGD8	3	18601	18608	CGACTTTA		F23J3	2	27837	27830	GAAAGTCG		F6N23	4	40485	40478	CAAAGTCG		F16A14	4	88630	88637	CGACTTTT		F14C21	3
T28J14	10	22303	22296	TAAAGTCT		T17B22	7	12791	12784	GAAAGTCT		MKD15	10	62041	62048	AGACTTTG		T5E15	14	95989	95996	AGACTTTT		MGD8	3	41215	41208	TAAAGTCG		F23J3	2	42401	42408	CGACTTTC		F6N23	4	81943	81936	CAAAGTCG		F16A14	4	91954	91947	AAAAGTCG		F14C21	3
T28J14	10	43675	43682	AGACTTTA		T17B22	7	21318	21311	GAAAGTCT		MKD15	10	66429	66436	AGACTTTG		T5E15	14	99440	99447	AGACTTTT		MGF10	3	15945	15938	TAAAGTCG		F23M2	2	102135	102142	CGACTTTC		F6P23	4	19984	19977	CAAAGTCG		F16D14	4	551	558	CGACTTTT		F14C21	3
T28J14	10	51841	51848	AGACTTTA		T17B22	7	36617	36610	GAAAGTCT		MKD15	10	69850	69857	AGACTTTG		T5M16	14	13734	13727	AAAAGTCT		MGF10	3	42630	42623	TAAAGTCG		F23M2	2	103746	103753	CGACTTTC		F6P23	4	45646	45653	CGACTTTG		F16D14	4	12742	12749	CGACTTTT		F14G24	3
T28J14	10	60701	60708	AGACTTTA		T17B22	7	62291	62298	AGACTTTC		MKD15	10	73402	73395	CAAAGTCT		T5M16	14	28890	28897	AGACTTTT		MGF10	3	59416	59409	TAAAGTCG		F24B9	2	15373	15366	GAAAGTCG		F6P23	4	76197	76190	CAAAGTCG		F16D14	4	43397	43404	CGACTTTT		F14G24	3
T28J14	10	65682	65689	AGACTTTA		T17B22	7	76675	76668	GAAAGTCT		MKD15	10	74850	74857	AGACTTTG		T5M16	14	30865	30858	AAAAGTCT		MGH6	3	125	118	TAAAGTCG		F24B9	2	84439	84446	CGACTTTC		F6P23	4	85829	85822	CAAAGTCG		F16D14	4	72496	72503	CGACTTTT		F14G24	3
T28J14	10	88414	88407	TAAAGTCT		T17B22	7	94135	94128	GAAAGTCT		MOD1	10	33472	33479	AGACTTTG		T5M16	14	42293	42286	AAAAGTCT		MGH6	3	31689	31682	TAAAGTCG		F24D7	2	13841	13848	CGACTTTC		F7D19	4	35317	35310	CAAAGTCG		F16J13	4	47169	47176	CGACTTTT		F14G6	3
T28J14	10	92703	92710	AGACTTTA		T17F15	7	810	803	GAAAGTCT		MOD1	10	41624	41617	CAAAGTCT		T5M16	14	43234	43227	AAAAGTCT		MGH6	3	54198	54205	CGACTTTA		F24D7	2	83359	83366	CGACTTTC		F7D19	4	47133	47126	CAAAGTCG		F16J13	4	48229	48236	CGACTTTT		F14G6	3
T4D8	10	13711	13718	AGACTTTA		T17F15	7	30007	30014	AGACTTTC		MOD1	10	49501	49508	AGACTTTG		T5M16	14	47154	47161	AGACTTTT		MIK22	3	36972	36979	CGACTTTA		F24H14	2	38028	38035	CGACTTTC		F7D19	4	68527	68520	CAAAGTCG		F16J13	4	59632	59625	AAAAGTCG		F14G6	3
T4D8	10	21280	21287	AGACTTTA		T17F15	7	50079	50072	GAAAGTCT		MOD1	10	54747	54754	AGACTTTG		T5M16	14	47709	47702	AAAAGTCT		MIK22	3	41354	41347	TAAAGTCG		F24H14	2	58364	58357	GAAAGTCG		F7D19	4	69949	69956	CGACTTTG		F16J13	4	65149	65156	CGACTTTT		F14J16	3
T4D8	10	44763	44756	TAAAGTCT		T17F15	7	58245	58252	AGACTTTC		MOD1	10	70526	70533	AGACTTTG		T5M16	14	63463	63470	AGACTTTT		MIK22	3	56601	56594	TAAAGTCG		F24K9	2	34048	34041	GAAAGTCG		F7D8	4	21819	21826	CGACTTTG		F17A17	4	8150	8143	AAAAGTCG		F14J16	3
T4D8	10	50832	50839	AGACTTTA		T17F15	7	71443	71450	AGACTTTC		MOD1	10	71360	71353	CAAAGTCT		T5M16	14	66640	66633	AAAAGTCT		MJB20	3	4234	4241	CGACTTTA		F24K9	2	109807	109814	CGACTTTC		F7D8	4	65153	65146	CAAAGTCG		F17A17	4	35407	35400	AAAAGTCG		F14J16	3
T4D8	10	60692	60699	AGACTTTA		T17F15	7	80401	80408	AGACTTTC		MOD1	10	79229	79236	AGACTTTG		T5M16	14	69976	69983	AGACTTTT		MJB20	3	14434	14441	CGACTTTA		F24M12	2	89107	89114	CGACTTTC		F7D8	4	67018	67011	CAAAGTCG		F17A17	4	71394	71401	CGACTTTT		F14L2	3
T4D8	10	66939	66946	AGACTTTA		T17F15	7	90446	90453	AGACTTTC		MOD1	10	81685	81678	CAAAGTCT		T5M16	14	79241	79234	AAAAGTCT		MJB20	3	49977	49970	TAAAGTCG		F24M12	2	124416	124409	GAAAGTCG		F7D8	4	79047	79040	CAAAGTCG		F17A17	4	114992	114985	AAAAGTCG		F14L2	3
T4D8	10	73223	73216	TAAAGTCT		T18C6	7	27611	27618	AGACTTTC		MOD1	10	83624	83617	CAAAGTCT		T5M16	14	81780	81773	AAAAGTCT		MKD15	3	34294	34287	TAAAGTCG		F24P17	2	21368	21361	GAAAGTCG		F7E22	4	9331	9338	CGACTTTG		F17C15	4	9464	9471	CGACTTTT		F14L2	3
T4D8	10	84017	84024	AGACTTTA		T18C6	7	36274	36267	GAAAGTCT		MOD1	10	85562	85555	CAAAGTCT		T5M16	14	87999	88006	AGACTTTT		MKD15	3	44648	44655	CGACTTTA		F24P17	2	26826	26833	CGACTTTC		F7E22	4	13782	13789	CGACTTTG		F17C15	4	30578	30585	CGACTTTT		F14P1	3
T4D8	10	87453	87460	AGACTTTA		T18C6	7	56036	56043	AGACTTTC		MPA24	10	4001	3994	CAAAGTCT		T5M16	14	99566	99573	AGACTTTT		MKD15	3	65460	65453	TAAAGTCG		F25A4	2	21540	21547	CGACTTTC		F7E22	4	27066	27073	CGACTTTG		F17C15	4	89807	89800	AAAAGTCG		F14P1	3
T4D8	10	88971	88964	TAAAGTCT		T18C6	7	63338	63331	GAAAGTCT		MPA24	10	20202	20209	AGACTTTG		T6J4	14	3013	3020	AGACTTTT		MLJ15	3	19834	19827	TAAAGTCG		F25A4	2	32832	32825	GAAAGTCG		F7E22	4	95929	95922	CAAAGTCG		F17C15	4	102562	102555	AAAAGTCG		F14P1	3
T8P19	10	11609	11616	AGACTTTA		T18C6	7	73859	73866	AGACTTTC		MPA24	10	24611	24604	CAAAGTCT		T6J4	14	8236	8243	AGACTTTT		MLJ15	3	19974	19967	TAAAGTCG		F25E4	2	12013	12006	GAAAGTCG		F8D11	4	5169	5176	CGACTTTG		F17F8	4	25374	25381	CGACTTTT		F14P13	3
T8P19	10	13965	13958	TAAAGTCT		T18C6	7	82647	82640	GAAAGTCT		MPA24	10	26198	26191	CAAAGTCT		T6J4	14	16197	16190	AAAAGTCT		MLJ15	3	20017	20010	TAAAGTCG		F25E4	2	65244	65251	CGACTTTC		F8D11	4	9635	9628	CAAAGTCG		F17F8	4	65318	65311	AAAAGTCG		F14P13	3
T8P19	10	18561	18554	TAAAGTCT		T18C6	7	84177	84170	GAAAGTCT		MPA24	10	32406	32399	CAAAGTCT		T6J4	14	30698	30705	AGACTTTT		MMJ24	3	3533	3540	CGACTTTA		F25I16	2	11302	11309	CGACTTTC		F8D11	4	25169	25162	CAAAGTCG		F17F8	4	79374	79381	CGACTTTT		F14P13	3
T8P19	10	39952	39945	TAAAGTCT		T1B8	7	47846	47853	AGACTTTC		MPA24	10	38024	38017	CAAAGTCT		T6J4	14	35824	35817	AAAAGTCT		MMJ24	3	8120	8127	CGACTTTA		F25I16	2	35388	35381	GAAAGTCG		F8D11	4	92920	92927	CGACTTTG		F17F8	4	88043	88050	CGACTTTT		F15A17	3
T8P19	10	56398	56405	AGACTTTA		T1B8	7	60587	60594	AGACTTTC		MPA24	10	43798	43791	CAAAGTCT		T6J4	14	37596	37603	AGACTTTT		MMJ24	3	25541	25534	TAAAGTCG		F25P22	2	31324	31317	GAAAGTCG		F8D20	4	34628	34635	CGACTTTG		F18A12	4	9974	9967	AAAAGTCG		F15A17	3
T8P19	10	57760	57767	AGACTTTA		T1B8	7	69164	69157	GAAAGTCT		MPA24	10	55202	55195	CAAAGTCT		T6J4	14	50215	50222	AGACTTTT		MNJ7	3	31896	31889	TAAAGTCG		F25P22	2	83103	83110	CGACTTTC		F8D20	4	78362	78355	CAAAGTCG		F18A12	4	34421	34428	CGACTTTT		F15A17	3
T8P19	10	60771	60764	TAAAGTCT		T1B8	7	84469	84462	GAAAGTCT		MPA24	10	59114	59121	AGACTTTG		T6J4	14	53668	53675	AGACTTTT		MNJ7	3	38799	38792	TAAAGTCG		F26B15	2	45325	45332	CGACTTTC		F8D20	4	88744	88751	CGACTTTG		F18A12	4	104594	104601	CGACTTTT		F15E12	3
T8P19	10	91371	91364	TAAAGTCT		T1B8	7	106450	106457	AGACTTTC		MPA24	10	78371	78378	AGACTTTG		T6J4	14	72052	72045	AAAAGTCT		MNJ7	3	66122	66115	TAAAGTCG		F26B15	2	60222	60215	GAAAGTCG		F8D20	4	92958	92951	CAAAGTCG		F18A12	4	130509	130516	CGACTTTT		F15E12	3
T8P19	10	92864	92871	AGACTTTA		T1B8	7	108580	108587	AGACTTTC		MRO11	10	5853	5846	CAAAGTCT		T6J4	14	82411	82418	AGACTTTT		MPF21	3	44196	44203	CGACTTTA		F26B6	2	40776	40783	CGACTTTC		F8F16	4	22822	22815	CAAAGTCG		F19I11	4	3363	3356	AAAAGTCG		F15E12	3
T8P19	10	95226	95219	TAAAGTCT		T1B8	7	109694	109701	AGACTTTC		MRO11	10	10071	10064	CAAAGTCT		T6J4	14	84285	84292	AGACTTTT		MPF21	3	46108	46101	TAAAGTCG		F26B6	2	68466	68473	CGACTTTC		F8F16	4	42420	42427	CGACTTTG		F19I11	4	21504	21497	AAAAGTCG		F15G16	3
YUP8H12R	10	5246	5253	AGACTTTA		T1J24	7	14672	14679	AGACTTTC		MRO11	10	14191	14198	AGACTTTG		T6J4	14	89638	89631	AAAAGTCT		MPF21	3	55172	55179	CGACTTTA		F26F24	2	21920	21913	GAAAGTCG		F8F16	4	45654	45661	CGACTTTG		F19I11	4	47773	47780	CGACTTTT		F15G16	3
YUP8H12R	10	44862	44869	AGACTTTA		T1J24	7	21350	21357	AGACTTTC		MRO11	10	22171	22178	AGACTTTG		T6J4	14	95951	95958	AGACTTTT		MPO12	3	3327	3320	TAAAGTCG		F26F24	2	89579	89586	CGACTTTC		F8F16	4	65238	65245	CGACTTTG		F19I11	4	84195	84202	CGACTTTT		F15G16	3
YUP8H12R	10	54135	54142	AGACTTTA		T1J24	7	21417	21424	AGACTTTC		MRO11	10	63423	63416	CAAAGTCT		T6J4	14	99772	99779	AGACTTTT		MPO12	3	16422	16429	CGACTTTA		F26G5	2	24253	24246	GAAAGTCG		F8N16	4	18953	18946	CAAAGTCG		F19K19	4	15693	15700	CGACTTTT		F15H11	3
YUP8H12R	10	65901	65908	AGACTTTA		T1J24	7	21462	21469	AGACTTTC		MRO11	10	68415	68408	CAAAGTCT		F11F19	13	10747	10740	AAAAGTCT		MPO12	3	85908	85915	CGACTTTA		F26G5	2	60107	60114	CGACTTTC		F8N16	4	37925	37932	CGACTTTG		F19K19	4	47780	47773	AAAAGTCG		F15H11	3
YUP8H12R	10	69148	69155	AGACTTTA		T1J24	7	25983	25990	AGACTTTC		MRO11	10	72801	72794	CAAAGTCT		F11F19	13	29989	29982	AAAAGTCT		MQK4	3	34722	34715	TAAAGTCG		F27A10	2	17935	17928	GAAAGTCG		F8N16	4	63195	63202	CGACTTTG		F19K19	4	51966	51959	AAAAGTCG		F15H11	3
YUP8H12R	10	78635	78628	TAAAGTCT		T1J24	7	32787	32794	AGACTTTC		MRO11	10	79249	79242	CAAAGTCT		F11F19	13	30954	30961	AGACTTTT		MQK4	3	53105	53112	CGACTTTA		F27A10	2	60468	60475	CGACTTTC		F8N16	4	87298	87305	CGACTTTG		F19K19	4	62817	62824	CGACTTTT		F15H21	3
YUP8H12R	10	99753	99746	TAAAGTCT		T1J24	7	61927	61934	AGACTTTC		MRO11	10	81134	81141	AGACTTTG		F11F19	13	36585	36578	AAAAGTCT		MQK4	3	80959	80952	TAAAGTCG		F27B13	2	38694	38687	GAAAGTCG		F9C16	4	5602	5595	CAAAGTCG		F1C9	4	24620	24627	CGACTTTT		F15H21	3
YUP8H12R	10	103082	103075	TAAAGTCT		T1N24	7	7927	7934	AGACTTTC		MRO11	10	90735	90728	CAAAGTCT		F11F19	13	45803	45810	AGACTTTT		MRA19	3	80829	80822	TAAAGTCG		F27B13	2	39295	39288	GAAAGTCG		F9C16	4	10830	10837	CGACTTTG		F1C9	4	30374	30367	AAAAGTCG		F15H21	3
YUP8H12R	10	146109	146102	TAAAGTCT		T1N24	7	17353	17360	AGACTTTC		MSH12	10	6000	5993	CAAAGTCT		F11F19	13	57411	57418	AGACTTTT		MRA19	3	82419	82426	CGACTTTA		F27C21	2	4610	4617	CGACTTTC		F9C16	4	19610	19603	CAAAGTCG		F1C9	4	85743	85736	AAAAGTCG		F15J5	3
YUP8H12R	10	157978	157971	TAAAGTCT		T1N24	7	35045	35038	GAAAGTCT		MSH12	10	20926	20933	AGACTTTG		F11F19	13	64144	64151	AGACTTTT		MRA19	3	89615	89608	TAAAGTCG		F27C21	2	29102	29109	CGACTTTC		F9C16	4	100175	100182	CGACTTTG		F1C9	4	92700	92707	CGACTTTT		F15J5	3
F10A2	9	13735	13742	AGACTTTA		T1N24	7	80485	80492	AGACTTTC		MSH12	10	30139	30146	AGACTTTG		F11F19	13	67956	67949	AAAAGTCT		MRH10	3	2457	2464	CGACTTTA		F27H5	2	29218	29211	GAAAGTCG		F9D18	4	45014	45007	CAAAGTCG		F1E22	4	814	807	AAAAGTCG		F15J5	3
F10A2	9	24169	24162	TAAAGTCT		T1N24	7	99217	99224	AGACTTTC		MSH12	10	34707	34714	AGACTTTG		F11F19	13	69403	69410	AGACTTTT		MRH10	3	29287	29294	CGACTTTA		F27H5	2	64482	64475	GAAAGTCG		F9D18	4	51954	51947	CAAAGTCG		F1E22	4	7805	7798	AAAAGTCG		F15L12	3
F10A2	9	27436	27443	AGACTTTA		T1N24	7	102739	102732	GAAAGTCT		MSH12	10	42627	42634	AGACTTTG		F11F19	13	78510	78503	AAAAGTCT		MRH10	3	40396	40389	TAAAGTCG		F27L4	2	27325	27332	CGACTTTC		F9D18	4	58893	58886	CAAAGTCG		F1E22	4	36158	36151	AAAAGTCG		F15L12	3
F10A2	9	40410	40417	AGACTTTA		T1N24	7	113186	113179	GAAAGTCT		MSH12	10	48267	48260	CAAAGTCT		F11F19	13	96008	96001	AAAAGTCT		MSA6	3	21683	21690	CGACTTTA		F27L4	2	69269	69276	CGACTTTC		F9D18	4	65834	65827	CAAAGTCG		F1E22	4	70417	70424	CGACTTTT		F15L12	3
F10A2	9	51218	51211	TAAAGTCT		T2P3	7	5552	5559	AGACTTTC		MSH12	10	65365	65358	CAAAGTCT		F11F19	13	113816	113823	AGACTTTT		MSA6	3	31126	31133	CGACTTTA		F27M3	2	24107	24100	GAAAGTCG		K11J9	4	7500	7493	CAAAGTCG		F1I21	4	16362	16369	CGACTTTT		F15M7	3
F10A2	9	69253	69246	TAAAGTCT		T2P3	7	17545	17552	AGACTTTC		MSH12	10	72653	72646	CAAAGTCT		F11F19	13	118778	118771	AAAAGTCT		MSA6	3	35948	35955	CGACTTTA		F27M3	2	106265	106258	GAAAGTCG		K11J9	4	11863	11870	CGACTTTG		F1I21	4	29361	29368	CGACTTTT		F15M7	3
F10A2	9	81520	81527	AGACTTTA		T2P3	7	57897	57890	GAAAGTCT		MSH12	10	75028	75021	CAAAGTCT		F12G12	13	8780	8773	AAAAGTCT		MSL3	3	20107	20100	TAAAGTCG		F28C11	2	17112	17119	CGACTTTC		K11J9	4	18888	18895	CGACTTTG		F1I21	4	29770	29777	CGACTTTT		F15M7	3
F10A2	9	83543	83550	AGACTTTA		T2P3	7	57920	57927	AGACTTTC		MSH12	10	82549	82542	CAAAGTCT		F12G12	13	22861	22868	AGACTTTT		MSL3	3	34250	34257	CGACTTTA		F28C11	2	67064	67071	CGACTTTC		K11J9	4	72484	72477	CAAAGTCG		F1I21	4	38677	38670	AAAAGTCG		F15O5	3
F10A2	9	87293	87300	AGACTTTA		T2P3	7	71856	71849	GAAAGTCT		MUL8	10	13502	13495	CAAAGTCT		F12G12	13	28338	28345	AGACTTTT		MSL3	3	59801	59808	CGACTTTA		F28I16	2	57288	57295	CGACTTTC		K12B20	4	8708	8701	CAAAGTCG		F1L3	4	40169	40176	CGACTTTT		F15O5	3
F11F19	9	3472	3479	AGACTTTA		T2P3	7	74465	74472	AGACTTTC		MUL8	10	16049	16042	CAAAGTCT		F12G12	13	32123	32130	AGACTTTT		MTC11	3	37827	37820	TAAAGTCG		F28I16	2	79974	79967	GAAAGTCG		K12B20	4	10955	10962	CGACTTTG		F1L3	4	48790	48797	CGACTTTT		F15O5	3
F11F19	9	8373	8380	AGACTTTA		T2P3	7	76344	76351	AGACTTTC		MUL8	10	28780	28787	AGACTTTG		F12G12	13	33491	33498	AGACTTTT		MTC11	3	53247	53240	TAAAGTCG		F28J12	2	36629	36622	GAAAGTCG		K12B20	4	43532	43525	CAAAGTCG		F1L3	4	88146	88153	CGACTTTT		F16B3	3
F11F19	9	19992	19985	TAAAGTCT		T30E16	7	11708	11701	GAAAGTCT		MUL8	10	45755	45762	AGACTTTG		F12G12	13	37654	37647	AAAAGTCT		MTC11	3	60614	60607	TAAAGTCG		F28J12	2	44783	44776	GAAAGTCG		K12B20	4	75990	75997	CGACTTTG		F1L3	4	89745	89738	AAAAGTCG		F16B3	3
F11F19	9	23122	23115	TAAAGTCT		T30E16	7	38610	38617	AGACTTTC		MUL8	10	48056	48063	AGACTTTG		F12G12	13	44170	44177	AGACTTTT		MUK11	3	20202	20195	TAAAGTCG		F28K19	2	82492	82485	GAAAGTCG		M7J2	4	29842	29835	CAAAGTCG		F1O11	4	2323	2316	AAAAGTCG		F16B3	3
F11F19	9	44497	44504	AGACTTTA		T30E16	7	43175	43168	GAAAGTCT		MUL8	10	54004	53997	CAAAGTCT		F12G12	13	48299	48292	AAAAGTCT		MUK11	3	46116	46109	TAAAGTCG		F28K19	2	109678	109671	GAAAGTCG		M7J2	4	38314	38307	CAAAGTCG		F1O11	4	19118	19111	AAAAGTCG		F16D14	3
F11F19	9	79043	79050	AGACTTTA		T30E16	7	44975	44982	AGACTTTC		MUL8	10	59092	59099	AGACTTTG		F12G12	13	50528	50535	AGACTTTT		MUK11	3	76398	76405	CGACTTTA		F28M11	2	52641	52634	GAAAGTCG		M7J2	4	48718	48725	CGACTTTG		F1O11	4	52281	52274	AAAAGTCG		F16D14	3
F11F19	9	109577	109584	AGACTTTA		T30E16	7	50242	50249	AGACTTTC		MUL8	10	69977	69970	CAAAGTCT		F12G12	13	65103	65096	AAAAGTCT		MUL3	3	15331	15338	CGACTTTA		F28M11	2	81440	81433	GAAAGTCG		M7J2	4	67256	67249	CAAAGTCG		F1O11	4	73989	73996	CGACTTTT		F16D14	3
F11F19	9	113502	113509	AGACTTTA		T30E16	7	80954	80961	AGACTTTC		MUL8	10	75224	75231	AGACTTTG		F12G12	13	84615	84608	AAAAGTCT		MUL3	3	65714	65707	TAAAGTCG		F28N24	2	2703	2710	CGACTTTC		MBK23	4	39809	39816	CGACTTTG		F20B18	4	5923	5930	CGACTTTT		F16N3	3
F11F19	9	113847	113854	AGACTTTA		T30E16	7	81012	81005	GAAAGTCT		MUL8	10	81265	81258	CAAAGTCT		F12G12	13	118814	118807	AAAAGTCT		MUL3	3	72048	72041	TAAAGTCG		F28N24	2	18062	18055	GAAAGTCG		MBK23	4	43707	43700	CAAAGTCG		F20B18	4	73971	73964	AAAAGTCG		F16N3	3
F12A12	9	19452	19459	AGACTTTA		T30N20	7	13054	13047	GAAAGTCT		MZF16	10	6806	6799	CAAAGTCT		F12G12	13	120794	120801	AGACTTTT		MUL8	3	32928	32921	TAAAGTCG		F2D10	2	10031	10038	CGACTTTC		MBK23	4	61939	61946	CGACTTTG		F20B18	4	86418	86411	AAAAGTCG		F16N3	3
F12A12	9	26814	26807	TAAAGTCT		T30N20	7	30893	30900	AGACTTTC		MZF16	10	8194	8201	AGACTTTG		F14D16	13	7586	7579	AAAAGTCT		MUL8	3	83703	83710	CGACTTTA		F2D10	2	123482	123475	GAAAGTCG		MBK23	4	67883	67890	CGACTTTG		F20B18	4	101317	101310	AAAAGTCG		F17A13	3
F12A12	9	28967	28960	TAAAGTCT		T30N20	7	39261	39268	AGACTTTC		MZF16	10	20112	20119	AGACTTTG		F14D16	13	19425	19432	AGACTTTT		MUL8	3	90580	90587	CGACTTTA		F2I11	2	22187	22180	GAAAGTCG		MCB17	4	16790	16797	CGACTTTG		F20D23	4	24721	24728	CGACTTTT		F17A13	3
F12A12	9	47839	47846	AGACTTTA		T30N20	7	43040	43033	GAAAGTCT		MZF16	10	23369	23362	CAAAGTCT		F14D16	13	19825	19832	AGACTTTT		MXA21	3	3510	3517	CGACTTTA		F2I11	2	36066	36059	GAAAGTCG		MCB17	4	17266	17259	CAAAGTCG		F20D23	4	28121	28128	CGACTTTT		F17A13	3
F12A12	9	52762	52755	TAAAGTCT		T30N20	7	46565	46558	GAAAGTCT		MZF16	10	31164	31157	CAAAGTCT		F14D16	13	29234	29241	AGACTTTT		MXA21	3	15728	15735	CGACTTTA		F2I9	2	2389	2396	CGACTTTC		MCB17	4	19855	19862	CGACTTTG		F20D23	4	63439	63446	CGACTTTT		F17A17	3
F12A12	9	56884	56877	TAAAGTCT		T30N20	7	61430	61423	GAAAGTCT		MZF16	10	33143	33136	CAAAGTCT		F14D16	13	31101	31094	AAAAGTCT		MXA21	3	61228	61221	TAAAGTCG		F2I9	2	88452	88445	GAAAGTCG		MCB17	4	77789	77782	CAAAGTCG		F20D23	4	101397	101404	CGACTTTT		F17A17	3
F12A12	9	61291	61298	AGACTTTA		T30N20	7	66938	66945	AGACTTTC		MZF16	10	38345	38352	AGACTTTG		F14D16	13	31999	32006	AGACTTTT		MZA15	3	14660	14667	CGACTTTA		F2J10	2	22853	22846	GAAAGTCG		MCK7	4	10656	10649	CAAAGTCG		F20M13	4	13374	13367	AAAAGTCG		F17A17	3
F12A12	9	77267	77260	TAAAGTCT		T31B5	7	6461	6468	AGACTTTC		MZF16	10	41602	41595	CAAAGTCT		F14D16	13	32057	32064	AGACTTTT		MZA15	3	30309	30316	CGACTTTA		F2J10	2	50258	50251	GAAAGTCG		MCK7	4	55709	55716	CGACTTTG		F20M13	4	66427	66434	CGACTTTT		F17A22	3
F12A12	9	83507	83500	TAAAGTCT		T31B5	7	11106	11099	GAAAGTCT		MZF16	10	53866	53873	AGACTTTG		F14D16	13	37407	37414	AGACTTTT		MZA15	3	54500	54493	TAAAGTCG		F2P16	2	79277	79284	CGACTTTC		MCK7	4	72976	72969	CAAAGTCG		F20M13	4	80713	80720	CGACTTTT		F17A22	3
F12A24	9	3181	3188	AGACTTTA		T31B5	7	41000	40993	GAAAGTCT		MZF16	10	62020	62027	AGACTTTG		F14D16	13	39611	39618	AGACTTTT		MZB10	3	8345	8352	CGACTTTA		F2P16	2	79524	79531	CGACTTTC		MCK7	4	84237	84230	CAAAGTCG		F20M13	4	86160	86153	AAAAGTCG		F17A22	3
F12A24	9	16260	16267	AGACTTTA		T31B5	7	47053	47060	AGACTTTC		T10F5	10	23398	23391	CAAAGTCT		F14D16	13	48795	48802	AGACTTTT		MZB10	3	28937	28944	CGACTTTA		F3E22	2	13698	13705	CGACTTTC		MFE16	4	10608	10615	CGACTTTG		F22C12	4	42999	43006	CGACTTTT		F17C15	3
F12A24	9	32757	32764	AGACTTTA		T31B5	7	62171	62164	GAAAGTCT		T10F5	10	26293	26300	AGACTTTG		F14D16	13	50774	50767	AAAAGTCT		MZB10	3	43703	43696	TAAAGTCG		F3E22	2	43748	43755	CGACTTTC		MFE16	4	13416	13409	CAAAGTCG		F22C12	4	64839	64832	AAAAGTCG		F17C15	3
F12A24	9	35728	35721	TAAAGTCT		T31B5	7	66463	66456	GAAAGTCT		T10F5	10	49835	49828	CAAAGTCT		F14D16	13	50898	50891	AAAAGTCT		MZE19	3	19751	19744	TAAAGTCG		F3F24	2	24493	24486	GAAAGTCG		MFE16	4	15421	15414	CAAAGTCG		F22C12	4	81935	81928	AAAAGTCG		F17C15	3
F12A24	9	44961	44954	TAAAGTCT		T31B5	7	77511	77504	GAAAGTCT		T10F5	10	70907	70914	AGACTTTG		F14D16	13	66547	66540	AAAAGTCT		MZE19	3	20331	20324	TAAAGTCG		F3F24	2	124329	124336	CGACTTTC		MFE16	4	16209	16202	CAAAGTCG		F22C12	4	85635	85628	AAAAGTCG		F17F16	3
F12A24	9	49587	49594	AGACTTTA		T5E15	7	37106	37099	GAAAGTCT		T10F5	10	76586	76593	AGACTTTG		F14P3	13	11538	11531	AAAAGTCT		MZE19	3	20355	20362	CGACTTTA		F3H9	2	20085	20092	CGACTTTC		MFJ20	4	53147	53154	CGACTTTG		F22G10	4	6037	6044	CGACTTTT		F17F16	3
F12A24	9	61510	61517	AGACTTTA		T5E15	7	39330	39337	AGACTTTC		T10F5	10	77509	77502	CAAAGTCT		F14P3	13	18466	18459	AAAAGTCT		MZF18	3	59176	59169	TAAAGTCG		F3H9	2	45864	45857	GAAAGTCG		MFJ20	4	61526	61519	CAAAGTCG		F22G10	4	31102	31095	AAAAGTCG		F17F16	3
F12A24	9	79388	79381	TAAAGTCT		T5E15	7	49799	49792	GAAAGTCT		T10F5	10	78993	78986	CAAAGTCT		F14P3	13	28557	28564	AGACTTTT		MZF18	3	68093	68086	TAAAGTCG		F3I6	2	42682	42675	GAAAGTCG		MFJ20	4	71334	71327	CAAAGTCG		F22G10	4	31984	31991	CGACTTTT		F17J6	3
F12A24	9	82300	82293	TAAAGTCT		T5E15	7	51287	51280	GAAAGTCT		T10F5	10	83573	83566	CAAAGTCT		F14P3	13	29264	29257	AAAAGTCT		MZF18	3	73001	72994	TAAAGTCG		F3I6	2	114694	114701	CGACTTTC		MFJ20	4	78433	78440	CGACTTTG		F22G10	4	86693	86686	AAAAGTCG		F17J6	3
F12F1	9	79	86	AGACTTTA		T5E15	7	57690	57683	GAAAGTCT		T10F5	10	93246	93253	AGACTTTG		F14P3	13	31442	31449	AGACTTTT		MZN1	3	27393	27400	CGACTTTA		F3N23	2	77371	77364	GAAAGTCG		MGH6	4	8676	8683	CGACTTTG		F23A5	4	59706	59713	CGACTTTT		F17J6	3
F12F1	9	17232	17225	TAAAGTCT		T5E15	7	67539	67546	AGACTTTC		T10F5	10	101683	101676	CAAAGTCT		F14P3	13	55103	55110	AGACTTTT		MZN1	3	50196	50189	TAAAGTCG		F3N23	2	106192	106199	CGACTTTC		MGH6	4	24533	24540	CGACTTTG		F23A5	4	71613	71620	CGACTTTT		F17L24	3
F12F1	9	69078	69071	TAAAGTCT		T5E15	7	99047	99040	GAAAGTCT		T15D2	10	2266	2273	AGACTTTG		F14P3	13	57620	57627	AGACTTTT		MZN1	3	83953	83946	TAAAGTCG		F3O9	2	81711	81704	GAAAGTCG		MGH6	4	32735	32728	CAAAGTCG		F23A5	4	73318	73325	CGACTTTT		F17L24	3
F12F1	9	70026	70033	AGACTTTA		T9I22	7	10652	10659	AGACTTTC		T15D2	10	3265	3272	AGACTTTG		F14P3	13	62562	62569	AGACTTTT		MZN14	3	14430	14423	TAAAGTCG		F3O9	2	101552	101559	CGACTTTC		MGH6	4	59751	59744	CAAAGTCG		F23A5	4	88397	88404	CGACTTTT		F17L24	3
F12F1	9	72120	72127	AGACTTTA		T9I22	7	17346	17339	GAAAGTCT		T15D2	10	3307	3314	AGACTTTG		F14P3	13	64004	64011	AGACTTTT		MZN14	3	45468	45475	CGACTTTA		F3P11	2	45135	45128	GAAAGTCG		MIO24	4	10765	10758	CAAAGTCG		F24D13	4	11583	11590	CGACTTTT		F18O14	3
F12F1	9	81233	81240	AGACTTTA		T9I22	7	35996	35989	GAAAGTCT		T15D2	10	16401	16394	CAAAGTCT		F14P3	13	75908	75915	AGACTTTT		MZN14	3	80185	80178	TAAAGTCG		F3P11	2	55000	54993	GAAAGTCG		MIO24	4	14324	14317	CAAAGTCG		F24D13	4	27578	27585	CGACTTTT		F18O14	3
F12F1	9	115637	115644	AGACTTTA		T9I22	7	64957	64950	GAAAGTCT		T15D2	10	39827	39834	AGACTTTG		F14P3	13	80540	80533	AAAAGTCT		T10D17	3	16521	16528	CGACTTTA		F4B14	2	24138	24131	GAAAGTCG		MIO24	4	15823	15816	CAAAGTCG		F24D13	4	45991	45984	AAAAGTCG		F18O14	3
F12F1	9	118765	118758	TAAAGTCT		T9I22	7	68434	68441	AGACTTTC		T15D2	10	44352	44359	AGACTTTG		F14P3	13	83941	83934	AAAAGTCT		T10D17	3	49760	49753	TAAAGTCG		F4B14	2	27971	27978	CGACTTTC		MIO24	4	70033	70026	CAAAGTCG		F24D13	4	89087	89080	AAAAGTCG		F18P9	3
F12F1	9	120608	120615	AGACTTTA		T9I22	7	76393	76400	AGACTTTC		T15D2	10	49786	49793	AGACTTTG		F14P3	13	88458	88451	AAAAGTCT		T10D17	3	71215	71208	TAAAGTCG		F4D11	2	37033	37026	GAAAGTCG		MJG19	4	5302	5295	CAAAGTCG		F24M12	4	27199	27206	CGACTTTT		F18P9	3
F12L6	9	30684	30691	AGACTTTA		T9I22	7	80768	80761	GAAAGTCT		T15D2	10	75976	75983	AGACTTTG		F15K20	13	22460	22453	AAAAGTCT		T10F20	3	9239	9246	CGACTTTA		F4D11	2	83253	83260	CGACTTTC		MJG19	4	6647	6640	CAAAGTCG		F24M12	4	28872	28865	AAAAGTCG		F18P9	3
F12L6	9	37792	37785	TAAAGTCT		T9L3	7	2699	2692	GAAAGTCT		T15D2	10	80512	80519	AGACTTTG		F15K20	13	28640	28647	AGACTTTT		T10F20	3	27192	27185	TAAAGTCG		F4F7	2	5122	5115	GAAAGTCG		MJG19	4	15959	15966	CGACTTTG		F24M12	4	60190	60197	CGACTTTT		F19D11	3
F12L6	9	41612	41619	AGACTTTA		T9L3	7	24078	24071	GAAAGTCT		T15D2	10	82753	82760	AGACTTTG		F15K20	13	29018	29011	AAAAGTCT		T10F20	3	30419	30412	TAAAGTCG		F4F7	2	70883	70876	GAAAGTCG		MJG19	4	21892	21899	CGACTTTG		F24M12	4	115782	115789	CGACTTTT		F19D11	3
F12L6	9	43824	43831	AGACTTTA		T9L3	7	24313	24320	AGACTTTC		T19P19	10	17594	17587	CAAAGTCT		F15K20	13	33961	33968	AGACTTTT		T11A7	3	9721	9728	CGACTTTA		F4H6	2	40605	40612	CGACTTTC		MLF18	4	1512	1505	CAAAGTCG		F24O1	4	2561	2568	CGACTTTT		F19D11	3
F12L6	9	49691	49698	AGACTTTA		T9L3	7	26959	26952	GAAAGTCT		T19P19	10	31062	31055	CAAAGTCT		F15K20	13	34342	34335	AAAAGTCT		T11A7	3	36659	36652	TAAAGTCG		F4H6	2	75754	75761	CGACTTTC		MLF18	4	11844	11851	CGACTTTG		F24O1	4	33677	33670	AAAAGTCG		F19O5	3
F12L6	9	61786	61793	AGACTTTA		T9L3	7	39005	39012	AGACTTTC		T19P19	10	34023	34030	AGACTTTG		F15K20	13	45542	45535	AAAAGTCT		T11A7	3	77680	77687	CGACTTTA		F4N21	2	4082	4089	CGACTTTC		MLF18	4	42170	42177	CGACTTTG		F24O1	4	36192	36185	AAAAGTCG		F19O5	3
F12L6	9	74876	74883	AGACTTTA		T9L3	7	69979	69972	GAAAGTCT		T19P19	10	39618	39611	CAAAGTCT		F15K20	13	56089	56082	AAAAGTCT		T11G11	3	8748	8755	CGACTTTA		F4N21	2	60504	60511	CGACTTTC		MLF18	4	65975	65982	CGACTTTG		F24O1	4	57470	57463	AAAAGTCG		F19O5	3
F12L6	9	90331	90338	AGACTTTA		T9L3	7	76489	76496	AGACTTTC		T19P19	10	45841	45834	CAAAGTCT		F15K20	13	76550	76557	AGACTTTT		T11G11	3	25683	25690	CGACTTTA		F4P13	2	34816	34809	GAAAGTCG		MLM24	4	5574	5581	CGACTTTG		F25O24	4	17717	17710	AAAAGTCG		F1B16	3
F12L6	9	93360	93353	TAAAGTCT		C6L9	6	68224	68217	GAAAGTCT		T19P19	10	47658	47651	CAAAGTCT		F15K20	13	84047	84054	AGACTTTT		T11G11	3	68870	68863	TAAAGTCG		F4P13	2	83397	83404	CGACTTTC		MLM24	4	55460	55453	CAAAGTCG		F25O24	4	30980	30973	AAAAGTCG		F1B16	3
F13K23	9	1351	1344	TAAAGTCT		C6L9	6	76680	76673	GAAAGTCT		T19P19	10	56932	56925	CAAAGTCT		F15K20	13	94867	94874	AGACTTTT		T11I18	3	32419	32412	TAAAGTCG		F5A18	2	47197	47190	GAAAGTCG		MLM24	4	62554	62561	CGACTTTG		F25O24	4	53433	53426	AAAAGTCG		F1B16	3
F13K23	9	3946	3939	TAAAGTCT		C6L9	6	84632	84625	GAAAGTCT		T19P19	10	66972	66965	CAAAGTCT		F15K20	13	101263	101270	AGACTTTT		T11I18	3	56577	56584	CGACTTTA		F5A18	2	95101	95108	CGACTTTC		MLM24	4	68906	68913	CGACTTTG		F25O24	4	70525	70532	CGACTTTT		F1L3	3
F13K23	9	28131	28138	AGACTTTA		C6L9	6	93412	93419	AGACTTTC		T19P19	10	73559	73552	CAAAGTCT		F15K20	13	106914	106907	AAAAGTCT		T11I18	3	62899	62892	TAAAGTCG		F5D21	2	67682	67689	CGACTTTC		MNL12	4	2610	2617	CGACTTTG		F26B6	4	28202	28209	CGACTTTT		F1L3	3
F13K23	9	29319	29312	TAAAGTCT		C6L9	6	104971	104978	AGACTTTC		T19P19	10	75361	75354	CAAAGTCT		F15K20	13	116036	116029	AAAAGTCT		T12H1	3	66800	66807	CGACTTTA		F5D21	2	68940	68933	GAAAGTCG		MNL12	4	2618	2625	CGACTTTG		F26B6	4	30450	30457	CGACTTTT		F1L3	3
F13K23	9	34181	34188	AGACTTTA		C6L9	6	120078	120085	AGACTTTC		T24G23	10	7423	7416	CAAAGTCT		F16G20	13	2248	2255	AGACTTTT		T12H1	3	118003	117996	TAAAGTCG		F5E6	2	7729	7736	CGACTTTC		MNL12	4	9345	9338	CAAAGTCG		F26B6	4	52739	52732	AAAAGTCG		F1N18	3
F13K23	9	54222	54229	AGACTTTA		F10A2	6	35722	35729	AGACTTTC		T24G23	10	17287	17294	AGACTTTG		F16G20	13	3868	3875	AGACTTTT		T12H1	3	132837	132830	TAAAGTCG		F5E6	2	52435	52428	GAAAGTCG		MNL12	4	15049	15042	CAAAGTCG		F26B6	4	92228	92235	CGACTTTT		F1N18	3
F13K23	9	61694	61701	AGACTTTA		F10A2	6	40260	40253	GAAAGTCT		T24G23	10	25725	25732	AGACTTTG		F16G20	13	17289	17282	AAAAGTCT		T12K4	3	36793	36800	CGACTTTA		F5I14	2	19244	19251	CGACTTTC		MOJ10	4	4303	4310	CGACTTTG		F26P21	4	1678	1685	CGACTTTT		F1N18	3
F13K23	9	63618	63611	TAAAGTCT		F10A2	6	75228	75235	AGACTTTC		T24G23	10	25779	25786	AGACTTTG		F16G20	13	23204	23197	AAAAGTCT		T12K4	3	81280	81273	TAAAGTCG		F5I14	2	38284	38277	GAAAGTCG		MOJ10	4	25576	25583	CGACTTTG		F26P21	4	10441	10434	AAAAGTCG		F1O11	3
F13K23	9	71435	71442	AGACTTTA		F10A2	6	103041	103034	GAAAGTCT		T24G23	10	26681	26674	CAAAGTCT		F16G20	13	23219	23226	AGACTTTT		T12K4	3	94868	94875	CGACTTTA		F5M15	2	39356	39363	CGACTTTC		MOJ10	4	55674	55681	CGACTTTG		F26P21	4	30391	30384	AAAAGTCG		F1O11	3
F13M11	9	22077	22084	AGACTTTA		F10A2	6	104511	104504	GAAAGTCT		T24G23	10	28310	28317	AGACTTTG		F16G20	13	32445	32438	AAAAGTCT		T12O21	3	17739	17732	TAAAGTCG		F5M15	2	54148	54155	CGACTTTC		MOJ10	4	65303	65310	CGACTTTG		F26P21	4	80763	80770	CGACTTTT		F1O11	3
F13M11	9	24916	24923	AGACTTTA		F10A2	6	108897	108890	GAAAGTCT		T24G23	10	38698	38691	CAAAGTCT		F16G20	13	38501	38508	AGACTTTT		T12O21	3	23848	23841	TAAAGTCG		F5O24	2	9557	9564	CGACTTTC		MPH15	4	11929	11922	CAAAGTCG		F27M3	4	781	774	AAAAGTCG		F20D10	3
F13M11	9	34037	34044	AGACTTTA		F10M10	6	38722	38715	GAAAGTCT		T24G23	10	76055	76062	AGACTTTG		F16G20	13	41384	41391	AGACTTTT		T12O21	3	47636	47629	TAAAGTCG		F5O24	2	89934	89941	CGACTTTC		MPH15	4	60277	60284	CGACTTTG		F27M3	4	60051	60044	AAAAGTCG		F20D10	3
F13M11	9	71285	71292	AGACTTTA		F10M10	6	63267	63274	AGACTTTC		T24G23	10	89497	89504	AGACTTTG		F16G20	13	49063	49056	AAAAGTCT		T13D8	3	70428	70435	CGACTTTA		F5O8	2	37376	37383	CGACTTTC		MPH15	4	62032	62025	CAAAGTCG		F27M3	4	82483	82476	AAAAGTCG		F20D10	3
F13M11	9	77548	77541	TAAAGTCT		F10M10	6	67840	67833	GAAAGTCT		T24G23	10	101065	101072	AGACTTTG		F16G20	13	57135	57142	AGACTTTT		T13D8	3	80079	80086	CGACTTTA		F5O8	2	52315	52308	GAAAGTCG		MPH15	4	70694	70687	CAAAGTCG		F27M3	4	106312	106319	CGACTTTT		F21J6	3
F13M11	9	97862	97855	TAAAGTCT		F10M10	6	68588	68581	GAAAGTCT		T25O11	10	13583	13576	CAAAGTCT		F16G20	13	61253	61260	AGACTTTT		T13D8	3	87121	87128	CGACTTTA		F6E13	2	76969	76976	CGACTTTC		MQK4	4	50851	50858	CGACTTTG		F28A21	4	15280	15287	CGACTTTT		F21J6	3
F13M11	9	98747	98740	TAAAGTCT		F10M10	6	78347	78340	GAAAGTCT		T25O11	10	20396	20403	AGACTTTG		F16G20	13	71991	71984	AAAAGTCT		T13O15	3	12524	12531	CGACTTTA		F6E13	2	82310	82317	CGACTTTC		MQK4	4	76954	76961	CGACTTTG		F28A21	4	23316	23323	CGACTTTT		F21J6	3
F13M11	9	100426	100433	AGACTTTA		F10M10	6	98815	98822	AGACTTTC		T25O11	10	31723	31730	AGACTTTG		F16G20	13	75707	75700	AAAAGTCT		T13O15	3	61280	61273	TAAAGTCG		F6F3	2	60439	60432	GAAAGTCG		MQK4	4	81190	81183	CAAAGTCG		F28A21	4	37611	37618	CGACTTTT		F21M12	3
F13M11	9	101503	101496	TAAAGTCT		F11I11	6	19720	19713	GAAAGTCT		T25O11	10	32615	32622	AGACTTTG		F18E5	13	3848	3841	AAAAGTCT		T13O15	3	66667	66674	CGACTTTA		F6F3	2	68093	68086	GAAAGTCG		MQK4	4	81235	81242	CGACTTTG		F28A21	4	86454	86461	CGACTTTT		F21M12	3
F14A1	9	269	262	TAAAGTCT		F11I11	6	48764	48757	GAAAGTCT		T25O11	10	33889	33882	CAAAGTCT		F18E5	13	12453	12460	AGACTTTT		T14A4	3	42178	42171	TAAAGTCG		F6H5	2	50118	50111	GAAAGTCG		MRB17	4	19713	19720	CGACTTTG		F28H19	4	60893	60900	CGACTTTT		F21M12	3
F14A1	9	981	988	AGACTTTA		F11I11	6	55344	55337	GAAAGTCT		T25O11	10	35117	35124	AGACTTTG		F18E5	13	23216	23209	AAAAGTCT		T14A4	3	58376	58383	CGACTTTA		F6H5	2	85182	85189	CGACTTTC		MRB17	4	23027	23020	CAAAGTCG		F28H19	4	87826	87833	CGACTTTT		F21P24	3
F14A1	9	7786	7793	AGACTTTA		F11I11	6	57244	57237	GAAAGTCT		T25O11	10	41688	41695	AGACTTTG		F18E5	13	29284	29277	AAAAGTCT		T14A4	3	77093	77086	TAAAGTCG		F6N18	2	29118	29111	GAAAGTCG		MRB17	4	43215	43222	CGACTTTG		F28H19	4	96467	96474	CGACTTTT		F21P24	3
F14A1	9	8162	8155	TAAAGTCT		F11I11	6	84468	84461	GAAAGTCT		T25O11	10	42840	42833	CAAAGTCT		F18E5	13	29699	29706	AGACTTTT		T14C8	3	525	532	CGACTTTA		F6N18	2	82136	82129	GAAAGTCG		MRB17	4	46976	46983	CGACTTTG		F28H19	4	106702	106709	CGACTTTT		F21P24	3
F14A1	9	17708	17715	AGACTTTA		F11I11	6	98372	98379	AGACTTTC		T25O11	10	43200	43193	CAAAGTCT		F18E5	13	37316	37323	AGACTTTT		T14C8	3	52496	52503	CGACTTTA		F6N23	2	64019	64012	GAAAGTCG		MSG15	4	18649	18642	CAAAGTCG		F28I8	4	77987	77994	CGACTTTT		F22G5	3
F14A1	9	33598	33591	TAAAGTCT		F12E4	6	1520	1527	AGACTTTC		T25O11	10	57164	57171	AGACTTTG		F18E5	13	43947	43940	AAAAGTCT		T14C8	3	70608	70601	TAAAGTCG		F6N23	2	75083	75090	CGACTTTC		MSG15	4	25804	25797	CAAAGTCG		F28I8	4	79945	79938	AAAAGTCG		F22G5	3
F14A1	9	34806	34799	TAAAGTCT		F12E4	6	8288	8281	GAAAGTCT		T3E15	10	7808	7801	CAAAGTCT		F18E5	13	64209	64202	AAAAGTCT		T14P4	3	238	231	TAAAGTCG		F7D19	2	69670	69677	CGACTTTC		MSG15	4	39208	39215	CGACTTTG		F28I8	4	97181	97188	CGACTTTT		F22G5	3
F14A1	9	40079	40086	AGACTTTA		F12E4	6	8636	8629	GAAAGTCT		T3E15	10	17035	17028	CAAAGTCT		F18E5	13	64387	64380	AAAAGTCT		T14P4	3	9575	9582	CGACTTTA		F7D19	2	76971	76978	CGACTTTC		MSG15	4	83786	83779	CAAAGTCG		F28I8	4	105198	105205	CGACTTTT		F22O6	3
F14A1	9	59090	59083	TAAAGTCT		F12E4	6	43937	43930	GAAAGTCT		T3E15	10	32805	32812	AGACTTTG		F18E5	13	75375	75382	AGACTTTT		T14P4	3	118944	118951	CGACTTTA		F7D8	2	36426	36419	GAAAGTCG		MTC11	4	998	1005	CGACTTTG		F28N24	4	54417	54410	AAAAGTCG		F22O6	3
F14F18	9	9728	9735	AGACTTTA		F12E4	6	61966	61959	GAAAGTCT		T3E15	10	41791	41784	CAAAGTCT		F18E5	13	80370	80377	AGACTTTT		T15G18	3	58017	58010	TAAAGTCG		F7D8	2	51876	51883	CGACTTTC		MTC11	4	23509	23502	CAAAGTCG		F28N24	4	65596	65589	AAAAGTCG		F22O6	3
F14F18	9	16560	16567	AGACTTTA		F12E4	6	107706	107699	GAAAGTCT		T3E15	10	48946	48953	AGACTTTG		F18E5	13	84026	84019	AAAAGTCT		T15G18	3	80990	80997	CGACTTTA		F7E22	2	29340	29347	CGACTTTC		MTC11	4	31877	31884	CGACTTTG		F28N24	4	78350	78357	CGACTTTT		F23E12	3
F14F18	9	20236	20229	TAAAGTCT		F12K8	6	3315	3322	AGACTTTC		T3E15	10	59987	59980	CAAAGTCT		F18E5	13	94189	94196	AGACTTTT		T15G18	3	84084	84077	TAAAGTCG		F7E22	2	66762	66755	GAAAGTCG		MTC11	4	66368	66375	CGACTTTG		F28N24	4	125531	125524	AAAAGTCG		F23E12	3
F14F18	9	25441	25448	AGACTTTA		F12K8	6	15617	15610	GAAAGTCT		T3E15	10	60077	60084	AGACTTTG		F21F14	13	216	223	AGACTTTT		T15J14	3	13674	13667	TAAAGTCG		F7F1	2	23211	23218	CGACTTTC		MUB3	4	31435	31442	CGACTTTG		F2G14	4	17231	17224	AAAAGTCG		F23E12	3
F14F18	9	42582	42575	TAAAGTCT		F12K8	6	20730	20723	GAAAGTCT		T3E15	10	65046	65039	CAAAGTCT		F21F14	13	42712	42705	AAAAGTCT		T15J14	3	56692	56685	TAAAGTCG		F7F1	2	70326	70319	GAAAGTCG		MUB3	4	39029	39022	CAAAGTCG		F2G14	4	45572	45565	AAAAGTCG		F24B22	3
F14F18	9	57526	57533	AGACTTTA		F12K8	6	24783	24790	AGACTTTC		T3E15	10	118975	118982	AGACTTTG		F21F14	13	45003	44996	AAAAGTCT		T15J14	3	99781	99774	TAAAGTCG		F7K15	2	15376	15369	GAAAGTCG		MUB3	4	47900	47907	CGACTTTG		F2G14	4	48869	48862	AAAAGTCG		F24B22	3
F14F18	9	70173	70166	TAAAGTCT		F12K8	6	29640	29647	AGACTTTC		T3E15	10	124413	124420	AGACTTTG		F21F14	13	53912	53919	AGACTTTT		T16B24	3	5227	5234	CGACTTTA		F7K15	2	66269	66276	CGACTTTC		MUB3	4	74382	74375	CAAAGTCG		F2G14	4	61398	61405	CGACTTTT		F24B22	3
F14F18	9	90680	90687	AGACTTTA		F12K8	6	73563	73570	AGACTTTC		T3P01	10	57785	57778	CAAAGTCT		F21F14	13	58401	58408	AGACTTTT		T16B24	3	58905	58898	TAAAGTCG		F7M19	2	2477	2484	CGACTTTC		MWJ3	4	25619	25626	CGACTTTG		F2K11	4	6533	6526	AAAAGTCG		F24J13	3
F14F18	9	96291	96298	AGACTTTA		F12M12	6	11675	11682	AGACTTTC		T3P01	10	69786	69793	AGACTTTG		F21F14	13	62860	62853	AAAAGTCT		T16B24	3	75474	75467	TAAAGTCG		F7M19	2	19832	19839	CGACTTTC		MWJ3	4	29252	29259	CGACTTTG		F2K11	4	41429	41436	CGACTTTT		F24J13	3
F14G24	9	6594	6601	AGACTTTA		F12M12	6	16006	15999	GAAAGTCT		T3P01	10	77163	77156	CAAAGTCT		F21F14	13	78879	78886	AGACTTTT		T16F16	3	11479	11472	TAAAGTCG		F7N22	2	43102	43095	GAAAGTCG		MWJ3	4	32017	32024	CGACTTTG		F2K11	4	53109	53116	CGACTTTT		F24J13	3
F14G24	9	21291	21298	AGACTTTA		F12M12	6	33572	33565	GAAAGTCT		T3P01	10	84411	84404	CAAAGTCT		F21F14	13	83604	83611	AGACTTTT		T16F16	3	31187	31180	TAAAGTCG		F7N22	2	106066	106059	GAAAGTCG		MWJ3	4	46009	46002	CAAAGTCG		F2K11	4	76358	76351	AAAAGTCG		F24J7	3
F14G24	9	37610	37617	AGACTTTA		F12M12	6	50189	50182	GAAAGTCT		T3P01	10	85571	85564	CAAAGTCT		F21F14	13	85257	85250	AAAAGTCT		T16F16	3	66811	66818	CGACTTTA		F7P1	2	39712	39719	CGACTTTC		MXA21	4	20677	20684	CGACTTTG		F2K15	4	1058	1065	CGACTTTT		F24J7	3
F14G24	9	63253	63260	AGACTTTA		F12M12	6	50243	50236	GAAAGTCT		T3P01	10	107129	107122	CAAAGTCT		F21F14	13	95078	95085	AGACTTTT		T16G12	3	45941	45948	CGACTTTA		F7P1	2	108413	108406	GAAAGTCG		MXA21	4	21685	21692	CGACTTTG		F2K15	4	34134	34127	AAAAGTCG		F24J7	3
F14G24	9	77543	77550	AGACTTTA		F12M12	6	66706	66699	GAAAGTCT		T3P01	10	126081	126074	CAAAGTCT		F21F14	13	104866	104873	AGACTTTT		T16G12	3	50665	50672	CGACTTTA		F8A12	2	42216	42209	GAAAGTCG		MXA21	4	40646	40639	CAAAGTCG		F2K15	4	76686	76679	AAAAGTCG		F24O1	3
F14G24	9	94713	94720	AGACTTTA		F12M16	6	31925	31932	AGACTTTC		T3P01	10	126899	126906	AGACTTTG		F21F14	13	136362	136355	AAAAGTCT		T16G12	3	61683	61690	CGACTTTA		F8A12	2	59409	59416	CGACTTTC		MXA21	4	46117	46124	CGACTTTG		F2K15	4	118622	118615	AAAAGTCG		F24O1	3
F14G24	9	97892	97899	AGACTTTA		F12M16	6	49066	49073	AGACTTTC		T3P01	10	128140	128147	AGACTTTG		F21F14	13	138240	138247	AGACTTTT		T17F15	3	35497	35504	CGACTTTA		F8F16	2	6438	6431	GAAAGTCG		MXC7	4	18383	18390	CGACTTTG		F2O15	4	11300	11293	AAAAGTCG		F24O1	3
F14G24	9	116319	116326	AGACTTTA		F12M16	6	62929	62922	GAAAGTCT		T3P01	10	134793	134800	AGACTTTG		F22O13	13	981	988	AGACTTTT		T17F15	3	43586	43579	TAAAGTCG		F8F16	2	75279	75286	CGACTTTC		MXC7	4	25581	25588	CGACTTTG		F2O15	4	17165	17172	CGACTTTT		F25I24	3
F14G24	9	124578	124571	TAAAGTCT		F12M16	6	73118	73111	GAAAGTCT		T3P18	10	6917	6924	AGACTTTG		F22O13	13	15099	15092	AAAAGTCT		T17F15	3	59494	59487	TAAAGTCG		F8L15	2	105858	105865	CGACTTTC		MXC7	4	55336	55343	CGACTTTG		F2O15	4	45826	45833	CGACTTTT		F25I24	3
F17H15	9	17825	17818	TAAAGTCT		F12M16	6	110905	110898	GAAAGTCT		T3P18	10	12842	12835	CAAAGTCT		F22O13	13	51321	51328	AGACTTTT		T18E12	3	12084	12077	TAAAGTCG		F8L15	2	122590	122597	CGACTTTC		MXC7	4	70678	70685	CGACTTTG		F2O15	4	53350	53357	CGACTTTT		F25I24	3
F17H15	9	34862	34869	AGACTTTA		F12M16	6	128056	128049	GAAAGTCT		T3P18	10	35915	35922	AGACTTTG		F22O13	13	51459	51452	AAAAGTCT		T18E12	3	58829	58836	CGACTTTA		F9A16	2	18545	18552	CGACTTTC		MXI10	4	27218	27211	CAAAGTCG		F3G22	4	26961	26954	AAAAGTCG		F26G5	3
F17H15	9	48428	48435	AGACTTTA		F13B4	6	6933	6940	AGACTTTC		T3P18	10	43211	43218	AGACTTTG		F22O13	13	76196	76203	AGACTTTT		T18E12	3	79556	79563	CGACTTTA		F9A16	2	36383	36390	CGACTTTC		MXI10	4	62139	62146	CGACTTTG		F3G22	4	32267	32274	CGACTTTT		F26G5	3
F17H15	9	48524	48531	AGACTTTA		F13B4	6	14436	14429	GAAAGTCT		T3P18	10	51253	51260	AGACTTTG		F22O13	13	77757	77764	AGACTTTT		T19D16	3	19113	19120	CGACTTTA		F9B22	2	56061	56054	GAAAGTCG		MXI10	4	76996	76989	CAAAGTCG		F3G22	4	46213	46206	AAAAGTCG		F26G5	3
F17H15	9	56585	56592	AGACTTTA		F13B4	6	26717	26710	GAAAGTCT		T3P18	10	60548	60555	AGACTTTG		F22O13	13	79400	79407	AGACTTTT		T19D16	3	47665	47658	TAAAGTCG		F9B22	2	72397	72404	CGACTTTC		MXI10	4	86448	86455	CGACTTTG		F3G22	4	51583	51590	CGACTTTT		F26K10	3
F17H15	9	67106	67099	TAAAGTCT		F13B4	6	68757	68764	AGACTTTC		T3P18	10	64235	64228	CAAAGTCT		F22O13	13	80742	80749	AGACTTTT		T19D16	3	109923	109916	TAAAGTCG		F9H16	2	73678	73671	GAAAGTCG		MZB10	4	29316	29323	CGACTTTG		F3G5	4	19050	19043	AAAAGTCG		F26K10	3
F17H15	9	67423	67430	AGACTTTA		F13B4	6	74210	74217	AGACTTTC		T3P18	10	64677	64684	AGACTTTG		F22O13	13	95592	95599	AGACTTTT		T19E23	3	4323	4316	TAAAGTCG		F9H16	2	77478	77485	CGACTTTC		MZB10	4	31232	31225	CAAAGTCG		F3G5	4	69490	69497	CGACTTTT		F26K10	3
F17H15	9	69153	69160	AGACTTTA		F13B4	6	81071	81078	AGACTTTC		T3P18	10	72977	72984	AGACTTTG		F22O13	13	95757	95764	AGACTTTT		T19E23	3	83651	83644	TAAAGTCG		F9L1	2	50801	50794	GAAAGTCG		MZB10	4	57237	57230	CAAAGTCG		F3G5	4	91903	91910	CGACTTTT		F26O13	3
F17H15	9	96055	96062	AGACTTTA		F13C5	6	21581	21588	AGACTTTC		T3P18	10	78647	78640	CAAAGTCT		F22O13	13	99697	99690	AAAAGTCT		T19E23	3	85621	85614	TAAAGTCG		F9L1	2	65640	65633	GAAAGTCG		MZB10	4	58093	58086	CAAAGTCG		F3G5	4	115359	115366	CGACTTTT		F26O13	3
F17M7	9	1877	1870	TAAAGTCT		F13C5	6	34262	34255	GAAAGTCT		T4I21	10	10764	10757	CAAAGTCT		F22O13	13	115943	115936	AAAAGTCT		T19F11	3	11977	11970	TAAAGTCG		F9L11	2	69390	69383	GAAAGTCG		MZN1	4	14169	14176	CGACTTTG		F3K23	4	15800	15807	CGACTTTT		F26O13	3
F17M7	9	17096	17089	TAAAGTCT		F13C5	6	43022	43015	GAAAGTCT		T4I21	10	15362	15369	AGACTTTG		F22O13	13	124913	124906	AAAAGTCT		T19F11	3	13076	13083	CGACTTTA		F9L11	2	74717	74710	GAAAGTCG		MZN1	4	54019	54012	CAAAGTCG		F3K23	4	62676	62683	CGACTTTT		F26P21	3
F17M7	9	20050	20043	TAAAGTCT		F13C5	6	84408	84401	GAAAGTCT		T4I21	10	16829	16822	CAAAGTCT		F23K16	13	13461	13468	AGACTTTT		T19F11	3	40122	40115	TAAAGTCG		K11J14	2	23444	23437	GAAAGTCG		MZN1	4	84273	84280	CGACTTTG		F3K23	4	95076	95069	AAAAGTCG		F26P21	3
F17M7	9	37887	37894	AGACTTTA		F13C5	6	89387	89394	AGACTTTC		T4I21	10	19836	19843	AGACTTTG		F23K16	13	19786	19793	AGACTTTT		T19K4	3	39958	39965	CGACTTTA		K11J14	2	89281	89274	GAAAGTCG		MZN1	4	88225	88232	CGACTTTG		F3K23	4	123899	123906	CGACTTTT		F26P21	3
F17M7	9	38527	38534	AGACTTTA		F13C5	6	104189	104182	GAAAGTCT		T4I21	10	26618	26611	CAAAGTCT		F23K16	13	20659	20652	AAAAGTCT		T19K4	3	62505	62512	CGACTTTA		K12B20	2	22429	22436	CGACTTTC		T10O22	4	34283	34276	CAAAGTCG		F3P11	4	4929	4936	CGACTTTT		F27K19	3
F17M7	9	62580	62573	TAAAGTCT		F13M7	6	12486	12479	GAAAGTCT		T4I21	10	30214	30221	AGACTTTG		F23K16	13	22027	22034	AGACTTTT		T19K4	3	93538	93545	CGACTTTA		K12B20	2	67071	67078	CGACTTTC		T10O22	4	47115	47122	CGACTTTG		F3P11	4	8348	8341	AAAAGTCG		F27K19	3
F17M7	9	66669	66662	TAAAGTCT		F13M7	6	24510	24503	GAAAGTCT		T4I21	10	34091	34084	CAAAGTCT		F23K16	13	24485	24492	AGACTTTT		T19N8	3	11803	11810	CGACTTTA		K15M2	2	2508	2501	GAAAGTCG		T10O22	4	68510	68517	CGACTTTG		F3P11	4	25403	25410	CGACTTTT		F27K19	3
F17M7	9	96025	96018	TAAAGTCT		F13M7	6	42460	42453	GAAAGTCT		T4I21	10	35030	35023	CAAAGTCT		F23K16	13	31426	31419	AAAAGTCT		T19N8	3	11863	11870	CGACTTTA		K15M2	2	43416	43409	GAAAGTCG		T10O22	4	84232	84225	CAAAGTCG		F3P11	4	61667	61660	AAAAGTCG		F28G4	3
F17M7	9	105712	105719	AGACTTTA		F13M7	6	45142	45149	AGACTTTC		T4I21	10	70858	70865	AGACTTTG		F23K16	13	31744	31751	AGACTTTT		T19N8	3	53365	53372	CGACTTTA		K17E7	2	35226	35233	CGACTTTC		T12J2	4	17589	17582	CAAAGTCG		F4D11	4	7383	7376	AAAAGTCG		F28G4	3
F18B3	9	5564	5571	AGACTTTA		F13M7	6	61409	61416	AGACTTTC		T4I21	10	73993	74000	AGACTTTG		F23K16	13	48152	48159	AGACTTTT		T1B8	3	16072	16065	TAAAGTCG		K17E7	2	65853	65860	CGACTTTC		T12J2	4	29410	29403	CAAAGTCG		F4D11	4	39782	39789	CGACTTTT		F28G4	3
F18B3	9	5600	5593	TAAAGTCT		F13M7	6	75929	75936	AGACTTTC		T5K6	10	15728	15735	AGACTTTG		F23K16	13	65992	65985	AAAAGTCT		T1B8	3	71061	71054	TAAAGTCG		K17O22	2	20955	20948	GAAAGTCG		T12J2	4	35231	35238	CGACTTTG		F4D11	4	52578	52571	AAAAGTCG		F28I16	3
F18B3	9	20618	20625	AGACTTTA		F13P17	6	2171	2178	AGACTTTC		T5K6	10	27266	27273	AGACTTTG		F23K16	13	88834	88827	AAAAGTCT		T1B8	3	91196	91189	TAAAGTCG		K17O22	2	48571	48564	GAAAGTCG		T12J2	4	45691	45684	CAAAGTCG		F4D11	4	81781	81788	CGACTTTT		F28I16	3
F18B3	9	25653	25646	TAAAGTCT		F13P17	6	20957	20950	GAAAGTCT		T5K6	10	41711	41718	AGACTTTG		F23K16	13	94885	94892	AGACTTTT		T1B9	3	17791	17798	CGACTTTA		K18C1	2	33176	33183	CGACTTTC		T12K4	4	7312	7319	CGACTTTG		F4P12	4	5345	5338	AAAAGTCG		F28I16	3
F18B3	9	43035	43042	AGACTTTA		F13P17	6	22171	22164	GAAAGTCT		T5K6	10	41820	41827	AGACTTTG		F23K16	13	95970	95963	AAAAGTCT		T1B9	3	20851	20858	CGACTTTA		K18C1	2	58322	58329	CGACTTTC		T12K4	4	30239	30246	CGACTTTG		F4P12	4	23192	23185	AAAAGTCG		F28J9	3
F18B3	9	53954	53947	TAAAGTCT		F13P17	6	25761	25768	AGACTTTC		T5K6	10	45943	45936	CAAAGTCT		F23K16	13	121147	121140	AAAAGTCT		T1B9	3	87156	87163	CGACTTTA		K18I23	2	33174	33167	GAAAGTCG		T12K4	4	89733	89726	CAAAGTCG		F4P12	4	82594	82601	CGACTTTT		F28J9	3
F18B3	9	61496	61503	AGACTTTA		F13P17	6	53490	53483	GAAAGTCT		T5K6	10	46494	46501	AGACTTTG		F24A6	13	4884	4877	AAAAGTCT		T1D16	3	23241	23248	CGACTTTA		K18I23	2	59799	59806	CGACTTTC		T12K4	4	105661	105654	CAAAGTCG		F4P12	4	134601	134608	CGACTTTT		F28J9	3
F18B3	9	84429	84422	TAAAGTCT		F13P17	6	56898	56891	GAAAGTCT		T5K6	10	48535	48528	CAAAGTCT		F24A6	13	7763	7756	AAAAGTCT		T1D16	3	63240	63247	CGACTTTA		K18P6	2	2961	2954	GAAAGTCG		T13E11	4	29068	29061	CAAAGTCG		F4P9	4	6125	6132	CGACTTTT		F2A19	3
F18B3	9	88741	88734	TAAAGTCT		F14G6	6	28921	28928	AGACTTTC		T5K6	10	75056	75049	CAAAGTCT		F24A6	13	10361	10368	AGACTTTT		T1D16	3	78575	78568	TAAAGTCG		K18P6	2	39702	39709	CGACTTTC		T13E11	4	41107	41114	CGACTTTG		F4P9	4	67774	67781	CGACTTTT		F2A19	3
F1D9	9	39915	39908	TAAAGTCT		F14G6	6	30790	30783	GAAAGTCT		T5K6	10	75743	75736	CAAAGTCT		F24A6	13	22593	22600	AGACTTTT		T1F9	3	40889	40896	CGACTTTA		K19E20	2	30047	30054	CGACTTTC		T13E11	4	89959	89952	CAAAGTCG		F4P9	4	83114	83107	AAAAGTCG		F2A19	3
F1D9	9	45411	45418	AGACTTTA		F14G6	6	43704	43697	GAAAGTCT		T5K6	10	91296	91303	AGACTTTG		F24A6	13	30128	30121	AAAAGTCT		T1F9	3	59678	59685	CGACTTTA		K19E20	2	43231	43238	CGACTTTC		T13E11	4	93423	93430	CGACTTTG		F4P9	4	132788	132795	CGACTTTT		F2G1	3
F1D9	9	45726	45733	AGACTTTA		F14G6	6	82492	82485	GAAAGTCT		T5M16	10	19463	19470	AGACTTTG		F24A6	13	36704	36697	AAAAGTCT		T1F9	3	79968	79961	TAAAGTCG		K1G2	2	14174	14181	CGACTTTC		T13E15	4	35423	35430	CGACTTTG		F5A13	4	24215	24208	AAAAGTCG		F2G1	3
F1D9	9	46676	46669	TAAAGTCT		F14G6	6	85271	85264	GAAAGTCT		T5M16	10	21399	21392	CAAAGTCT		F24A6	13	41684	41691	AGACTTTT		T1J24	3	27120	27113	TAAAGTCG		K1G2	2	15894	15901	CGACTTTC		T13E15	4	37558	37565	CGACTTTG		F5A13	4	39110	39117	CGACTTTT		F2G1	3
F1D9	9	46731	46724	TAAAGTCT		F14G6	6	92828	92821	GAAAGTCT		T5M16	10	22199	22192	CAAAGTCT		F24A6	13	46310	46317	AGACTTTT		T1J24	3	27165	27158	TAAAGTCG		K21L13	2	1742	1749	CGACTTTC		T13E15	4	61699	61692	CAAAGTCG		F5A13	4	67231	67224	AAAAGTCG		F2I9	3
F1D9	9	48537	48544	AGACTTTA		F14O23	6	23821	23814	GAAAGTCT		T5M16	10	38951	38944	CAAAGTCT		F24A6	13	65429	65422	AAAAGTCT		T1J24	3	77332	77339	CGACTTTA		K21L13	2	39876	39883	CGACTTTC		T13E15	4	75236	75243	CGACTTTG		F5A13	4	77701	77694	AAAAGTCG		F2I9	3
F1D9	9	63480	63487	AGACTTTA		F14O23	6	43131	43124	GAAAGTCT		T5M16	10	59333	59326	CAAAGTCT		F24A6	13	68629	68622	AAAAGTCT		T1O24	3	48546	48539	TAAAGTCG		K24M7	2	1473	1466	GAAAGTCG		T13H18	4	21927	21934	CGACTTTG		F5I10	4	29953	29946	AAAAGTCG		F2I9	3
F1D9	9	64900	64907	AGACTTTA		F14O23	6	46042	46049	AGACTTTC		T5M16	10	70629	70622	CAAAGTCT		F24A6	13	72530	72523	AAAAGTCT		T1O24	3	56362	56355	TAAAGTCG		K24M7	2	40384	40391	CGACTTTC		T13H18	4	24955	24948	CAAAGTCG		F5I10	4	39879	39886	CGACTTTT		F2J10	3
F1D9	9	80481	80488	AGACTTTA		F14O23	6	52226	52233	AGACTTTC		T5M16	10	78005	77998	CAAAGTCT		F24A6	13	84119	84112	AAAAGTCT		T1O24	3	95322	95315	TAAAGTCG		K2A18	2	14001	14008	CGACTTTC		T13H18	4	50494	50487	CAAAGTCG		F5I10	4	78095	78102	CGACTTTT		F2J10	3
F1N13	9	24285	24292	AGACTTTA		F14O23	6	55200	55193	GAAAGTCT		T5M16	10	84920	84913	CAAAGTCT		F24A6	13	89699	89706	AGACTTTT		T20D16	3	58591	58598	CGACTTTA		K2A18	2	31479	31486	CGACTTTC		T13H18	4	79128	79135	CGACTTTG		F5I10	4	92363	92370	CGACTTTT		F2J10	3
F1N13	9	33364	33371	AGACTTTA		F14O23	6	79983	79976	GAAAGTCT		T5M16	10	99494	99487	CAAAGTCT		F24C7	13	4635	4628	AAAAGTCT		T20D16	3	64862	64869	CGACTTTA		K3K7	2	24523	24530	CGACTTTC		T15D2	4	5754	5747	CAAAGTCG		F5J5	4	11964	11957	AAAAGTCG		F3A4	3
F1N13	9	42220	42213	TAAAGTCT		F15A18	6	17871	17864	GAAAGTCT		T5M16	10	102343	102350	AGACTTTG		F24C7	13	6829	6822	AAAAGTCT		T20D16	3	69025	69018	TAAAGTCG		K3K7	2	38287	38280	GAAAGTCG		T15D2	4	38966	38973	CGACTTTG		F5J5	4	17361	17354	AAAAGTCG		F3A4	3
F1N13	9	43117	43110	TAAAGTCT		F15A18	6	42621	42614	GAAAGTCT		T6C20	10	6592	6599	AGACTTTG		F24C7	13	9022	9015	AAAAGTCT		T20F21	3	15926	15919	TAAAGTCG		K3M16	2	5967	5960	GAAAGTCG		T15D2	4	51079	51072	CAAAGTCG		F5J5	4	35405	35398	AAAAGTCG		F3A4	3
F1N13	9	53123	53130	AGACTTTA		F15A18	6	46304	46297	GAAAGTCT		T6C20	10	8718	8725	AGACTTTG		F24C7	13	11186	11179	AAAAGTCT		T20F21	3	15969	15962	TAAAGTCG		K3M16	2	15537	15544	CGACTTTC		T15D2	4	81876	81869	CAAAGTCG		F5J5	4	88330	88337	CGACTTTT		F3C11	3
F1N13	9	53664	53657	TAAAGTCT		F15A18	6	67596	67603	AGACTTTC		T6C20	10	13575	13582	AGACTTTG		F24C7	13	13376	13369	AAAAGTCT		T20F21	3	97041	97048	CGACTTTA		K5J14	2	46329	46322	GAAAGTCG		T16B12	4	16433	16426	CAAAGTCG		F5K7	4	9515	9522	CGACTTTT		F3C11	3
F1N13	9	55014	55007	TAAAGTCT		F15A18	6	91876	91869	GAAAGTCT		T6C20	10	13930	13937	AGACTTTG		F24C7	13	23699	23692	AAAAGTCT		T20O10	3	30934	30927	TAAAGTCG		K5J14	2	55797	55804	CGACTTTC		T16B12	4	21990	21983	CAAAGTCG		F5K7	4	60561	60554	AAAAGTCG		F3C11	3
F1N13	9	65902	65895	TAAAGTCT		F15A18	6	107550	107557	AGACTTTC		T6C20	10	15175	15182	AGACTTTG		F24C7	13	59614	59621	AGACTTTT		T20O10	3	51749	51742	TAAAGTCG		K7B16	2	17977	17970	GAAAGTCG		T16B12	4	39336	39329	CAAAGTCG		F5K7	4	97457	97450	AAAAGTCG		F3C3	3
F1N13	9	69911	69918	AGACTTTA		F15A23	6	6532	6525	GAAAGTCT		T6C20	10	15883	15890	AGACTTTG		F24C7	13	60877	60884	AGACTTTT		T20O10	3	62281	62274	TAAAGTCG		K7B16	2	22328	22321	GAAAGTCG		T16B12	4	45709	45716	CGACTTTG		F5K7	4	97950	97943	AAAAGTCG		F3C3	3
F21F14	9	20409	20402	TAAAGTCT		F15A23	6	17531	17524	GAAAGTCT		T6C20	10	18977	18970	CAAAGTCT		F24C7	13	62069	62076	AGACTTTT		T21B4	3	269	276	CGACTTTA		K9E15	2	10930	10937	CGACTTTC		T17D12	4	3230	3237	CGACTTTG		F6I18	4	14999	14992	AAAAGTCG		F3C3	3
F21F14	9	44601	44608	AGACTTTA		F15A23	6	18135	18142	AGACTTTC		T6C20	10	41451	41444	CAAAGTCT		F24C7	13	67093	67100	AGACTTTT		T21B4	3	15277	15284	CGACTTTA		K9E15	2	70730	70723	GAAAGTCG		T17D12	4	10935	10928	CAAAGTCG		F6I18	4	39924	39917	AAAAGTCG		F3K23	3
F21F14	9	50907	50914	AGACTTTA		F15A23	6	25879	25872	GAAAGTCT		T6C20	10	57865	57858	CAAAGTCT		F24C7	13	70485	70478	AAAAGTCT		T21B4	3	52580	52587	CGACTTTA		K9P8	2	33670	33663	GAAAGTCG		T17D12	4	51069	51076	CGACTTTG		F6I18	4	60093	60086	AAAAGTCG		F3K23	3
F21F14	9	52896	52889	TAAAGTCT		F15A23	6	28279	28272	GAAAGTCT		T6C20	10	59469	59462	CAAAGTCT		F24C7	13	72675	72668	AAAAGTCT		T21F11	3	47595	47602	CGACTTTA		K9P8	2	78216	78209	GAAAGTCG		T17D12	4	83211	83218	CGACTTTG		F6I18	4	92781	92788	CGACTTTT		F3K23	3
F21F14	9	53944	53937	TAAAGTCT		F15A23	6	32715	32708	GAAAGTCT		T8B10	10	10701	10708	AGACTTTG		F24C7	13	82998	82991	AAAAGTCT		T21F11	3	52722	52729	CGACTTTA		L23H3	2	11611	11604	GAAAGTCG		T18B16	4	10901	10908	CGACTTTG		F7B19	4	48556	48563	CGACTTTT		F3N23	3
F21F14	9	94125	94132	AGACTTTA		F15O4	6	2542	2549	AGACTTTC		T8B10	10	38511	38518	AGACTTTG		F24I3	13	6828	6835	AGACTTTT		T21F11	3	73724	73731	CGACTTTA		L23H3	2	29668	29661	GAAAGTCG		T18B16	4	23271	23264	CAAAGTCG		F7B19	4	63587	63594	CGACTTTT		F3N23	3
F21F14	9	96411	96418	AGACTTTA		F15O4	6	8351	8358	AGACTTTC		T8B10	10	40611	40618	AGACTTTG		F24I3	13	17594	17601	AGACTTTT		T22I11	3	1209	1216	CGACTTTA		M3E9	2	64940	64933	GAAAGTCG		T18B16	4	86142	86135	CAAAGTCG		F7B19	4	84213	84206	AAAAGTCG		F3N23	3
F21F14	9	104925	104932	AGACTTTA		F15O4	6	37539	37532	GAAAGTCT		T8B10	10	53857	53864	AGACTTTG		F24I3	13	20886	20879	AAAAGTCT		T22I11	3	7301	7294	TAAAGTCG		M3E9	2	71444	71451	CGACTTTC		T18B16	4	92321	92328	CGACTTTG		F7B19	4	105879	105886	CGACTTTT		F3P11	3
F21F14	9	106174	106181	AGACTTTA		F15O4	6	55957	55964	AGACTTTC		T8B10	10	68404	68411	AGACTTTG		F24I3	13	26831	26824	AAAAGTCT		T22I11	3	20331	20338	CGACTTTA		MAG2	2	41293	41300	CGACTTTC		T18B3	4	5159	5152	CAAAGTCG		F7F23	4	39059	39052	AAAAGTCG		F3P11	3
F22J12	9	2260	2267	AGACTTTA		F15O4	6	72086	72093	AGACTTTC		T8B10	10	80277	80284	AGACTTTG		F24I3	13	31315	31308	AAAAGTCT		T22K18	3	19895	19888	TAAAGTCG		MAG2	2	47564	47557	GAAAGTCG		T18B3	4	22747	22740	CAAAGTCG		F7F23	4	43880	43873	AAAAGTCG		F3P11	3
F22J12	9	19411	19404	TAAAGTCT		F15O4	6	145982	145989	AGACTTTC		T8B10	10	83318	83311	CAAAGTCT		F24I3	13	33521	33514	AAAAGTCT		T22K18	3	59418	59411	TAAAGTCG		MAH20	2	9563	9570	CGACTTTC		T18B3	4	60841	60834	CAAAGTCG		F7F23	4	59645	59652	CGACTTTT		F4B12	3
F22J12	9	19949	19942	TAAAGTCT		F16A16	6	13399	13406	AGACTTTC		T8B10	10	96439	96446	AGACTTTG		F24I3	13	34445	34438	AAAAGTCT		T22K18	3	66651	66644	TAAAGTCG		MAH20	2	26295	26302	CGACTTTC		T18B3	4	74642	74635	CAAAGTCG		F7F23	4	68519	68526	CGACTTTT		F4B12	3
F22J12	9	36851	36844	TAAAGTCT		F16A16	6	14696	14689	GAAAGTCT		T8B10	10	99095	99088	CAAAGTCT		F24I3	13	38161	38154	AAAAGTCT		T22P11	3	58259	58252	TAAAGTCG		MAL21	2	16282	16289	CGACTTTC		T1N15	4	47916	47909	CAAAGTCG		F7H1	4	8316	8323	CGACTTTT		F4B12	3
F22J12	9	40800	40807	AGACTTTA		F16A16	6	50704	50697	GAAAGTCT		T8B10	10	100346	100339	CAAAGTCT		F24I3	13	38201	38194	AAAAGTCT		T22P11	3	60940	60947	CGACTTTA		MAL21	2	81740	81733	GAAAGTCG		T1N15	4	52485	52478	CAAAGTCG		F7H1	4	24793	24786	AAAAGTCG		F4I10	3
F22J12	9	49134	49127	TAAAGTCT		F16A16	6	51446	51439	GAAAGTCT		T8K22	10	29694	29687	CAAAGTCT		F24I3	13	64435	64442	AGACTTTT		T22P11	3	67934	67941	CGACTTTA		MBA10	2	7346	7339	GAAAGTCG		T1N15	4	71214	71207	CAAAGTCG		F7H1	4	25939	25946	CGACTTTT		F4I10	3
F22J12	9	67908	67901	TAAAGTCT		F16A16	6	55484	55491	AGACTTTC		T8K22	10	31497	31504	AGACTTTG		F24I3	13	65353	65346	AAAAGTCT		T23E18	3	2594	2587	TAAAGTCG		MBA10	2	42109	42102	GAAAGTCG		T1N15	4	86345	86352	CGACTTTG		F7H1	4	32322	32315	AAAAGTCG		F4I10	3
F22J12	9	94538	94545	AGACTTTA		F16A16	6	61982	61989	AGACTTTC		T8K22	10	34153	34160	AGACTTTG		F24I3	13	84864	84871	AGACTTTT		T23E18	3	16990	16997	CGACTTTA		MBB18	2	62243	62250	CGACTTTC		T20D16	4	21793	21800	CGACTTTG		F8A12	4	19775	19768	AAAAGTCG		F4P12	3
F22J12	9	96543	96536	TAAAGTCT		F16D14	6	5547	5554	AGACTTTC		T8K22	10	46436	46443	AGACTTTG		F24I3	13	88110	88117	AGACTTTT		T23E18	3	21941	21934	TAAAGTCG		MBB18	2	65868	65875	CGACTTTC		T20D16	4	32559	32566	CGACTTTG		F8A12	4	24778	24785	CGACTTTT		F4P12	3
F23J3	9	11261	11268	AGACTTTA		F16D14	6	12309	12302	GAAAGTCT		T8K22	10	65654	65661	AGACTTTG		F28L1	13	15099	15106	AGACTTTT		T24G23	3	25834	25827	TAAAGTCG		MBM17	2	22736	22729	GAAAGTCG		T20D16	4	42707	42700	CAAAGTCG		F8A12	4	45439	45432	AAAAGTCG		F4P12	3
F23J3	9	22980	22973	TAAAGTCT		F16D14	6	26725	26718	GAAAGTCT		T8K22	10	74634	74627	CAAAGTCT		F28L1	13	18686	18693	AGACTTTT		T24G23	3	37589	37596	CGACTTTA		MBM17	2	59293	59286	GAAAGTCG		T20D16	4	66570	66563	CAAAGTCG		F8A12	4	76938	76945	CGACTTTT		F5D14	3
F23J3	9	38768	38775	AGACTTTA		F16D14	6	59455	59462	AGACTTTC		T8K22	10	75615	75622	AGACTTTG		F28L1	13	20603	20610	AGACTTTT		T24G23	3	93758	93765	CGACTTTA		MCK7	2	4152	4145	GAAAGTCG		T20K24	4	13257	13264	CGACTTTG		F8L2	4	39236	39229	AAAAGTCG		F5D14	3
F23J3	9	65943	65936	TAAAGTCT		F16D14	6	80944	80937	GAAAGTCT		T8K22	10	83300	83307	AGACTTTG		F28L1	13	22512	22519	AGACTTTT		T24H18	3	25186	25179	TAAAGTCG		MCK7	2	11728	11721	GAAAGTCG		T20K24	4	16879	16886	CGACTTTG		F8L2	4	54534	54527	AAAAGTCG		F5D14	3
F23J3	9	67886	67879	TAAAGTCT		F16D14	6	81730	81723	GAAAGTCT		T8K22	10	85789	85796	AGACTTTG		F28L1	13	25201	25208	AGACTTTT		T24H18	3	27501	27494	TAAAGTCG		MDH9	2	63221	63228	CGACTTTC		T20K24	4	48150	48143	CAAAGTCG		F8L2	4	59984	59977	AAAAGTCG		F5G3	3
F23J3	9	78975	78968	TAAAGTCT		F17C15	6	13560	13553	GAAAGTCT		T8K22	10	98431	98424	CAAAGTCT		F28L1	13	30256	30249	AAAAGTCT		T24H18	3	33975	33968	TAAAGTCG		MDH9	2	89373	89366	GAAAGTCG		T20K24	4	52645	52652	CGACTTTG		F8L2	4	64845	64838	AAAAGTCG		F5G3	3
F23J3	9	86746	86739	TAAAGTCT		F17C15	6	27551	27544	GAAAGTCT		T9F8	10	592	599	AGACTTTG		F28L1	13	31285	31278	AAAAGTCT		T24I21	3	49331	49324	TAAAGTCG		MDJ14	2	5564	5557	GAAAGTCG		T20K9	4	6424	6431	CGACTTTG		F8L21	4	31777	31770	AAAAGTCG		F5G3	3
F23J3	9	88625	88618	TAAAGTCT		F17C15	6	64490	64483	GAAAGTCT		T9F8	10	1209	1202	CAAAGTCT		F28L1	13	33479	33486	AGACTTTT		T24I21	3	64257	64250	TAAAGTCG		MDJ14	2	27129	27122	GAAAGTCG		T20K9	4	8769	8776	CGACTTTG		F8L21	4	33591	33584	AAAAGTCG		F5I14	3
F23J3	9	93149	93156	AGACTTTA		F17C15	6	81951	81958	AGACTTTC		T9F8	10	38386	38393	AGACTTTG		F28L1	13	51797	51790	AAAAGTCT		T24I21	3	78149	78142	TAAAGTCG		MED5	2	22477	22470	GAAAGTCG		T20K9	4	10078	10071	CAAAGTCG		F8L21	4	42454	42447	AAAAGTCG		F5I14	3
F25I24	9	5965	5958	TAAAGTCT		F17C15	6	91798	91791	GAAAGTCT		T9F8	10	54301	54294	CAAAGTCT		F28L1	13	77019	77012	AAAAGTCT		T26J14	3	857	864	CGACTTTA		MED5	2	39706	39699	GAAAGTCG		T20K9	4	11722	11729	CGACTTTG		F8L21	4	78436	78443	CGACTTTT		F5I14	3
F25I24	9	15115	15108	TAAAGTCT		F17C15	6	97657	97650	GAAAGTCT		T9F8	10	69100	69107	AGACTTTG		F28L1	13	79110	79103	AAAAGTCT		T26J14	3	9738	9745	CGACTTTA		MEE6	2	5385	5378	GAAAGTCG		T23E23	4	42108	42101	CAAAGTCG		F9D24	4	6110	6103	AAAAGTCG		F6E13	3
F25I24	9	35896	35903	AGACTTTA		F17I5	6	1966	1973	AGACTTTC		T9F8	10	77145	77152	AGACTTTG		F28L1	13	79997	79990	AAAAGTCT		T26J14	3	67429	67422	TAAAGTCG		MEE6	2	17487	17494	CGACTTTC		T23E23	4	58827	58834	CGACTTTG		F9D24	4	39807	39814	CGACTTTT		F6E13	3
F25I24	9	40537	40544	AGACTTTA		F17I5	6	3860	3853	GAAAGTCT		T9F8	10	77185	77192	AGACTTTG		F28L1	13	93155	93148	AAAAGTCT		T27A16	3	1444	1451	CGACTTTA		MFB16	2	29128	29121	GAAAGTCG		T23E23	4	64855	64862	CGACTTTG		F9D24	4	57030	57023	AAAAGTCG		F6E13	3
F25I24	9	42801	42808	AGACTTTA		F17I5	6	34178	34185	AGACTTTC		T9F8	10	79529	79536	AGACTTTG		F2I11	13	6267	6260	AAAAGTCT		T27A16	3	76997	76990	TAAAGTCG		MFB16	2	45296	45303	CGACTTTC		T23E23	4	78912	78919	CGACTTTG		F9D24	4	83350	83357	CGACTTTT		F6F22	3
F25I24	9	71378	71371	TAAAGTCT		F17I5	6	35225	35218	GAAAGTCT		T9F8	10	82840	82833	CAAAGTCT		F2I11	13	11264	11271	AGACTTTT		T27A16	3	90160	90153	TAAAGTCG		MFJ20	2	15845	15852	CGACTTTC		T23O15	4	1966	1959	CAAAGTCG		F9K21	4	34374	34381	CGACTTTT		F6F22	3
F25I24	9	76923	76930	AGACTTTA		F17I5	6	68516	68509	GAAAGTCT		T9F8	10	90192	90185	CAAAGTCT		F2I11	13	25849	25842	AAAAGTCT		T27I15	3	8194	8201	CGACTTTA		MFJ20	2	51891	51898	CGACTTTC		T23O15	4	8319	8312	CAAAGTCG		F9K21	4	39378	39385	CGACTTTT		F6F22	3
F25I24	9	82113	82106	TAAAGTCT		F17I5	6	78913	78920	AGACTTTC		F10A5	9	17222	17229	AGACTTTG		F2I11	13	30694	30701	AGACTTTT		T27I15	3	18022	18029	CGACTTTA		MGD8	2	19905	19898	GAAAGTCG		T23O15	4	22161	22168	CGACTTTG		F9K21	4	53847	53840	AAAAGTCG		F6F3	3
F25I24	9	91513	91520	AGACTTTA		F18A12	6	20293	20300	AGACTTTC		F10A5	9	18369	18362	CAAAGTCT		F2I11	13	33563	33570	AGACTTTT		T27I15	3	31406	31399	TAAAGTCG		MGD8	2	50259	50266	CGACTTTC		T23O15	4	52723	52716	CAAAGTCG		F9K21	4	95119	95126	CGACTTTT		F6F3	3
F28A21	9	6362	6355	TAAAGTCT		F18A12	6	43707	43714	AGACTTTC		F10A5	9	26190	26183	CAAAGTCT		F2I11	13	34603	34596	AAAAGTCT		T28D5	3	7246	7239	TAAAGTCG		MGN6	2	1622	1629	CGACTTTC		T24G3	4	27585	27578	CAAAGTCG		F9N11	4	8429	8436	CGACTTTT		F6F3	3
F28A21	9	15295	15302	AGACTTTA		F18A12	6	61311	61304	GAAAGTCT		F10A5	9	30162	30155	CAAAGTCT		F2I11	13	37659	37666	AGACTTTT		T28D5	3	17514	17521	CGACTTTA		MGN6	2	3166	3159	GAAAGTCG		T24G3	4	32499	32506	CGACTTTG		F9N11	4	8949	8942	AAAAGTCG		F6G17	3
F28A21	9	45411	45418	AGACTTTA		F18A12	6	81153	81160	AGACTTTC		F10A5	9	59830	59823	CAAAGTCT		F2I11	13	38038	38031	AAAAGTCT		T28D5	3	21464	21471	CGACTTTA		MHJ24	2	6576	6569	GAAAGTCG		T24G3	4	35231	35224	CAAAGTCG		F9N11	4	41685	41678	AAAAGTCG		F6G17	3
F28A21	9	48945	48952	AGACTTTA		F18A12	6	95164	95157	GAAAGTCT		F10A5	9	71774	71781	AGACTTTG		F2I11	13	43197	43204	AGACTTTT		T28N17	3	18708	18701	TAAAGTCG		MHJ24	2	36360	36367	CGACTTTC		T24G3	4	38293	38286	CAAAGTCG		F9N11	4	79974	79981	CGACTTTT		F6G17	3
F28A21	9	52539	52546	AGACTTTA		F18A12	6	126143	126150	AGACTTTC		F10A5	9	88135	88142	AGACTTTG		F2I11	13	47021	47028	AGACTTTT		T28N17	3	19300	19307	CGACTTTA		MHK7	2	43105	43098	GAAAGTCG		T26B15	4	38475	38468	CAAAGTCG		K13E13	4	4479	4486	CGACTTTT		F6I1	3
F28A21	9	61342	61349	AGACTTTA		F18D22	6	35994	35987	GAAAGTCT		F10A5	9	93228	93221	CAAAGTCT		F2I11	13	73863	73856	AAAAGTCT		T28N17	3	37043	37036	TAAAGTCG		MHK7	2	74740	74733	GAAAGTCG		T26B15	4	41501	41508	CGACTTTG		K13E13	4	59624	59631	CGACTTTT		F6I1	3
F28A21	9	67597	67604	AGACTTTA		F18D22	6	43110	43117	AGACTTTC		F10A5	9	119788	119781	CAAAGTCT		F2I11	13	75392	75385	AAAAGTCT		T29F13	3	19664	19657	TAAAGTCG		MIF21	2	10613	10606	GAAAGTCG		T26B15	4	68966	68959	CAAAGTCG		K13E13	4	67820	67813	AAAAGTCG		F6I1	3
F28A21	9	74243	74250	AGACTTTA		F18D22	6	45427	45420	GAAAGTCT		F11F19	9	68	61	CAAAGTCT		F2I11	13	93525	93518	AAAAGTCT		T29F13	3	39522	39515	TAAAGTCG		MIF21	2	32083	32090	CGACTTTC		T26B15	4	73281	73288	CGACTTTG		K13E13	4	71424	71431	CGACTTTT		F6N15	3
F28A21	9	76230	76223	TAAAGTCT		F18D22	6	48744	48751	AGACTTTC		F11F19	9	13662	13655	CAAAGTCT		F8K4	13	14486	14493	AGACTTTT		T29F13	3	62643	62650	CGACTTTA		MIG10	2	1342	1335	GAAAGTCG		T26J12	4	32836	32843	CGACTTTG		K17E7	4	32223	32216	AAAAGTCG		F6N15	3
F28D6	9	1526	1519	TAAAGTCT		F18D22	6	54582	54589	AGACTTTC		F11F19	9	16761	16754	CAAAGTCT		F8K4	13	20437	20430	AAAAGTCT		T2D23	3	13466	13473	CGACTTTA		MIG10	2	5654	5647	GAAAGTCG		T26J12	4	42986	42993	CGACTTTG		K17E7	4	39072	39079	CGACTTTT		F6N15	3
F28D6	9	31052	31045	TAAAGTCT		F18D22	6	55013	55006	GAAAGTCT		F11F19	9	27316	27323	AGACTTTG		F8K4	13	23630	23637	AGACTTTT		T2D23	3	15038	15045	CGACTTTA		MIL15	2	25742	25735	GAAAGTCG		T26J12	4	47837	47830	CAAAGTCG		K17E7	4	59419	59426	CGACTTTT		F7A7	3
F28D6	9	39181	39174	TAAAGTCT		F18O19	6	17220	17227	AGACTTTC		F11F19	9	50729	50722	CAAAGTCT		F8K4	13	35818	35825	AGACTTTT		T2D23	3	28874	28881	CGACTTTA		MIL15	2	26111	26104	GAAAGTCG		T26J12	4	78192	78185	CAAAGTCG		K17E7	4	65736	65729	AAAAGTCG		F7A7	3
F28D6	9	47039	47046	AGACTTTA		F18O19	6	20726	20719	GAAAGTCT		F11F19	9	62176	62183	AGACTTTG		F8K4	13	43632	43625	AAAAGTCT		T2K10	3	45526	45519	TAAAGTCG		MJB20	2	49728	49721	GAAAGTCG		T27C4	4	33605	33612	CGACTTTG		K24G6	4	48924	48917	AAAAGTCG		F7A7	3
F28D6	9	70868	70861	TAAAGTCT		F18O19	6	25705	25712	AGACTTTC		F11F19	9	65865	65858	CAAAGTCT		F8K4	13	49420	49427	AGACTTTT		T2K10	3	65177	65170	TAAAGTCG		MJB20	2	62455	62448	GAAAGTCG		T27C4	4	34424	34417	CAAAGTCG		K24G6	4	55609	55602	AAAAGTCG		F7B19	3
F28D6	9	74886	74893	AGACTTTA		F18O19	6	31669	31662	GAAAGTCT		F11F19	9	80130	80137	AGACTTTG		F8K4	13	49931	49938	AGACTTTT		T2K10	3	80263	80256	TAAAGTCG		MJG14	2	29087	29094	CGACTTTC		T27C4	4	34937	34944	CGACTTTG		K24G6	4	83414	83407	AAAAGTCG		F7B19	3
F28D6	9	83272	83279	AGACTTTA		F18O19	6	73385	73392	AGACTTTC		F11F19	9	120900	120893	CAAAGTCT		F8K4	13	50082	50089	AGACTTTT		T2K12	3	58953	58946	TAAAGTCG		MJG14	2	53064	53071	CGACTTTC		T27C4	4	63526	63533	CGACTTTG		K24G6	4	85816	85809	AAAAGTCG		F7B19	3
F28D6	9	109845	109838	TAAAGTCT		F18O19	6	81523	81516	GAAAGTCT		F11P10	9	2639	2646	AGACTTTG		F8K4	13	63896	63889	AAAAGTCT		T2K12	3	61974	61981	CGACTTTA		MJJ3	2	48132	48125	GAAAGTCG		T27E13	4	13590	13597	CGACTTTG		K24M7	4	29888	29895	CGACTTTT		F7D19	3
F28D6	9	109865	109858	TAAAGTCT		F18P9	6	1532	1539	AGACTTTC		F11P10	9	35100	35093	CAAAGTCT		F8K4	13	68779	68786	AGACTTTT		T2K12	3	63298	63305	CGACTTTA		MJJ3	2	59878	59885	CGACTTTC		T27E13	4	28275	28282	CGACTTTG		K24M7	4	37159	37152	AAAAGTCG		F7D19	3
F28H19	9	48322	48329	AGACTTTA		F18P9	6	14545	14538	GAAAGTCT		F11P10	9	39414	39407	CAAAGTCT		F8K4	13	80716	80723	AGACTTTT		T2L20	3	27794	27801	CGACTTTA		MJL12	2	9296	9303	CGACTTTC		T27E13	4	48550	48543	CAAAGTCG		K24M7	4	47345	47352	CGACTTTT		F7D19	3
F28H19	9	54014	54007	TAAAGTCT		F18P9	6	18929	18936	AGACTTTC		F11P10	9	43528	43535	AGACTTTG		F8K4	13	94698	94705	AGACTTTT		T2L20	3	55915	55908	TAAAGTCG		MJL12	2	55049	55042	GAAAGTCG		T27E13	4	81144	81151	CGACTTTG		K24M7	4	81387	81394	CGACTTTT		F7F1	3
F28H19	9	62792	62799	AGACTTTA		F18P9	6	28194	28187	GAAAGTCT		F11P10	9	48352	48345	CAAAGTCT		F8K4	13	94827	94820	AAAAGTCT		T2L20	3	83827	83820	TAAAGTCG		MKM21	2	13266	13259	GAAAGTCG		T28A8	4	34398	34405	CGACTTTG		K2K18	4	11959	11952	AAAAGTCG		F7F1	3
F28H19	9	73255	73262	AGACTTTA		F18P9	6	89884	89877	GAAAGTCT		F11P10	9	52583	52590	AGACTTTG		F9D16	13	21797	21804	AGACTTTT		T2O4	3	15116	15123	CGACTTTA		MKM21	2	43804	43811	CGACTTTC		T28A8	4	58063	58070	CGACTTTG		K2K18	4	17346	17353	CGACTTTT		F7F1	3
F28H19	9	74155	74162	AGACTTTA		F18P9	6	95275	95282	AGACTTTC		F11P10	9	57143	57136	CAAAGTCT		F9D16	13	24026	24033	AGACTTTT		T2O4	3	22263	22270	CGACTTTA		MLE2	2	14898	14905	CGACTTTC		T28A8	4	74190	74197	CGACTTTG		K2K18	4	43057	43050	AAAAGTCG		F7F22	3
F28H19	9	86018	86011	TAAAGTCT		F19K19	6	47870	47863	GAAAGTCT		F11P10	9	66931	66938	AGACTTTG		F9D16	13	30319	30326	AGACTTTT		T2O4	3	36824	36817	TAAAGTCG		MLE2	2	39884	39891	CGACTTTC		T28A8	4	90219	90226	CGACTTTG		K2K18	4	44693	44686	AAAAGTCG		F7F22	3
F28H19	9	93797	93790	TAAAGTCT		F19K19	6	47986	47979	GAAAGTCT		F11P10	9	93019	93026	AGACTTTG		F9D16	13	40372	40365	AAAAGTCT		T2P11	3	1533	1540	CGACTTTA		MLP3	2	68269	68262	GAAAGTCG		T2I1	4	35967	35960	CAAAGTCG		K6M13	4	28971	28978	CGACTTTT		F7F22	3
F28H19	9	106021	106028	AGACTTTA		F19K19	6	53345	53338	GAAAGTCT		F12A21	9	32727	32720	CAAAGTCT		F9D16	13	45808	45801	AAAAGTCT		T2P11	3	3543	3550	CGACTTTA		MLP3	2	77452	77445	GAAAGTCG		T2I1	4	107238	107245	CGACTTTG		K6M13	4	36331	36324	AAAAGTCG		F7F23	3
F28H19	9	128657	128664	AGACTTTA		F19K19	6	71216	71223	AGACTTTC		F12A21	9	41309	41316	AGACTTTG		F9D16	13	46554	46561	AGACTTTT		T2P11	3	71840	71833	TAAAGTCG		MMG4	2	23804	23797	GAAAGTCG		T2I1	4	107430	107437	CGACTTTG		K6M13	4	75899	75906	CGACTTTT		F7F23	3
F3G22	9	14940	14933	TAAAGTCT		F19K19	6	85588	85595	AGACTTTC		F12A21	9	49065	49058	CAAAGTCT		F9D16	13	63491	63498	AGACTTTT		T2P4	3	286	293	CGACTTTA		MMG4	2	70008	70001	GAAAGTCG		T2I1	4	107886	107893	CGACTTTG		K6M13	4	84294	84301	CGACTTTT		F7F23	3
F3G22	9	29922	29915	TAAAGTCT		F19K19	6	85613	85606	GAAAGTCT		F12A21	9	51666	51659	CAAAGTCT		F9D16	13	67096	67103	AGACTTTT		T2P4	3	60909	60902	TAAAGTCG		MNA5	2	17849	17856	CGACTTTC		T2K10	4	8805	8812	CGACTTTG		K9L2	4	20454	20461	CGACTTTT		F7K2	3
F3G22	9	37260	37267	AGACTTTA		F19O5	6	7529	7536	AGACTTTC		F12A21	9	62486	62479	CAAAGTCT		F9D16	13	69894	69901	AGACTTTT		T2P4	3	73307	73314	CGACTTTA		MNA5	2	23792	23785	GAAAGTCG		T2K10	4	12329	12336	CGACTTTG		K9L2	4	52316	52323	CGACTTTT		F7K2	3
F3G22	9	39569	39576	AGACTTTA		F19O5	6	10757	10764	AGACTTTC		F12A21	9	78463	78470	AGACTTTG		F9D16	13	81550	81557	AGACTTTT		T30C3	3	4442	4449	CGACTTTA		MNJ8	2	28072	28065	GAAAGTCG		T2K10	4	74339	74332	CAAAGTCG		K9L2	4	63720	63727	CGACTTTT		F7K2	3
F3G22	9	40458	40465	AGACTTTA		F19O5	6	68422	68429	AGACTTTC		F12A21	9	94253	94246	CAAAGTCT		F9D16	13	108772	108779	AGACTTTT		T30C3	3	21523	21516	TAAAGTCG		MNJ8	2	49626	49619	GAAAGTCG		T2K10	4	77014	77007	CAAAGTCG		K9L2	4	63738	63745	CGACTTTT		F8A5	3
F3G22	9	41348	41355	AGACTTTA		F19O5	6	71684	71691	AGACTTTC		F12A21	9	101023	101030	AGACTTTG		F9D16	13	109200	109193	AAAAGTCT		T30C3	3	32777	32770	TAAAGTCG		MNL12	2	14629	14622	GAAAGTCG		T2P3	4	35765	35758	CAAAGTCG		K9P8	4	1388	1395	CGACTTTT		F8A5	3
F3G22	9	42916	42923	AGACTTTA		F19O5	6	73342	73335	GAAAGTCT		F12A21	9	102940	102933	CAAAGTCT		F9D16	13	111921	111914	AAAAGTCT		T30E16	3	14096	14089	TAAAGTCG		MNL12	2	38878	38885	CGACTTTC		T2P3	4	49148	49141	CAAAGTCG		K9P8	4	22258	22251	AAAAGTCG		F8A5	3
F3G22	9	43805	43812	AGACTTTA		F19O5	6	78119	78112	GAAAGTCT		F12L6	9	5515	5508	CAAAGTCT		MEE6	13	7101	7094	AAAAGTCT		T30E16	3	38485	38478	TAAAGTCG		MOE17	2	12629	12622	GAAAGTCG		T2P3	4	69557	69564	CGACTTTG		K9P8	4	32405	32398	AAAAGTCG		F8F16	3
F3G22	9	48561	48568	AGACTTTA		F19P19	6	2054	2047	GAAAGTCT		F12L6	9	8203	8196	CAAAGTCT		MEE6	13	13647	13654	AGACTTTT		T30E16	3	80283	80276	TAAAGTCG		MOE17	2	22404	22411	CGACTTTC		T2P3	4	78232	78225	CAAAGTCG		K9P8	4	34597	34604	CGACTTTT		F8F16	3
F4D11	9	1080	1087	AGACTTTA		F19P19	6	16315	16308	GAAAGTCT		F12L6	9	42444	42451	AGACTTTG		MEE6	13	14755	14762	AGACTTTT		T32O22	3	17091	17098	CGACTTTA		MPH15	2	20102	20109	CGACTTTC		T30B22	4	6246	6239	CAAAGTCG		M4E13	4	905	898	AAAAGTCG		F8F16	3
F4D11	9	27262	27269	AGACTTTA		F19P19	6	25286	25279	GAAAGTCT		F12L6	9	49969	49962	CAAAGTCT		MEE6	13	16663	16670	AGACTTTT		T32O22	3	23149	23156	CGACTTTA		MPH15	2	69126	69119	GAAAGTCG		T30B22	4	8581	8574	CAAAGTCG		M4E13	4	20105	20112	CGACTTTT		F9L1	3
F4D11	9	41939	41946	AGACTTTA		F19P19	6	71152	71159	AGACTTTC		F12L6	9	78495	78488	CAAAGTCT		MEE6	13	23151	23144	AAAAGTCT		T32O22	3	45203	45196	TAAAGTCG		MPN9	2	5642	5649	CGACTTTC		T30B22	4	13835	13828	CAAAGTCG		M4E13	4	45044	45051	CGACTTTT		F9L1	3
F4D11	9	43144	43137	TAAAGTCT		F19P19	6	84042	84035	GAAAGTCT		F12L6	9	80179	80172	CAAAGTCT		MEE6	13	24482	24489	AGACTTTT		T3E15	3	63424	63417	TAAAGTCG		MPN9	2	42946	42939	GAAAGTCG		T30B22	4	34569	34562	CAAAGTCG		M4E13	4	70219	70226	CGACTTTT		F9L1	3
F4D11	9	52702	52695	TAAAGTCT		F19P19	6	93151	93158	AGACTTTC		F12L6	9	82755	82748	CAAAGTCT		MEE6	13	62871	62878	AGACTTTT		T3E15	3	65776	65769	TAAAGTCG		MQD22	2	14124	14131	CGACTTTC		T32A11	4	8507	8500	CAAAGTCG		MAB16	4	5410	5417	CGACTTTT		K11J14	3
F4D11	9	60143	60136	TAAAGTCT		F1D9	6	10894	10887	GAAAGTCT		F12L6	9	92674	92667	CAAAGTCT		MEE6	13	64195	64202	AGACTTTT		T3E15	3	68167	68160	TAAAGTCG		MQD22	2	59020	59013	GAAAGTCG		T32A11	4	100714	100707	CAAAGTCG		MAB16	4	26097	26090	AAAAGTCG		K11J14	3
F4D11	9	81653	81646	TAAAGTCT		F1D9	6	31338	31345	AGACTTTC		F12L6	9	95278	95285	AGACTTTG		MEE6	13	72898	72905	AGACTTTT		T3K9	3	24017	24024	CGACTTTA		MQJ16	2	37777	37770	GAAAGTCG		T32A11	4	105173	105180	CGACTTTG		MAB16	4	67596	67603	CGACTTTT		K11J14	3
F4D11	9	91516	91523	AGACTTTA		F1D9	6	43287	43280	GAAAGTCT		F12M16	9	14741	14748	AGACTTTG		MEE6	13	82732	82725	AAAAGTCT		T3K9	3	60548	60555	CGACTTTA		MQJ16	2	43072	43079	CGACTTTC		T32A11	4	107029	107036	CGACTTTG		MAB16	4	71951	71958	CGACTTTT		K17O22	3
F4D11	9	92589	92582	TAAAGTCT		F1D9	6	53141	53134	GAAAGTCT		F12M16	9	53955	53948	CAAAGTCT		MEE6	13	84423	84430	AGACTTTT		T3K9	3	85723	85730	CGACTTTA		MQN23	2	19025	19018	GAAAGTCG		T32A16	4	3822	3829	CGACTTTG		MCO15	4	26767	26760	AAAAGTCG		K17O22	3
F5A18	9	29417	29410	TAAAGTCT		F1D9	6	64953	64946	GAAAGTCT		F12M16	9	70872	70865	CAAAGTCT		MEE6	13	88156	88163	AGACTTTT		T4C9	3	43243	43250	CGACTTTA		MQN23	2	59578	59585	CGACTTTC		T32A16	4	9398	9391	CAAAGTCG		MCO15	4	61681	61674	AAAAGTCG		K17O22	3
F5A18	9	38251	38244	TAAAGTCT		F1D9	6	104815	104822	AGACTTTC		F12M16	9	106448	106441	CAAAGTCT		MEE6	13	89703	89696	AAAAGTCT		T4C9	3	52116	52109	TAAAGTCG		MQP17	2	3503	3510	CGACTTTC		T32A16	4	51272	51279	CGACTTTG		MCO15	4	68657	68650	AAAAGTCG		K19B1	3
F5A18	9	43626	43619	TAAAGTCT		F1K23	6	9164	9171	AGACTTTC		F12M16	9	107423	107430	AGACTTTG		MIK19	13	609	616	AGACTTTT		T4C9	3	67613	67606	TAAAGTCG		MQP17	2	6353	6360	CGACTTTC		T32A16	4	69500	69507	CGACTTTG		MCO15	4	75389	75396	CGACTTTT		K19B1	3
F5A18	9	53441	53448	AGACTTTA		F1K23	6	12822	12815	GAAAGTCT		F12M16	9	110521	110528	AGACTTTG		MIK19	13	2687	2694	AGACTTTT		T4D8	3	15329	15322	TAAAGTCG		MRG21	2	37483	37490	CGACTTTC		T32E20	4	20678	20685	CGACTTTG		MDC12	4	28486	28493	CGACTTTT		K19B1	3
F5A18	9	71946	71939	TAAAGTCT		F1K23	6	12922	12915	GAAAGTCT		F12M16	9	113273	113266	CAAAGTCT		MIK19	13	5118	5111	AAAAGTCT		T4D8	3	23349	23342	TAAAGTCG		MRG21	2	49195	49188	GAAAGTCG		T32E20	4	43432	43439	CGACTTTG		MDC12	4	31546	31553	CGACTTTT		K2I5	3
F5A18	9	72077	72070	TAAAGTCT		F1K23	6	55470	55477	AGACTTTC		F12M16	9	120053	120060	AGACTTTG		MIK19	13	17483	17490	AGACTTTT		T4D8	3	55609	55616	CGACTTTA		MRO11	2	36895	36902	CGACTTTC		T32E20	4	55570	55563	CAAAGTCG		MDC12	4	43528	43521	AAAAGTCG		K2I5	3
F5A18	9	89753	89760	AGACTTTA		F1K23	6	88881	88874	GAAAGTCT		F12M16	9	126271	126264	CAAAGTCT		MIK19	13	25708	25715	AGACTTTT		T4P13	3	28843	28836	TAAAGTCG		MRO11	2	41958	41965	CGACTTTC		T32E20	4	56949	56942	CAAAGTCG		MDC12	4	70038	70031	AAAAGTCG		K2I5	3
F5A18	9	104680	104673	TAAAGTCT		F1K23	6	92212	92219	AGACTTTC		F12P19	9	60	53	CAAAGTCT		MIK19	13	26021	26028	AGACTTTT		T4P13	3	71051	71044	TAAAGTCG		MSJ3	2	11105	11112	CGACTTTC		T32N15	4	9137	9144	CGACTTTG		MDJ14	4	7776	7783	CGACTTTT		K5K13	3
F5A18	9	105753	105760	AGACTTTA		F1L3	6	49414	49407	GAAAGTCT		F12P19	9	7686	7679	CAAAGTCT		MIK19	13	35775	35782	AGACTTTT		T4P13	3	91695	91688	TAAAGTCG		MSJ3	2	52914	52907	GAAAGTCG		T32N15	4	40362	40355	CAAAGTCG		MDJ14	4	22861	22868	CGACTTTT		K5K13	3
F5D14	9	7851	7858	AGACTTTA		F1L3	6	52677	52670	GAAAGTCT		F12P19	9	8859	8866	AGACTTTG		MIK19	13	42143	42150	AGACTTTT		T5J17	3	3284	3291	CGACTTTA		MSN2	2	27662	27669	CGACTTTC		T32N15	4	71185	71178	CAAAGTCG		MDJ14	4	27208	27201	AAAAGTCG		K5K13	3
F5D14	9	14337	14344	AGACTTTA		F1L3	6	63301	63308	AGACTTTC		F12P19	9	9487	9494	AGACTTTG		MIK19	13	51216	51223	AGACTTTT		T5J17	3	102236	102243	CGACTTTA		MSN2	2	49908	49915	CGACTTTC		T32N15	4	83753	83746	CAAAGTCG		MDJ14	4	75617	75624	CGACTTTT		K8K14	3
F5D14	9	19031	19038	AGACTTTA		F1L3	6	67801	67808	AGACTTTC		F12P19	9	21636	21643	AGACTTTG		MIK19	13	73998	74005	AGACTTTT		T5J17	3	107111	107104	TAAAGTCG		MTG13	2	4201	4194	GAAAGTCG		T3G21	4	3927	3920	CAAAGTCG		MGL6	4	24908	24915	CGACTTTT		K8K14	3
F5D14	9	60861	60854	TAAAGTCT		F1L3	6	89721	89714	GAAAGTCT		F12P19	9	63418	63425	AGACTTTG		MIK19	13	82272	82265	AAAAGTCT		T6G21	3	14572	14579	CGACTTTA		MTG13	2	52925	52932	CGACTTTC		T3G21	4	15976	15983	CGACTTTG		MGL6	4	46339	46332	AAAAGTCG		K8K14	3
F5D14	9	77126	77133	AGACTTTA		F1L3	6	100004	99997	GAAAGTCT		F12P19	9	71474	71467	CAAAGTCT		MIK19	13	82575	82582	AGACTTTT		T6G21	3	53926	53933	CGACTTTA		MUG13	2	29772	29779	CGACTTTC		T3G21	4	59132	59125	CAAAGTCG		MGL6	4	77134	77141	CGACTTTT		MAC12	3
F5D14	9	102544	102551	AGACTTTA		F20B18	6	34301	34294	GAAAGTCT		F12P19	9	76092	76099	AGACTTTG		MIK19	13	83817	83824	AGACTTTT		T6G21	3	141278	141271	TAAAGTCG		MUG13	2	37934	37941	CGACTTTC		T3G21	4	65209	65216	CGACTTTG		MGL6	4	77889	77896	CGACTTTT		MAC12	3
F5D14	9	105488	105495	AGACTTTA		F20B18	6	41091	41084	GAAAGTCT		F12P19	9	76879	76886	AGACTTTG		MTE17	13	11932	11925	AAAAGTCT		T6H22	3	29591	29584	TAAAGTCG		MVC8	2	18827	18834	CGACTTTC		T4C9	4	20317	20324	CGACTTTG		MHF15	4	5011	5018	CGACTTTT		MAC12	3
F5D14	9	121862	121855	TAAAGTCT		F20B18	6	52697	52704	AGACTTTC		F13B4	9	60850	60843	CAAAGTCT		MTE17	13	32041	32048	AGACTTTT		T6H22	3	61691	61684	TAAAGTCG		MVC8	2	33096	33103	CGACTTTC		T4C9	4	53702	53695	CAAAGTCG		MHF15	4	18790	18783	AAAAGTCG		MAH20	3
F5D14	9	122594	122587	TAAAGTCT		F20B18	6	54279	54272	GAAAGTCT		F13B4	9	61718	61711	CAAAGTCT		MTE17	13	38015	38008	AAAAGTCT		T6H22	3	88623	88616	TAAAGTCG		MWP19	2	79	86	CGACTTTC		T4C9	4	61280	61287	CGACTTTG		MHF15	4	35086	35079	AAAAGTCG		MAH20	3
F5I14	9	12751	12758	AGACTTTA		F20B18	6	76154	76147	GAAAGTCT		F13B4	9	63269	63262	CAAAGTCT		MTE17	13	43166	43159	AAAAGTCT		T6P5	3	16129	16136	CGACTTTA		MWP19	2	1560	1553	GAAAGTCG		T4C9	4	74968	74975	CGACTTTG		MHF15	4	61217	61210	AAAAGTCG		MAH20	3
F5I14	9	18957	18950	TAAAGTCT		F20B18	6	96639	96646	AGACTTTC		F13B4	9	66865	66858	CAAAGTCT		MTE17	13	49323	49330	AGACTTTT		T6P5	3	21650	21657	CGACTTTA		MXA21	2	22321	22328	CGACTTTC		T4O24	4	1538	1531	CAAAGTCG		MJC20	4	4163	4170	CGACTTTT		MBD2	3
F5I14	9	22694	22701	AGACTTTA		F21B7	6	5589	5582	GAAAGTCT		F13B4	9	67727	67720	CAAAGTCT		MTE17	13	51371	51378	AGACTTTT		T6P5	3	82732	82739	CGACTTTA		MXA21	2	56306	56313	CGACTTTC		T4O24	4	3768	3761	CAAAGTCG		MJC20	4	19480	19473	AAAAGTCG		MBD2	3
F5I14	9	36057	36050	TAAAGTCT		F21B7	6	16343	16350	AGACTTTC		F13B4	9	68472	68465	CAAAGTCT		MTE17	13	52661	52668	AGACTTTT		T7N9	3	5386	5379	TAAAGTCG		MXC9	2	1324	1317	GAAAGTCG		T4O24	4	12274	12267	CAAAGTCG		MJC20	4	63573	63566	AAAAGTCG		MBD2	3
F5I14	9	36398	36391	TAAAGTCT		F21B7	6	39032	39025	GAAAGTCT		F13B4	9	72374	72381	AGACTTTG		MTE17	13	53537	53530	AAAAGTCT		T7N9	3	75329	75322	TAAAGTCG		MXC9	2	33654	33661	CGACTTTC		T4O24	4	15994	15987	CAAAGTCG		MJC20	4	70353	70346	AAAAGTCG		MBG8	3
F5I14	9	57694	57687	TAAAGTCT		F21B7	6	50203	50210	AGACTTTC		F13B4	9	89760	89753	CAAAGTCT		MTE17	13	58951	58958	AGACTTTT		T7N9	3	105366	105373	CGACTTTA		MXE2	2	13632	13639	CGACTTTC		T5F23	4	22361	22354	CAAAGTCG		MJK13	4	28714	28721	CGACTTTT		MBG8	3
F5I14	9	59721	59728	AGACTTTA		F21B7	6	63663	63670	AGACTTTC		F13B4	9	102023	102030	AGACTTTG		MTE17	13	62950	62943	AAAAGTCT		T8M17	3	9404	9411	CGACTTTA		MXE2	2	32092	32099	CGACTTTC		T5F23	4	29301	29294	CAAAGTCG		MJK13	4	55468	55461	AAAAGTCG		MBG8	3
F5I14	9	74925	74918	TAAAGTCT		F21B7	6	95479	95472	GAAAGTCT		F13I12	9	3911	3904	CAAAGTCT		MTE17	13	71500	71507	AGACTTTT		T8M17	3	11227	11234	CGACTTTA		MXK3	2	24613	24620	CGACTTTC		T5F23	4	36240	36233	CAAAGTCG		MJK13	4	65241	65234	AAAAGTCG		MBK5	3
F5I14	9	86434	86441	AGACTTTA		F21J6	6	48266	48259	GAAAGTCT		F13I12	9	4118	4111	CAAAGTCT		MTE17	13	76972	76965	AAAAGTCT		T8M17	3	114190	114183	TAAAGTCG		MXK3	2	75961	75968	CGACTTTC		T5F23	4	43181	43174	CAAAGTCG		MJK13	4	77537	77530	AAAAGTCG		MBK5	3
F5J6	9	21445	21438	TAAAGTCT		F21J6	6	50723	50716	GAAAGTCT		F13I12	9	26199	26206	AGACTTTG		MTE17	13	83168	83175	AGACTTTT		T8O11	3	30935	30942	CGACTTTA		MZN14	2	28155	28162	CGACTTTC		T6A13	4	45356	45349	CAAAGTCG		MLE2	4	14800	14793	AAAAGTCG		MBK5	3
F5J6	9	22158	22165	AGACTTTA		F21J6	6	52605	52598	GAAAGTCT		F13I12	9	45031	45038	AGACTTTG		T15G18	13	26208	26215	AGACTTTT		T8O11	3	38249	38242	TAAAGTCG		MZN14	2	64011	64018	CGACTTTC		T6A13	4	69902	69895	CAAAGTCG		MLE2	4	23916	23909	AAAAGTCG		MCA23	3
F5J6	9	29776	29769	TAAAGTCT		F21J6	6	53698	53691	GAAAGTCT		F13I12	9	55236	55229	CAAAGTCT		T15G18	13	38693	38686	AAAAGTCT		T8O11	3	45092	45099	CGACTTTA		T10F5	2	535	528	GAAAGTCG		T6A13	4	74627	74634	CGACTTTG		MLE2	4	50442	50449	CGACTTTT		MCA23	3
F5J6	9	30009	30002	TAAAGTCT		F21J6	6	91707	91714	AGACTTTC		F13I12	9	79010	79017	AGACTTTG		T15G18	13	39897	39890	AAAAGTCT		T8P21	3	37533	37526	TAAAGTCG		T10F5	2	63779	63772	GAAAGTCG		T6A13	4	76954	76947	CAAAGTCG		MLE2	4	62368	62375	CGACTTTT		MCA23	3
F5J6	9	31822	31815	TAAAGTCT		F21J6	6	101752	101745	GAAAGTCT		F13I12	9	91740	91733	CAAAGTCT		T15G18	13	40520	40513	AAAAGTCT		T8P21	3	114799	114792	TAAAGTCG		T10I14	2	61821	61828	CGACTTTC		T7I23	4	22414	22421	CGACTTTG		MMG15	4	6765	6772	CGACTTTT		MDH9	3
F5J6	9	52264	52257	TAAAGTCT		F22K18	6	8240	8233	GAAAGTCT		F13I12	9	113210	113217	AGACTTTG		T15G18	13	40830	40823	AAAAGTCT		T8P21	3	115437	115430	TAAAGTCG		T10I14	2	78556	78563	CGACTTTC		T7I23	4	59916	59909	CAAAGTCG		MMG15	4	33900	33893	AAAAGTCG		MDH9	3
F5J6	9	58064	58057	TAAAGTCT		F22K18	6	20057	20050	GAAAGTCT		F13I12	9	127476	127483	AGACTTTG		T15G18	13	41445	41438	AAAAGTCT		T9E8	3	24651	24644	TAAAGTCG		T10O8	2	2472	2465	GAAAGTCG		T7I23	4	75942	75935	CAAAGTCG		MMG15	4	43107	43114	CGACTTTT		MDH9	3
F5J6	9	61336	61329	TAAAGTCT		F22K18	6	47379	47372	GAAAGTCT		F13O11	9	45820	45813	CAAAGTCT		T15G18	13	42019	42012	AAAAGTCT		T9E8	3	53365	53372	CGACTTTA		T10O8	2	34063	34070	CGACTTTC		T7I23	4	79515	79508	CAAAGTCG		MMG15	4	72643	72636	AAAAGTCG		MEE13	3
F5J6	9	64510	64503	TAAAGTCT		F22K18	6	91339	91346	AGACTTTC		F13O11	9	66472	66479	AGACTTTG		T15G18	13	42196	42189	AAAAGTCT		T9E8	3	56713	56706	TAAAGTCG		T11A7	2	9379	9372	GAAAGTCG		T8E3	4	24610	24617	CGACTTTG		MMN10	4	53574	53581	CGACTTTT		MEE13	3
F6P23	9	13273	13280	AGACTTTA		F22K18	6	103430	103423	GAAAGTCT		F13O11	9	80955	80948	CAAAGTCT		T15G18	13	42995	43002	AGACTTTT		CHROMOSOME_C	2	30225	30218	TAAAGTCG		T11A7	2	53155	53148	GAAAGTCG		T8E3	4	72559	72566	CGACTTTG		MMN10	4	63501	63494	AAAAGTCG		MEE13	3
F6P23	9	22880	22887	AGACTTTA		F22K18	6	115137	115130	GAAAGTCT		F13O11	9	82366	82359	CAAAGTCT		T15G18	13	69716	69723	AGACTTTT		CHROMOSOME_C	2	70940	70933	TAAAGTCG		T12B11	2	4331	4324	GAAAGTCG		T8E3	4	78083	78076	CAAAGTCG		MMN10	4	93928	93935	CGACTTTT		MGF10	3
F6P23	9	30671	30664	TAAAGTCT		F23A5	6	30876	30883	AGACTTTC		F13O11	9	90447	90440	CAAAGTCT		T15G18	13	75217	75210	AAAAGTCT		F10B6	2	17140	17133	TAAAGTCG		T12B11	2	27058	27051	GAAAGTCG		T8E3	4	79076	79069	CAAAGTCG		MMN10	4	94093	94086	AAAAGTCG		MGF10	3
F6P23	9	40760	40767	AGACTTTA		F23A5	6	33173	33166	GAAAGTCT		F13O11	9	101547	101540	CAAAGTCT		T15G18	13	88912	88905	AAAAGTCT		F10B6	2	85932	85939	CGACTTTA		T12H17	2	4492	4485	GAAAGTCG		T8M17	4	77098	77105	CGACTTTG		MNA5	4	5597	5590	AAAAGTCG		MGF10	3
F6P23	9	43578	43585	AGACTTTA		F23A5	6	68614	68607	GAAAGTCT		F13O11	9	112765	112772	AGACTTTG		T15G18	13	107332	107325	AAAAGTCT		F10D13	2	10543	10550	CGACTTTA		T12H17	2	66161	66154	GAAAGTCG		T8M17	4	79256	79263	CGACTTTG		MNA5	4	16436	16429	AAAAGTCG		MIF6	3
F6P23	9	51089	51096	AGACTTTA		F23A5	6	91437	91444	AGACTTTC		F13O11	9	112807	112814	AGACTTTG		T16N11	13	663	670	AGACTTTT		F10D13	2	81265	81272	CGACTTTA		T12J5	2	3528	3535	CGACTTTC		T8M17	4	82104	82111	CGACTTTG		MNA5	4	63228	63221	AAAAGTCG		MIF6	3
F6P23	9	55452	55459	AGACTTTA		F23A5	6	100679	100686	AGACTTTC		F13O11	9	116622	116629	AGACTTTG		T16N11	13	4211	4204	AAAAGTCT		F10M6	2	22266	22259	TAAAGTCG		T12J5	2	53055	53062	CGACTTTC		T8M17	4	97299	97292	CAAAGTCG		MNA5	4	80367	80374	CGACTTTT		MIF6	3
F6P23	9	65162	65169	AGACTTTA		F23A5	6	104932	104939	AGACTTTC		F13P17	9	849	842	CAAAGTCT		T16N11	13	15307	15314	AGACTTTT		F10M6	2	31399	31406	CGACTTTA		T13E15	2	18438	18431	GAAAGTCG		T8P21	4	73767	73760	CAAAGTCG		MRH10	4	930	923	AAAAGTCG		MIK19	3
F6P23	9	76167	76160	TAAAGTCT		F23C8	6	9854	9861	AGACTTTC		F13P17	9	22381	22388	AGACTTTG		T16N11	13	21163	21156	AAAAGTCT		F11A6	2	7293	7286	TAAAGTCG		T13E15	2	26314	26307	GAAAGTCG		T8P21	4	106292	106299	CGACTTTG		MRH10	4	5250	5243	AAAAGTCG		MIK19	3
F7P1	9	4572	4579	AGACTTTA		F23C8	6	13582	13589	AGACTTTC		F13P17	9	55772	55779	AGACTTTG		T16N11	13	29896	29903	AGACTTTT		F11A6	2	96896	96889	TAAAGTCG		T13J10	2	9104	9097	GAAAGTCG		T8P21	4	118269	118262	CAAAGTCG		MRH10	4	29403	29396	AAAAGTCG		MIK19	3
F7P1	9	38450	38443	TAAAGTCT		F23C8	6	16541	16548	AGACTTTC		F13P17	9	70287	70294	AGACTTTG		T16N11	13	32602	32609	AGACTTTT		F11B9	2	89141	89134	TAAAGTCG		T13J10	2	19341	19334	GAAAGTCG		T8P21	4	119214	119207	CAAAGTCG		MRH10	4	72648	72655	CGACTTTT		MIK22	3
F7P1	9	61091	61098	AGACTTTA		F23C8	6	42271	42278	AGACTTTC		F13P17	9	76892	76899	AGACTTTG		T16N11	13	35320	35313	AAAAGTCT		F11B9	2	101845	101838	TAAAGTCG		T13J8	2	35353	35346	GAAAGTCG		T9C5	4	10888	10881	CAAAGTCG		MTG10	4	6365	6358	AAAAGTCG		MIK22	3
F7P1	9	61157	61150	TAAAGTCT		F23C8	6	44598	44605	AGACTTTC		F13P17	9	83596	83603	AGACTTTG		T16N11	13	40406	40399	AAAAGTCT		F11C1	2	51103	51110	CGACTTTA		T13J8	2	49312	49305	GAAAGTCG		T9C5	4	40696	40703	CGACTTTG		MTG10	4	22855	22862	CGACTTTT		MIK22	3
F7P1	9	61184	61177	TAAAGTCT		F23C8	6	95790	95783	GAAAGTCT		F13P17	9	84384	84391	AGACTTTG		T16N11	13	50089	50082	AAAAGTCT		F11C1	2	94957	94964	CGACTTTA		T13M11	2	24785	24792	CGACTTTC		T9C5	4	59873	59866	CAAAGTCG		MTG10	4	59442	59435	AAAAGTCG		MIO24	3
F7P1	9	68545	68538	TAAAGTCT		F23H6	6	11313	11320	AGACTTTC		F13P17	9	96514	96507	CAAAGTCT		T16N11	13	65903	65896	AAAAGTCT		F11C18	2	28577	28584	CGACTTTA		T13M11	2	66057	66050	GAAAGTCG		T9C5	4	95891	95898	CGACTTTG		MTG10	4	82854	82847	AAAAGTCG		MIO24	3
F7P1	9	72733	72726	TAAAGTCT		F23H6	6	18303	18296	GAAAGTCT		F13P17	9	103880	103887	AGACTTTG		T16N11	13	67478	67471	AAAAGTCT		F11C18	2	29907	29900	TAAAGTCG		T14G11	2	2757	2764	CGACTTTC		T9D9	4	18766	18773	CGACTTTG		MTO24	4	15753	15746	AAAAGTCG		MIO24	3
F7P1	9	73756	73763	AGACTTTA		F23H6	6	39365	39358	GAAAGTCT		F14B2	9	6469	6462	CAAAGTCT		T16N11	13	85014	85007	AAAAGTCT		F11I11	2	26510	26503	TAAAGTCG		T14G11	2	16573	16566	GAAAGTCG		T9D9	4	37398	37405	CGACTTTG		MTO24	4	30193	30186	AAAAGTCG		MMJ24	3
F7P1	9	81052	81059	AGACTTTA		F23H6	6	50358	50365	AGACTTTC		F14B2	9	6519	6512	CAAAGTCT		T16N11	13	89011	89018	AGACTTTT		F11I11	2	36005	35998	TAAAGTCG		T14P4	2	54838	54831	GAAAGTCG		T9D9	4	64689	64682	CAAAGTCG		MTO24	4	44544	44537	AAAAGTCG		MMJ24	3
F8K7	9	19444	19437	TAAAGTCT		F23H6	6	69662	69669	AGACTTTC		F14B2	9	7956	7949	CAAAGTCT		T1F9	13	17896	17903	AGACTTTT		F11O4	2	4537	4530	TAAAGTCG		T14P4	2	76134	76141	CGACTTTC		T9D9	4	64695	64702	CGACTTTG		MTO24	4	66777	66784	CGACTTTT		MMJ24	3
F8K7	9	21535	21542	AGACTTTA		F23H6	6	70898	70891	GAAAGTCT		F14B2	9	19457	19450	CAAAGTCT		T1F9	13	26344	26337	AAAAGTCT		F11O4	2	47783	47776	TAAAGTCG		T14P8	2	40980	40973	GAAAGTCG		F10A16	3	9858	9865	CGACTTTG		MUK11	4	11665	11658	AAAAGTCG		MNC6	3
F8K7	9	32700	32693	TAAAGTCT		F23J3	6	10165	10172	AGACTTTC		F14B2	9	24781	24788	AGACTTTG		T1F9	13	26753	26746	AAAAGTCT		F11P10	2	9530	9523	TAAAGTCG		T14P8	2	66196	66189	GAAAGTCG		F10A16	3	20822	20829	CGACTTTG		MUK11	4	19923	19930	CGACTTTT		MNC6	3
F8K7	9	33447	33454	AGACTTTA		F23J3	6	16969	16962	GAAAGTCT		F14B2	9	48558	48565	AGACTTTG		T1F9	13	49398	49391	AAAAGTCT		F11P10	2	23124	23131	CGACTTTA		T15B3	2	5386	5379	GAAAGTCG		F10A16	3	54846	54853	CGACTTTG		MUK11	4	63716	63709	AAAAGTCG		MNC6	3
F8K7	9	33575	33568	TAAAGTCT		F23J3	6	26282	26275	GAAAGTCT		F14B2	9	55206	55213	AGACTTTG		T1F9	13	52620	52627	AGACTTTT		F12A4	2	33961	33968	CGACTTTA		T15B3	2	40984	40991	CGACTTTC		F10B6	3	21838	21831	CAAAGTCG		MUK11	4	66916	66909	AAAAGTCG		MOK9	3
F8K7	9	33788	33795	AGACTTTA		F23J3	6	51262	51269	AGACTTTC		F14B2	9	59659	59666	AGACTTTG		T1F9	13	62019	62012	AAAAGTCT		F12A4	2	45217	45210	TAAAGTCG		T15F17	2	17782	17775	GAAAGTCG		F10B6	3	52921	52914	CAAAGTCG		MUP24	4	7556	7563	CGACTTTT		MOK9	3
F8K7	9	33828	33821	TAAAGTCT		F23J3	6	74500	74493	GAAAGTCT		F14B2	9	67250	67243	CAAAGTCT		T1F9	13	67871	67864	AAAAGTCT		F12C20	2	20804	20811	CGACTTTA		T15F17	2	47036	47029	GAAAGTCG		F10B6	3	111492	111499	CGACTTTG		MUP24	4	12198	12205	CGACTTTT		MOK9	3
F8K7	9	64806	64799	TAAAGTCT		F23J3	6	79452	79459	AGACTTTC		F14J22	9	13269	13276	AGACTTTG		T1F9	13	72047	72040	AAAAGTCT		F12C20	2	48390	48383	TAAAGTCG		T15G18	2	1937	1944	CGACTTTC		F10F5	3	2197	2190	CAAAGTCG		MUP24	4	31331	31324	AAAAGTCG		MQD22	3
F8K7	9	79775	79768	TAAAGTCT		F23M2	6	17629	17622	GAAAGTCT		F14J22	9	16628	16621	CAAAGTCT		T1F9	13	76619	76612	AAAAGTCT		F12E4	2	12796	12803	CGACTTTA		T15G18	2	90606	90613	CGACTTTC		F10F5	3	21607	21600	CAAAGTCG		MUP24	4	58407	58414	CGACTTTT		MQD22	3
F9D18	9	713	720	AGACTTTA		F23M2	6	64237	64230	GAAAGTCT		F14J22	9	20734	20741	AGACTTTG		T1F9	13	81469	81462	AAAAGTCT		F12E4	2	44667	44660	TAAAGTCG		T16B23	2	5940	5933	GAAAGTCG		F10F5	3	38301	38294	CAAAGTCG		MWD22	4	17784	17777	AAAAGTCG		MQD22	3
F9D18	9	20008	20001	TAAAGTCT		F23M2	6	66531	66538	AGACTTTC		F14J22	9	20749	20756	AGACTTTG		T1F9	13	88679	88672	AAAAGTCT		F12F1	2	58698	58705	CGACTTTA		T16B23	2	46460	46453	GAAAGTCG		F11C1	3	23158	23165	CGACTTTG		MWD22	4	78358	78351	AAAAGTCG		MQJ2	3
F9D18	9	22180	22187	AGACTTTA		F23M2	6	84665	84658	GAAAGTCT		F14J22	9	21096	21103	AGACTTTG		T1F9	13	92542	92535	AAAAGTCT		F12F1	2	60294	60287	TAAAGTCG		T16B5	2	44122	44129	CGACTTTC		F11C1	3	60717	60710	CAAAGTCG		MWD22	4	88028	88035	CGACTTTT		MQJ2	3
F9D18	9	45392	45385	TAAAGTCT		F23M2	6	84686	84679	GAAAGTCT		F14J22	9	55837	55844	AGACTTTG		T1F9	13	97153	97146	AAAAGTCT		F12K21	2	85028	85035	CGACTTTA		T16B5	2	66139	66132	GAAAGTCG		F11C1	3	86320	86313	CAAAGTCG		MWD22	4	96862	96855	AAAAGTCG		MQJ2	3
F9D18	9	52332	52325	TAAAGTCT		F23M2	6	84707	84700	GAAAGTCT		F14J22	9	71366	71373	AGACTTTG		T1P17	13	3114	3107	AAAAGTCT		F12K21	2	91595	91602	CGACTTTA		T16I21	2	21814	21807	GAAAGTCG		F11C18	3	28575	28568	CAAAGTCG		MWD9	4	25073	25066	AAAAGTCG		MQP15	3
F9D18	9	59271	59264	TAAAGTCT		F24G24	6	12623	12616	GAAAGTCT		F14J22	9	71776	71783	AGACTTTG		T1P17	13	3168	3175	AGACTTTT		F12P19	2	26188	26195	CGACTTTA		T16I21	2	30017	30010	GAAAGTCG		F11C18	3	101475	101468	CAAAGTCG		MWD9	4	32721	32714	AAAAGTCG		MQP15	3
F9D18	9	66212	66205	TAAAGTCT		F24G24	6	30415	30408	GAAAGTCT		F14J22	9	83173	83166	CAAAGTCT		T1P17	13	6118	6125	AGACTTTT		F12P19	2	75094	75101	CGACTTTA		T16K5	2	73525	73518	GAAAGTCG		F11C18	3	106325	106332	CGACTTTG		MWD9	4	69338	69331	AAAAGTCG		MQP15	3
F9D18	9	82203	82210	AGACTTTA		F24G24	6	30644	30637	GAAAGTCT		F15C21	9	23784	23791	AGACTTTG		T1P17	13	11065	11058	AAAAGTCT		F12P21	2	20795	20788	TAAAGTCG		T16K5	2	79815	79808	GAAAGTCG		F11M15	3	25183	25190	CGACTTTG		MWD9	4	74143	74136	AAAAGTCG		MRC8	3
F9D18	9	101100	101093	TAAAGTCT		F24G24	6	30786	30779	GAAAGTCT		F15C21	9	28535	28542	AGACTTTG		T1P17	13	16102	16109	AGACTTTT		F12P21	2	42850	42857	CGACTTTA		T17D12	2	53117	53124	CGACTTTC		F11M15	3	51936	51929	CAAAGTCG		MXI10	4	7226	7233	CGACTTTT		MRC8	3
F9E21	9	986	993	AGACTTTA		F24G24	6	47482	47489	AGACTTTC		F15C21	9	38216	38209	CAAAGTCT		T1P17	13	32891	32884	AAAAGTCT		F13B15	2	33794	33787	TAAAGTCG		T17D12	2	54600	54593	GAAAGTCG		F11M15	3	72681	72674	CAAAGTCG		MXI10	4	38544	38537	AAAAGTCG		MRC8	3
F9E21	9	16606	16599	TAAAGTCT		F24G24	6	91944	91937	GAAAGTCT		F15C21	9	54898	54891	CAAAGTCT		T1P17	13	46607	46600	AAAAGTCT		F13B15	2	77707	77700	TAAAGTCG		T18B16	2	21051	21044	GAAAGTCG		F12A21	3	48912	48905	CAAAGTCG		MXI10	4	75753	75746	AAAAGTCG		MSF3	3
F9E21	9	27961	27954	TAAAGTCT		F24K9	6	37750	37743	GAAAGTCT		F15C21	9	80284	80291	AGACTTTG		T1P17	13	47593	47600	AGACTTTT		F13M22	2	56951	56958	CGACTTTA		T18B16	2	22403	22410	CGACTTTC		F12A21	3	96863	96856	CAAAGTCG		MXI10	4	85068	85075	CGACTTTT		MSF3	3
F9E21	9	51068	51075	AGACTTTA		F24K9	6	40884	40891	AGACTTTC		F15C21	9	82200	82193	CAAAGTCT		T1P17	13	60195	60202	AGACTTTT		F13M22	2	70447	70454	CGACTTTA		T18B22	2	50647	50640	GAAAGTCG		F12A21	3	109440	109447	CGACTTTG		MXM12	4	27392	27385	AAAAGTCG		MSF3	3
F9E21	9	61132	61125	TAAAGTCT		F24K9	6	55447	55454	AGACTTTC		F15C21	9	103631	103638	AGACTTTG		T1P17	13	95632	95625	AAAAGTCT		F13N6	2	3985	3992	CGACTTTA		T18B22	2	79168	79175	CGACTTTC		F12L6	3	4989	4996	CGACTTTG		MXM12	4	38230	38237	CGACTTTT		MUG13	3
F9E21	9	76550	76543	TAAAGTCT		F24K9	6	58481	58488	AGACTTTC		F15C21	9	104802	104809	AGACTTTG		T1P17	13	114135	114142	AGACTTTT		F13N6	2	70609	70602	TAAAGTCG		T19K21	2	18707	18714	CGACTTTC		F12L6	3	7877	7884	CGACTTTG		MXM12	4	39736	39743	CGACTTTT		MUG13	3
F9E21	9	85159	85166	AGACTTTA		F24K9	6	71975	71968	GAAAGTCT		F15C21	9	109914	109921	AGACTTTG		T1P17	13	129198	129205	AGACTTTT		F13O11	2	45786	45793	CGACTTTA		T19K21	2	56749	56756	CGACTTTC		F12L6	3	48484	48477	CAAAGTCG		MXM12	4	65764	65771	CGACTTTT		MUG13	3
F9E21	9	100624	100617	TAAAGTCT		F24K9	6	84184	84191	AGACTTTC		F16B22	9	8836	8843	AGACTTTG		T1P17	13	134153	134160	AGACTTTT		F13O11	2	83377	83384	CGACTTTA		T19L18	2	78308	78301	GAAAGTCG		F13C5	3	20053	20046	CAAAGTCG		MYC6	4	11137	11144	CGACTTTT		MVA3	3
F9E21	9	102850	102843	TAAAGTCT		F25P22	6	12764	12757	GAAAGTCT		F16B22	9	20007	20000	CAAAGTCT		T23E18	13	626	619	AAAAGTCT		F14B2	2	16388	16395	CGACTTTA		T19L18	2	82724	82717	GAAAGTCG		F13C5	3	89559	89552	CAAAGTCG		MYC6	4	18184	18191	CGACTTTT		MVA3	3
MBG8	9	2906	2913	AGACTTTA		F25P22	6	13390	13397	AGACTTTC		F16B22	9	20119	20112	CAAAGTCT		T23E18	13	5605	5612	AGACTTTT		F14B2	2	24077	24084	CGACTTTA		T19N8	2	12431	12424	GAAAGTCG		F13C5	3	108045	108052	CGACTTTG		MYC6	4	39508	39515	CGACTTTT		MVA3	3
MBG8	9	17267	17274	AGACTTTA		F25P22	6	40108	40101	GAAAGTCT		F16B22	9	22332	22325	CAAAGTCT		T23E18	13	8208	8201	AAAAGTCT		F14C21	2	78178	78171	TAAAGTCG		T19N8	2	34858	34865	CGACTTTC		F13E7	3	8179	8186	CGACTTTG		MYC6	4	40917	40910	AAAAGTCG		MWD9	3
MBG8	9	17304	17297	TAAAGTCT		F25P22	6	44700	44693	GAAAGTCT		F16B22	9	31808	31815	AGACTTTG		T23E18	13	13654	13661	AGACTTTT		F14C21	2	82701	82708	CGACTTTA		T1A4	2	51857	51864	CGACTTTC		F13E7	3	66136	66129	CAAAGTCG		MYJ24	4	23958	23951	AAAAGTCG		MWD9	3
MBG8	9	29766	29773	AGACTTTA		F25P22	6	77946	77939	GAAAGTCT		F16B22	9	38131	38138	AGACTTTG		T23E18	13	19627	19620	AAAAGTCT		F14D17	2	41421	41414	TAAAGTCG		T1A4	2	79287	79294	CGACTTTC		F13E7	3	73357	73350	CAAAGTCG		MYJ24	4	25978	25985	CGACTTTT		MWD9	3
MBG8	9	31466	31459	TAAAGTCT		F25P22	6	79172	79165	GAAAGTCT		F16B22	9	48739	48732	CAAAGTCT		T23E18	13	26663	26670	AGACTTTT		F14D17	2	76522	76515	TAAAGTCG		T1F15	2	13151	13158	CGACTTTC		F13G24	3	8467	8474	CGACTTTG		MYJ24	4	43587	43580	AAAAGTCG		MXE2	3
MBG8	9	40752	40745	TAAAGTCT		F26B6	6	9525	9518	GAAAGTCT		F16B22	9	62184	62191	AGACTTTG		T23E18	13	26759	26752	AAAAGTCT		F14F18	2	1734	1741	CGACTTTA		T1F15	2	47619	47626	CGACTTTC		F13G24	3	18631	18638	CGACTTTG		MYJ24	4	85426	85433	CGACTTTT		MXE2	3
MBG8	9	64849	64856	AGACTTTA		F26B6	6	16446	16453	AGACTTTC		F16B22	9	89602	89595	CAAAGTCT		T23E18	13	39508	39515	AGACTTTT		F14F18	2	95044	95051	CGACTTTA		T1J8	2	36673	36666	GAAAGTCG		F13G24	3	79425	79432	CGACTTTG		MYN8	4	1302	1309	CGACTTTT		MXE2	3
MBG8	9	78499	78506	AGACTTTA		F26B6	6	33691	33698	AGACTTTC		F17I23	9	18845	18852	AGACTTTG		T23E18	13	54272	54279	AGACTTTT		F14I23	2	64308	64301	TAAAGTCG		T1J8	2	61448	61455	CGACTTTC		F13J11	3	21207	21214	CGACTTTG		MYN8	4	25867	25874	CGACTTTT		MYA6	3
MBG8	9	88077	88070	TAAAGTCT		F26B6	6	41261	41268	AGACTTTC		F17I23	9	21778	21771	CAAAGTCT		T23E18	13	61205	61212	AGACTTTT		F14I23	2	64413	64420	CGACTTTA		T1M15	2	5734	5727	GAAAGTCG		F13J11	3	57132	57125	CAAAGTCG		MYN8	4	32740	32733	AAAAGTCG		MYA6	3
MCK7	9	17751	17758	AGACTTTA		F26B6	6	56428	56421	GAAAGTCT		F17I23	9	36862	36855	CAAAGTCT		T23E18	13	67284	67277	AAAAGTCT		F14J16	2	66068	66075	CGACTTTA		T1M15	2	84112	84105	GAAAGTCG		F13J11	3	82049	82042	CAAAGTCG		MYN8	4	50427	50420	AAAAGTCG		MYA6	3
MCK7	9	30814	30821	AGACTTTA		F26B6	6	65311	65304	GAAAGTCT		F17I23	9	38724	38717	CAAAGTCT		T23E18	13	76645	76652	AGACTTTT		F14J16	2	76632	76639	CGACTTTA		T1P17	2	96907	96900	GAAAGTCG		F13K9	3	7878	7885	CGACTTTG		MZF18	4	10944	10951	CGACTTTT		MYF24	3
MCK7	9	45334	45341	AGACTTTA		F26F24	6	3109	3116	AGACTTTC		F17I23	9	58205	58198	CAAAGTCT		T23E18	13	95992	95985	AAAAGTCT		F14J22	2	55583	55576	TAAAGTCG		T1P17	2	125624	125617	GAAAGTCG		F13K9	3	43324	43331	CGACTTTG		MZF18	4	37194	37187	AAAAGTCG		MYF24	3
MCK7	9	53743	53750	AGACTTTA		F26F24	6	13932	13925	GAAAGTCT		F17I23	9	106235	106242	AGACTTTG		T27G7	13	9228	9221	AAAAGTCT		F14J22	2	61398	61405	CGACTTTA		T20F6	2	7877	7884	CGACTTTC		F13K9	3	117450	117443	CAAAGTCG		MZF18	4	61416	61409	AAAAGTCG		MYF24	3
MCK7	9	61640	61633	TAAAGTCT		F26F24	6	18521	18514	GAAAGTCT		F17I23	9	114128	114135	AGACTTTG		T27G7	13	11963	11956	AAAAGTCT		F14J9	2	547	540	TAAAGTCG		T20F6	2	33379	33386	CGACTTTC		F13M23	3	4237	4230	CAAAGTCG		MZF18	4	71081	71088	CGACTTTT		MZN14	3
MCK7	9	61712	61705	TAAAGTCT		F26F24	6	36189	36196	AGACTTTC		F17I23	9	129196	129189	CAAAGTCT		T27G7	13	12787	12794	AGACTTTT		F14J9	2	33620	33627	CGACTTTA		T20N10	2	37326	37333	CGACTTTC		F13M23	3	60071	60078	CGACTTTG		MZN14	4	18023	18030	CGACTTTT		MZN14	3
MCK7	9	61767	61760	TAAAGTCT		F26F24	6	87028	87021	GAAAGTCT		F17I23	9	134280	134273	CAAAGTCT		T27G7	13	16676	16669	AAAAGTCT		F14K14	2	23966	23959	TAAAGTCG		T20N10	2	47425	47418	GAAAGTCG		F13M23	3	61667	61674	CGACTTTG		MZN14	4	24385	24392	CGACTTTT		MZN14	3
MCK7	9	84171	84164	TAAAGTCT		F26F24	6	89825	89832	AGACTTTC		F18E5	9	1484	1477	CAAAGTCT		T27G7	13	25980	25987	AGACTTTT		F14K14	2	69790	69783	TAAAGTCG		T21B4	2	39349	39356	CGACTTTC		F14F8	3	48482	48475	CAAAGTCG		MZN14	4	37095	37102	CGACTTTT		T10F20	3
MCK7	9	89848	89855	AGACTTTA		F27B13	6	12918	12925	AGACTTTC		F18E5	9	10265	10258	CAAAGTCT		T27G7	13	27110	27117	AGACTTTT		F14L17	2	67554	67561	CGACTTTA		T21B4	2	83408	83415	CGACTTTC		F14F8	3	51191	51184	CAAAGTCG		MZN14	4	59649	59642	AAAAGTCG		T10F20	3
MDC8	9	15476	15483	AGACTTTA		F27B13	6	18846	18839	GAAAGTCT		F18E5	9	21222	21229	AGACTTTG		T27G7	13	47757	47764	AGACTTTT		F14L17	2	95627	95620	TAAAGTCG		T21E18	2	13640	13647	CGACTTTC		F14F8	3	78683	78690	CGACTTTG		T10I14	4	16775	16768	AAAAGTCG		T10F20	3
MDC8	9	25974	25981	AGACTTTA		F27B13	6	20004	20011	AGACTTTC		F18E5	9	30695	30702	AGACTTTG		T27G7	13	49695	49702	AGACTTTT		F14L2	2	75382	75375	TAAAGTCG		T21E18	2	44483	44476	GAAAGTCG		F14G24	3	80726	80733	CGACTTTG		T10I14	4	32137	32130	AAAAGTCG		T10F5	3
MDC8	9	34512	34519	AGACTTTA		F27B13	6	34059	34052	GAAAGTCT		F18E5	9	30785	30778	CAAAGTCT		T27G7	13	60201	60194	AAAAGTCT		F14L2	2	75425	75418	TAAAGTCG		T22B4	2	90076	90083	CGACTTTC		F14G24	3	92355	92348	CAAAGTCG		T10I14	4	37233	37240	CGACTTTT		T10F5	3
MDC8	9	36318	36325	AGACTTTA		F27B13	6	86949	86942	GAAAGTCT		F18E5	9	43636	43629	CAAAGTCT		T27G7	13	74966	74959	AAAAGTCT		F14O23	2	4397	4390	TAAAGTCG		T22B4	2	90514	90507	GAAAGTCG		F14G24	3	96562	96555	CAAAGTCG		T10I14	4	73317	73310	AAAAGTCG		T10F5	3
MDC8	9	37015	37022	AGACTTTA		F27B13	6	97424	97417	GAAAGTCT		F18E5	9	46605	46612	AGACTTTG		T27G7	13	76675	76668	AAAAGTCT		F14O23	2	60483	60476	TAAAGTCG		T22C2	2	20101	20108	CGACTTTC		F14J22	3	66447	66440	CAAAGTCG		T10M13	4	19174	19167	AAAAGTCG		T11I18	3
MDC8	9	41434	41427	TAAAGTCT		F27H5	6	47021	47028	AGACTTTC		F18E5	9	59851	59844	CAAAGTCT		T27G7	13	82489	82496	AGACTTTT		F15A18	2	67176	67169	TAAAGTCG		T22C2	2	30381	30374	GAAAGTCG		F14J22	3	99357	99364	CGACTTTG		T10M13	4	44309	44316	CGACTTTT		T11I18	3
MDC8	9	46616	46623	AGACTTTA		F27H5	6	53623	53616	GAAAGTCT		F18E5	9	77180	77187	AGACTTTG		T27G7	13	83892	83899	AGACTTTT		F15A18	2	69786	69793	CGACTTTA		T22E16	2	872	865	GAAAGTCG		F14J22	3	101685	101678	CAAAGTCG		T10M13	4	56366	56373	CGACTTTT		T11I18	3
MDC8	9	53607	53614	AGACTTTA		F27H5	6	55500	55493	GAAAGTCT		F19C17	9	443	450	AGACTTTG		T28I19	13	17509	17516	AGACTTTT		F15F15	2	7369	7362	TAAAGTCG		T22E16	2	68029	68022	GAAAGTCG		F14J9	3	66832	66839	CGACTTTG		T10M13	4	66411	66404	AAAAGTCG		T12C14	3
MDC8	9	67501	67508	AGACTTTA		F27H5	6	58915	58908	GAAAGTCT		F19C17	9	9816	9823	AGACTTTG		T28I19	13	19708	19715	AGACTTTT		F15F15	2	7474	7481	CGACTTTA		T22E19	2	80150	80143	GAAAGTCG		F14J9	3	70250	70243	CAAAGTCG		T10P12	4	25305	25312	CGACTTTT		T12C14	3
MIO24	9	12718	12711	TAAAGTCT		F27H5	6	70349	70356	AGACTTTC		F19C17	9	43511	43518	AGACTTTG		T28I19	13	25394	25401	AGACTTTT		F15H21	2	36368	36375	CGACTTTA		T22E19	2	94942	94949	CGACTTTC		F14J9	3	80280	80273	CAAAGTCG		T10P12	4	26341	26348	CGACTTTT		T12C14	3
MIO24	9	16864	16857	TAAAGTCT		F27H5	6	84750	84757	AGACTTTC		F19C17	9	52339	52332	CAAAGTCT		T28I19	13	29586	29593	AGACTTTT		F15H21	2	40827	40834	CGACTTTA		T22F11	2	30537	30544	CGACTTTC		F14M4	3	34657	34650	CAAAGTCG		T10P12	4	34974	34967	AAAAGTCG		T13E11	3
MIO24	9	24970	24963	TAAAGTCT		F27J15	6	34195	34202	AGACTTTC		F19C17	9	62914	62907	CAAAGTCT		T28I19	13	42511	42504	AAAAGTCT		F15I15	2	61075	61082	CGACTTTA		T22F11	2	41860	41867	CGACTTTC		F14M4	3	78987	78980	CAAAGTCG		T10P12	4	79747	79754	CGACTTTT		T13E11	3
MIO24	9	41322	41315	TAAAGTCT		F27J15	6	51824	51817	GAAAGTCT		F19C17	9	74663	74670	AGACTTTG		T28I19	13	49032	49025	AAAAGTCT		F15I15	2	89079	89072	TAAAGTCG		T22F8	2	17995	17988	GAAAGTCG		F14M4	3	94584	94577	CAAAGTCG		T11I11	4	5667	5660	AAAAGTCG		T13E11	3
MIO24	9	41769	41776	AGACTTTA		F27J15	6	60292	60285	GAAAGTCT		F19C17	9	78783	78790	AGACTTTG		T28I19	13	61705	61712	AGACTTTT		F15M4	2	59160	59167	CGACTTTA		T22F8	2	59348	59341	GAAAGTCG		F15B8	3	32019	32012	CAAAGTCG		T11I11	4	12232	12239	CGACTTTT		T13H18	3
MIO24	9	47509	47502	TAAAGTCT		F27J15	6	60387	60380	GAAAGTCT		F19C17	9	91025	91018	CAAAGTCT		T28I19	13	66411	66404	AAAAGTCT		F15M4	2	61236	61229	TAAAGTCG		T22H22	2	3401	3408	CGACTTTC		F15B8	3	37098	37091	CAAAGTCG		T11I11	4	23769	23776	CGACTTTT		T13H18	3
MIO24	9	53839	53832	TAAAGTCT		F27J15	6	77086	77079	GAAAGTCT		F19C17	9	106017	106024	AGACTTTG		T28I19	13	78215	78222	AGACTTTT		F15N16	2	86601	86608	CGACTTTA		T22H22	2	11114	11107	GAAAGTCG		F15B8	3	39134	39127	CAAAGTCG		T11I11	4	30328	30335	CGACTTTT		T13H18	3
MIO24	9	81933	81926	TAAAGTCT		F27J15	6	100277	100284	AGACTTTC		F19G10	9	13116	13123	AGACTTTG		T28I19	13	85663	85656	AAAAGTCT		F15N16	2	89941	89948	CGACTTTA		T22K18	2	10997	11004	CGACTTTC		F15C21	3	5562	5569	CGACTTTG		T11I18	4	24508	24515	CGACTTTT		T14A11	3
MIO24	9	88429	88422	TAAAGTCT		F27O10	6	2373	2380	AGACTTTC		F19G10	9	21133	21126	CAAAGTCT		T28I19	13	90061	90054	AAAAGTCT		F15O11	2	34858	34851	TAAAGTCG		T22K18	2	67505	67512	CGACTTTC		F15C21	3	12137	12130	CAAAGTCG		T11I18	4	24630	24637	CGACTTTT		T14A11	3
MJK13	9	3971	3964	TAAAGTCT		F27O10	6	5147	5154	AGACTTTC		F19G10	9	23487	23494	AGACTTTG		T28I19	13	102433	102440	AGACTTTT		F15O11	2	83839	83832	TAAAGTCG		T22K7	2	2706	2713	CGACTTTC		F15C21	3	90294	90287	CAAAGTCG		T11I18	4	34840	34847	CGACTTTT		T14A11	3
MJK13	9	21311	21304	TAAAGTCT		F27O10	6	14043	14036	GAAAGTCT		F19G10	9	32232	32225	CAAAGTCT		T28I19	13	106744	106737	AAAAGTCT		F16A14	2	36556	36549	TAAAGTCG		T22K7	2	51232	51239	CGACTTTC		F15G16	3	4376	4369	CAAAGTCG		T11I18	4	54167	54174	CGACTTTT		T14K23	3
MJK13	9	34407	34414	AGACTTTA		F27O10	6	29763	29770	AGACTTTC		F19G10	9	39878	39871	CAAAGTCT		T2I1	13	9385	9378	AAAAGTCT		F16A14	2	51944	51951	CGACTTTA		T22N4	2	9079	9072	GAAAGTCG		F15G16	3	50813	50806	CAAAGTCG		T12O21	4	20229	20236	CGACTTTT		T14K23	3
MJK13	9	41225	41232	AGACTTTA		F27O10	6	47112	47105	GAAAGTCT		F19G10	9	48298	48305	AGACTTTG		T2I1	13	9566	9573	AGACTTTT		F16D14	2	20925	20918	TAAAGTCG		T22N4	2	27782	27775	GAAAGTCG		F15G16	3	93030	93037	CGACTTTG		T12O21	4	46082	46075	AAAAGTCG		T14K23	3
MJK13	9	52047	52040	TAAAGTCT		F27O10	6	53034	53041	AGACTTTC		F19G10	9	48600	48607	AGACTTTG		T2I1	13	22685	22692	AGACTTTT		F16D14	2	31848	31855	CGACTTTA		T23G18	2	66289	66296	CGACTTTC		F15K9	3	12342	12349	CGACTTTG		T12O21	4	49735	49742	CGACTTTT		T15N1	3
MJK13	9	60367	60374	AGACTTTA		F28I8	6	4013	4006	GAAAGTCT		F19G10	9	54198	54205	AGACTTTG		T2I1	13	24032	24025	AAAAGTCT		F16F4	2	23630	23637	CGACTTTA		T23G18	2	74252	74245	GAAAGTCG		F15K9	3	65624	65631	CGACTTTG		T12O21	4	70833	70840	CGACTTTT		T15N1	3
MJK13	9	70985	70978	TAAAGTCT		F28I8	6	10218	10211	GAAAGTCT		F19G10	9	64424	64431	AGACTTTG		T2I1	13	35354	35347	AAAAGTCT		F16F4	2	45640	45633	TAAAGTCG		T23K23	2	12388	12381	GAAAGTCG		F15K9	3	68081	68088	CGACTTTG		T13E11	4	12867	12874	CGACTTTT		T15N1	3
MJK13	9	72062	72069	AGACTTTA		F28I8	6	45515	45508	GAAAGTCT		F19N2	9	44837	44830	CAAAGTCT		T2I1	13	40833	40826	AAAAGTCT		F16M14	2	110	103	TAAAGTCG		T23K23	2	56066	56059	GAAAGTCG		F15M7	3	15031	15024	CAAAGTCG		T13E11	4	45533	45526	AAAAGTCG		T17F15	3
MJK13	9	78352	78359	AGACTTTA		F28I8	6	64698	64705	AGACTTTC		F19N2	9	57736	57743	AGACTTTG		T2I1	13	57984	57991	AGACTTTT		F16M14	2	97979	97986	CGACTTTA		T23O15	2	4077	4070	GAAAGTCG		F15M7	3	41266	41259	CAAAGTCG		T13E11	4	54308	54315	CGACTTTT		T17F15	3
MPH15	9	107	100	TAAAGTCT		F28I8	6	100466	100459	GAAAGTCT		F19N2	9	74088	74095	AGACTTTG		T2I1	13	93649	93642	AAAAGTCT		F16M2	2	19583	19576	TAAAGTCG		T23O15	2	42055	42062	CGACTTTC		F15M7	3	50609	50616	CGACTTTG		T13E11	4	88415	88422	CGACTTTT		T17F15	3
MPH15	9	4543	4536	TAAAGTCT		F28I8	6	100601	100594	GAAAGTCT		F19N2	9	78844	78837	CAAAGTCT		T2I1	13	97312	97305	AAAAGTCT		F16M2	2	42960	42967	CGACTTTA		T24A18	2	12174	12181	CGACTTTC		F15P23	3	14442	14449	CGACTTTG		T14A4	4	822	815	AAAAGTCG		T17M13	3
MPH15	9	15032	15025	TAAAGTCT		F28P10	6	25838	25845	AGACTTTC		F19N2	9	80456	80449	CAAAGTCT		T2I1	13	101043	101036	AAAAGTCT		F17C15	2	59415	59422	CGACTTTA		T24A18	2	23715	23708	GAAAGTCG		F15P23	3	14503	14510	CGACTTTG		T14A4	4	28287	28280	AAAAGTCG		T17M13	3
MPH15	9	15259	15266	AGACTTTA		F28P10	6	31240	31247	AGACTTTC		F19N2	9	83287	83280	CAAAGTCT		T2I1	13	111459	111452	AAAAGTCT		F17C15	2	69543	69536	TAAAGTCG		T24C20	2	22404	22411	CGACTTTC		F15P23	3	18544	18537	CAAAGTCG		T14A4	4	28561	28554	AAAAGTCG		T17M13	3
MPH15	9	16687	16680	TAAAGTCT		F28P10	6	34708	34715	AGACTTTC		F19N2	9	89703	89696	CAAAGTCT		T2I1	13	112749	112756	AGACTTTT		F17F16	2	3786	3793	CGACTTTA		T24C20	2	98707	98700	GAAAGTCG		F16A14	3	7668	7661	CAAAGTCG		T14A4	4	55541	55534	AAAAGTCG		T18E17	3
MPH15	9	17354	17361	AGACTTTA		F28P10	6	61328	61321	GAAAGTCT		F19N2	9	106025	106018	CAAAGTCT		T2I1	13	113838	113831	AAAAGTCT		F17F16	2	46246	46239	TAAAGTCG		T24G3	2	30854	30861	CGACTTTC		F16A14	3	69820	69827	CGACTTTG		T14E10	4	9549	9556	CGACTTTT		T18E17	3
MPH15	9	47542	47535	TAAAGTCT		F28P10	6	73302	73295	GAAAGTCT		F19N2	9	113312	113319	AGACTTTG		T2O9	13	295	302	AGACTTTT		F17I23	2	22260	22253	TAAAGTCG		T24G3	2	74434	74427	GAAAGTCG		F16A14	3	73051	73058	CGACTTTG		T14E10	4	14488	14495	CGACTTTT		T18E17	3
MPH15	9	72815	72808	TAAAGTCT		F28P10	6	76454	76461	AGACTTTC		F21E1	9	16696	16689	CAAAGTCT		T2O9	13	17525	17518	AAAAGTCT		F17I23	2	132129	132122	TAAAGTCG		T24G5	2	69342	69349	CGACTTTC		F16A16	3	34474	34467	CAAAGTCG		T14E10	4	14558	14565	CGACTTTT		T19B17	3
MPH15	9	79207	79214	AGACTTTA		F28P22	6	17773	17766	GAAAGTCT		F21E1	9	34159	34152	CAAAGTCT		T2O9	13	17671	17664	AAAAGTCT		F17L22	2	25700	25693	TAAAGTCG		T24G5	2	83903	83910	CGACTTTC		F16A16	3	37880	37887	CGACTTTG		T14E10	4	42912	42919	CGACTTTT		T19B17	3
MSG15	9	493	486	TAAAGTCT		F28P22	6	45270	45263	GAAAGTCT		F21E1	9	39852	39859	AGACTTTG		T2O9	13	18460	18453	AAAAGTCT		F17L22	2	30712	30705	TAAAGTCG		T24I21	2	16262	16269	CGACTTTC		F16A16	3	93500	93493	CAAAGTCG		T14G11	4	16572	16579	CGACTTTT		T19B17	3
MSG15	9	14428	14421	TAAAGTCT		F28P22	6	49301	49308	AGACTTTC		F21E1	9	43129	43136	AGACTTTG		T2O9	13	19757	19764	AGACTTTT		F17L24	2	65144	65151	CGACTTTA		T24I21	2	66607	66614	CGACTTTC		F17A8	3	90937	90930	CAAAGTCG		T14G11	4	19486	19493	CGACTTTT		T19K4	3
MSG15	9	15951	15944	TAAAGTCT		F28P22	6	50354	50347	GAAAGTCT		F21E1	9	63176	63169	CAAAGTCT		T2O9	13	39924	39917	AAAAGTCT		F17L24	2	65187	65194	CGACTTTA		T24P15	2	30372	30379	CGACTTTC		F17A8	3	91033	91026	CAAAGTCG		T14G11	4	38008	38001	AAAAGTCG		T19K4	3
MSG15	9	24548	24555	AGACTTTA		F28P22	6	86426	86433	AGACTTTC		F21E1	9	63226	63219	CAAAGTCT		T2O9	13	47582	47589	AGACTTTT		F17M19	2	14758	14765	CGACTTTA		T24P15	2	35450	35457	CGACTTTC		F17A8	3	111255	111262	CGACTTTG		T14G11	4	73945	73952	CGACTTTT		T19K4	3
MSG15	9	37990	37983	TAAAGTCT		F28P22	6	87193	87200	AGACTTTC		F21E1	9	67166	67159	CAAAGTCT		T2O9	13	50524	50531	AGACTTTT		F17M19	2	80392	80385	TAAAGTCG		T25N22	2	32900	32893	GAAAGTCG		F17F8	3	50491	50498	CGACTTTG		T14P8	4	15155	15148	AAAAGTCG		T1G16	3
MSG15	9	46280	46273	TAAAGTCT		F2A19	6	33292	33299	AGACTTTC		F21E1	9	85735	85728	CAAAGTCT		T2O9	13	57989	57996	AGACTTTT		F17O14	2	18894	18901	CGACTTTA		T25N22	2	52975	52968	GAAAGTCG		F17F8	3	70332	70325	CAAAGTCG		T14P8	4	45785	45778	AAAAGTCG		T1G16	3
MSG15	9	48377	48370	TAAAGTCT		F2A19	6	63720	63727	AGACTTTC		F21E1	9	92322	92315	CAAAGTCT		T2O9	13	69634	69627	AAAAGTCT		F17O14	2	63569	63562	TAAAGTCG		T26C19	2	34870	34863	GAAAGTCG		F17F8	3	73099	73092	CAAAGTCG		T14P8	4	45811	45804	AAAAGTCG		T1G16	3
MSG15	9	59296	59289	TAAAGTCT		F2A19	6	69945	69938	GAAAGTCT		F21J6	9	28646	28639	CAAAGTCT		T2O9	13	71561	71554	AAAAGTCT		F18A12	2	9243	9236	TAAAGTCG		T26C19	2	79480	79487	CGACTTTC		F17I14	3	54336	54329	CAAAGTCG		T14P8	4	50059	50052	AAAAGTCG		T1J24	3
MSG15	9	78051	78058	AGACTTTA		F2A19	6	71623	71616	GAAAGTCT		F21J6	9	31142	31135	CAAAGTCT		T2O9	13	74020	74013	AAAAGTCT		F18A12	2	132934	132927	TAAAGTCG		T26D3	2	21176	21169	GAAAGTCG		F17I14	3	61173	61180	CGACTTTG		T15B16	4	4213	4206	AAAAGTCG		T1J24	3
MSH12	9	30202	30195	TAAAGTCT		F2A19	6	78228	78221	GAAAGTCT		F21J6	9	34316	34309	CAAAGTCT		T2O9	13	85590	85597	AGACTTTT		F18B13	2	73981	73988	CGACTTTA		T26D3	2	42815	42822	CGACTTTC		F17I14	3	81717	81710	CAAAGTCG		T15B16	4	39945	39938	AAAAGTCG		T1J24	3
MSH12	9	61278	61285	AGACTTTA		F2A19	6	88325	88318	GAAAGTCT		F21J6	9	70174	70181	AGACTTTG		T9N14	13	5624	5631	AGACTTTT		F18B13	2	110434	110441	CGACTTTA		T26I12	2	66269	66262	GAAAGTCG		F17I5	3	10042	10049	CGACTTTG		T15B16	4	53372	53379	CGACTTTT		T1O16	3
MSH12	9	71473	71480	AGACTTTA		F2I9	6	24456	24463	AGACTTTC		F21J6	9	77165	77172	AGACTTTG		T9N14	13	10805	10798	AAAAGTCT		F18L15	2	24796	24803	CGACTTTA		T26I12	2	86777	86770	GAAAGTCG		F17I5	3	13453	13460	CGACTTTG		T15B16	4	53696	53703	CGACTTTT		T1O16	3
MSH12	9	71720	71713	TAAAGTCT		F2I9	6	29710	29703	GAAAGTCT		F21J6	9	86020	86013	CAAAGTCT		T9N14	13	11074	11081	AGACTTTT		F18L15	2	30647	30640	TAAAGTCG		T26I20	2	41425	41432	CGACTTTC		F17I5	3	75045	75052	CGACTTTG		T16B24	4	29587	29594	CGACTTTT		T1O16	3
MSH12	9	74630	74637	AGACTTTA		F2I9	6	34724	34731	AGACTTTC		F21J6	9	88909	88902	CAAAGTCT		T9N14	13	17703	17696	AAAAGTCT		F18O19	2	5269	5262	TAAAGTCG		T26I20	2	53843	53850	CGACTTTC		F17J6	3	33201	33194	CAAAGTCG		T16B24	4	34957	34950	AAAAGTCG		T1O3	3
MSH12	9	75122	75115	TAAAGTCT		F2I9	6	45514	45521	AGACTTTC		F21J6	9	93771	93764	CAAAGTCT		T9N14	13	18220	18213	AAAAGTCT		F18O19	2	13725	13732	CGACTTTA		T26J12	2	2538	2531	GAAAGTCG		F17J6	3	80811	80818	CGACTTTG		T16B24	4	35231	35224	AAAAGTCG		T1O3	3
MSH12	9	80862	80869	AGACTTTA		F2I9	6	58786	58793	AGACTTTC		F21J6	9	99934	99927	CAAAGTCT		T9N14	13	34730	34723	AAAAGTCT		F18O9	2	30635	30642	CGACTTTA		T26J12	2	80761	80754	GAAAGTCG		F17J6	3	83999	84006	CGACTTTG		T16B24	4	66499	66506	CGACTTTT		T1O3	3
MSH12	9	83828	83835	AGACTTTA		F2I9	6	68711	68704	GAAAGTCT		F21M12	9	1185	1192	AGACTTTG		T9N14	13	46820	46827	AGACTTTT		F18O9	2	85241	85248	CGACTTTA		T26N4	2	13700	13707	CGACTTTC		F17L21	3	58780	58773	CAAAGTCG		T16L24	4	9454	9461	CGACTTTT		T1P17	3
MSH12	9	84985	84992	AGACTTTA		F3I17	6	21876	21883	AGACTTTC		F21M12	9	14315	14308	CAAAGTCT		T9N14	13	51788	51781	AAAAGTCT		F18P9	2	62220	62213	TAAAGTCG		T26N4	2	34961	34968	CGACTTTC		F17L21	3	71079	71086	CGACTTTG		T16L24	4	43141	43148	CGACTTTT		T1P17	3
MUL8	9	1644	1637	TAAAGTCT		F3I17	6	34523	34530	AGACTTTC		F21M12	9	16747	16754	AGACTTTG		T9N14	13	81014	81007	AAAAGTCT		F18P9	2	69574	69567	TAAAGTCG		T27B3	2	17890	17897	CGACTTTC		F17L21	3	82625	82632	CGACTTTG		T16L24	4	61796	61789	AAAAGTCG		T1P17	3
MUL8	9	4725	4718	TAAAGTCT		F3I17	6	43025	43032	AGACTTTC		F21M12	9	19929	19922	CAAAGTCT		T9N14	13	83826	83819	AAAAGTCT		F19C14	2	66013	66020	CGACTTTA		T27B3	2	49925	49918	GAAAGTCG		F17L22	3	53091	53084	CAAAGTCG		T16L24	4	80138	80145	CGACTTTT		T20B5	3
MUL8	9	22766	22773	AGACTTTA		F3I17	6	59432	59439	AGACTTTC		F21M12	9	30296	30289	CAAAGTCT		T9N14	13	86073	86080	AGACTTTT		F19C14	2	84784	84777	TAAAGTCG		T27E11	2	32133	32140	CGACTTTC		F17L22	3	70989	70982	CAAAGTCG		T16N11	4	40339	40332	AAAAGTCG		T20B5	3
MUL8	9	25768	25775	AGACTTTA		F3I17	6	61027	61020	GAAAGTCT		F21M12	9	53805	53798	CAAAGTCT		T9N14	13	92812	92819	AGACTTTT		F19C17	2	23405	23398	TAAAGTCG		T27E11	2	37012	37005	GAAAGTCG		F17L22	3	93101	93108	CGACTTTG		T16N11	4	61972	61979	CGACTTTT		T20B5	3
MUL8	9	32820	32827	AGACTTTA		F3I17	6	66913	66906	GAAAGTCT		F21M12	9	108463	108470	AGACTTTG		T9N14	13	93449	93456	AGACTTTT		F19C17	2	60924	60917	TAAAGTCG		T27F4	2	13340	13333	GAAAGTCG		F18N11	3	57163	57170	CGACTTTG		T16N11	4	76616	76623	CGACTTTT		T20E23	3
MUL8	9	35591	35598	AGACTTTA		F3K23	6	66223	66230	AGACTTTC		F21M12	9	118966	118959	CAAAGTCT		F10N7	12	1284	1291	AGACTTTT		F19G10	2	17650	17643	TAAAGTCG		T27F4	2	50550	50543	GAAAGTCG		F18N11	3	57373	57366	CAAAGTCG		T16N11	4	89900	89907	CGACTTTT		T20E23	3
MUL8	9	52482	52489	AGACTTTA		F3K23	6	97546	97539	GAAAGTCT		F21M12	9	131903	131910	AGACTTTG		F10N7	12	5009	5016	AGACTTTT		F19G10	2	77767	77760	TAAAGTCG		T27I15	2	10742	10749	CGACTTTC		F18N11	3	66156	66149	CAAAGTCG		T17A11	4	13230	13237	CGACTTTT		T20E23	3
MUL8	9	56681	56674	TAAAGTCT		F3K23	6	108807	108814	AGACTTTC		F22G10	9	16898	16905	AGACTTTG		F10N7	12	5044	5051	AGACTTTT		F19I11	2	2294	2301	CGACTTTA		T27I15	2	38263	38270	CGACTTTC		F19G10	3	45113	45106	CAAAGTCG		T17A11	4	16669	16676	CGACTTTT		T20N10	3
MUL8	9	64746	64739	TAAAGTCT		F3K23	6	112434	112441	AGACTTTC		F22G10	9	24974	24967	CAAAGTCT		F10N7	12	8845	8838	AAAAGTCT		F19I11	2	37726	37719	TAAAGTCG		T27K22	2	32075	32068	GAAAGTCG		F19G10	3	76029	76036	CGACTTTG		T17A11	4	24504	24497	AAAAGTCG		T20N10	3
MVA3	9	1066	1059	TAAAGTCT		F3K23	6	116763	116756	GAAAGTCT		F22G10	9	29196	29203	AGACTTTG		F10N7	12	27802	27809	AGACTTTT		F19N2	2	9293	9286	TAAAGTCG		T27K22	2	64868	64861	GAAAGTCG		F19G10	3	85450	85457	CGACTTTG		T17A11	4	63419	63412	AAAAGTCG		T20N10	3
MVA3	9	22178	22171	TAAAGTCT		F3K23	6	120045	120038	GAAAGTCT		F22G10	9	40609	40616	AGACTTTG		F10N7	12	36269	36276	AGACTTTT		F19N2	2	90897	90890	TAAAGTCG		T28A8	2	59432	59439	CGACTTTC		F19H22	3	20506	20513	CGACTTTG		T17F3	4	25728	25721	AAAAGTCG		T21L14	3
MVA3	9	25848	25841	TAAAGTCT		F3L17	6	1244	1251	AGACTTTC		F22G10	9	45782	45789	AGACTTTG		F10N7	12	46255	46262	AGACTTTT		F1B16	2	55561	55554	TAAAGTCG		T28A8	2	59681	59674	GAAAGTCG		F19H22	3	41101	41108	CGACTTTG		T17F3	4	43108	43101	AAAAGTCG		T21L14	3
MVA3	9	37535	37528	TAAAGTCT		F3L17	6	10705	10712	AGACTTTC		F22G10	9	66777	66770	CAAAGTCT		F10N7	12	50745	50752	AGACTTTT		F1B16	2	70657	70650	TAAAGTCG		T28G19	2	69747	69754	CGACTTTC		F19H22	3	99611	99618	CGACTTTG		T17F3	4	45226	45233	CGACTTTT		T21L14	3
MVA3	9	43172	43165	TAAAGTCT		F3L17	6	12547	12554	AGACTTTC		F22G10	9	72033	72040	AGACTTTG		F10N7	12	75220	75227	AGACTTTT		F1E22	2	75465	75458	TAAAGTCG		T28G19	2	113348	113355	CGACTTTC		F19I11	3	1871	1864	CAAAGTCG		T17F3	4	56145	56138	AAAAGTCG		T22P11	3
MVA3	9	49868	49875	AGACTTTA		F3L17	6	19952	19959	AGACTTTC		F22G10	9	87746	87739	CAAAGTCT		F10N7	12	75730	75723	AAAAGTCT		F1E22	2	84699	84692	TAAAGTCG		T28I24	2	19763	19770	CGACTTTC		F19I11	3	13787	13780	CAAAGTCG		T17H7	4	8112	8119	CGACTTTT		T22P11	3
MVA3	9	51024	51017	TAAAGTCT		F3L17	6	28394	28387	GAAAGTCT		F22G10	9	101699	101692	CAAAGTCT		F10N7	12	84691	84698	AGACTTTT		F1K23	2	24578	24571	TAAAGTCG		T28I24	2	45304	45311	CGACTTTC		F19I11	3	39304	39297	CAAAGTCG		T17H7	4	17796	17803	CGACTTTT		T22P11	3
MVA3	9	56251	56258	AGACTTTA		F3L17	6	64619	64626	AGACTTTC		F23K16	9	4516	4523	AGACTTTG		F10N7	12	90780	90773	AAAAGTCT		F1K23	2	38010	38003	TAAAGTCG		T28K15	2	45058	45051	GAAAGTCG		F19O5	3	47975	47982	CGACTTTG		T17H7	4	22100	22093	AAAAGTCG		T23E18	3
MVA3	9	57828	57821	TAAAGTCT		F4I1	6	9797	9790	GAAAGTCT		F23K16	9	7496	7489	CAAAGTCT		F11A17	12	12970	12977	AGACTTTT		F1O3	2	3968	3975	CGACTTTA		T28K15	2	49439	49432	GAAAGTCG		F19O5	3	66056	66063	CGACTTTG		T17H7	4	32631	32624	AAAAGTCG		T23E18	3
T15D9	9	10955	10962	AGACTTTA		F4I1	6	37883	37876	GAAAGTCT		F23K16	9	12338	12331	CAAAGTCT		F11A17	12	16339	16346	AGACTTTT		F1O3	2	26022	26015	TAAAGTCG		T28M21	2	81817	81810	GAAAGTCG		F19O5	3	111325	111332	CGACTTTG		T19D16	4	16766	16759	AAAAGTCG		T23E18	3
T15D9	9	11225	11218	TAAAGTCT		F4I1	6	82745	82738	GAAAGTCT		F23K16	9	24246	24239	CAAAGTCT		F11A17	12	19109	19116	AGACTTTT		F20B24	2	60304	60297	TAAAGTCG		T28M21	2	91785	91792	CGACTTTC		F1C12	3	4197	4204	CGACTTTG		T19D16	4	66585	66578	AAAAGTCG		T23J18	3
T15D9	9	24235	24228	TAAAGTCT		F4I1	6	96009	96002	GAAAGTCT		F23K16	9	35129	35122	CAAAGTCT		F11A17	12	22159	22152	AAAAGTCT		F20B24	2	67615	67608	TAAAGTCG		T28P6	2	51835	51842	CGACTTTC		F1C12	3	44774	44767	CAAAGTCG		T19D16	4	77616	77609	AAAAGTCG		T23J18	3
T15D9	9	38569	38562	TAAAGTCT		F4I1	6	103267	103274	AGACTTTC		F23K16	9	82139	82146	AGACTTTG		F11A17	12	45458	45451	AAAAGTCT		F20D10	2	40172	40165	TAAAGTCG		T28P6	2	85820	85827	CGACTTTC		F1C12	3	80634	80641	CGACTTTG		T19D16	4	97206	97213	CGACTTTT		T23J18	3
T15D9	9	48839	48832	TAAAGTCT		F4I1	6	110493	110500	AGACTTTC		F23K16	9	109410	109403	CAAAGTCT		F11A17	12	49529	49522	AAAAGTCT		F20D10	2	79040	79033	TAAAGTCG		T2E12	2	14027	14034	CGACTTTC		F1O3	3	4285	4292	CGACTTTG		T19P19	4	13140	13133	AAAAGTCG		T24P13	3
T15D9	9	81476	81469	TAAAGTCT		F4I10	6	22562	22569	AGACTTTC		F23K16	9	122878	122871	CAAAGTCT		F11A17	12	55074	55081	AGACTTTT		F20F1	2	4335	4342	CGACTTTA		T2E12	2	22030	22037	CGACTTTC		F1O3	3	43935	43928	CAAAGTCG		T19P19	4	82034	82027	AAAAGTCG		T24P13	3
T15D9	9	84999	85006	AGACTTTA		F4I10	6	35202	35195	GAAAGTCT		F23K16	9	125839	125846	AGACTTTG		F11A17	12	55652	55659	AGACTTTT		F20F1	2	7218	7225	CGACTTTA		T2P3	2	1924	1931	CGACTTTC		F1O3	3	50253	50246	CAAAGTCG		T19P19	4	86853	86846	AAAAGTCG		T24P13	3
T15D9	9	93964	93957	TAAAGTCT		F4I10	6	39773	39766	GAAAGTCT		F23O10	9	8181	8174	CAAAGTCT		F11A17	12	68127	68134	AGACTTTT		F20P5	2	19340	19347	CGACTTTA		T2P3	2	30293	30286	GAAAGTCG		F20B18	3	20790	20783	CAAAGTCG		T19P19	4	87968	87975	CGACTTTT		T25N20	3
T15D9	9	94906	94913	AGACTTTA		F4I10	6	62007	62014	AGACTTTC		F23O10	9	36600	36607	AGACTTTG		F11A17	12	71297	71304	AGACTTTT		F20P5	2	108511	108518	CGACTTTA		T30B22	2	14330	14323	GAAAGTCG		F20B18	3	66970	66977	CGACTTTG		T1B8	4	14516	14509	AAAAGTCG		T25N20	3
T15F17	9	7123	7116	TAAAGTCT		F4I10	6	81255	81262	AGACTTTC		F23O10	9	46781	46774	CAAAGTCT		F11A17	12	89060	89067	AGACTTTT		F21A20	2	30165	30158	TAAAGTCG		T30B22	2	65944	65937	GAAAGTCG		F20B18	3	76556	76563	CGACTTTG		T1B8	4	36896	36903	CGACTTTT		T25N20	3
T15F17	9	18542	18535	TAAAGTCT		F4I10	6	108103	108096	GAAAGTCT		F23O10	9	50889	50896	AGACTTTG		F11A17	12	99201	99208	AGACTTTT		F21A20	2	37866	37859	TAAAGTCG		T30D6	2	9715	9722	CGACTTTC		F20B24	3	39136	39143	CGACTTTG		T1B8	4	69737	69730	AAAAGTCG		T25N22	3
T15F17	9	20290	20283	TAAAGTCT		F4L23	6	7553	7560	AGACTTTC		F23O10	9	52767	52774	AGACTTTG		F12L6	12	5313	5320	AGACTTTT		F21B7	2	4785	4778	TAAAGTCG		T30D6	2	44465	44472	CGACTTTC		F20B24	3	40471	40464	CAAAGTCG		T1B8	4	75266	75273	CGACTTTT		T25N22	3
T15F17	9	47796	47789	TAAAGTCT		F4L23	6	23287	23294	AGACTTTC		F23O10	9	66362	66369	AGACTTTG		F12L6	12	8962	8955	AAAAGTCT		F21B7	2	54264	54257	TAAAGTCG		T30E16	2	23263	23256	GAAAGTCG		F20B24	3	43737	43744	CGACTTTG		T1F9	4	41632	41625	AAAAGTCG		T25N22	3
T15F17	9	49544	49537	TAAAGTCT		F4L23	6	33214	33221	AGACTTTC		F23O10	9	66734	66727	CAAAGTCT		F12L6	12	17596	17589	AAAAGTCT		F21D18	2	29711	29718	CGACTTTA		T30E16	2	83139	83132	GAAAGTCG		F20D22	3	5049	5042	CAAAGTCG		T1F9	4	43813	43820	CGACTTTT		T26J12	3
T15F17	9	58591	58584	TAAAGTCT		F4L23	6	33591	33598	AGACTTTC		F23O10	9	84520	84527	AGACTTTG		F12L6	12	19769	19776	AGACTTTT		F21D18	2	63259	63252	TAAAGTCG		T31P16	2	38844	38837	GAAAGTCG		F20D22	3	18135	18128	CAAAGTCG		T1F9	4	78473	78466	AAAAGTCG		T26J12	3
T15F17	9	60333	60326	TAAAGTCT		F4L23	6	45062	45069	AGACTTTC		F23O10	9	86713	86706	CAAAGTCT		F12L6	12	25661	25654	AAAAGTCT		F21E1	2	2624	2617	TAAAGTCG		T31P16	2	66395	66388	GAAAGTCG		F20D22	3	56636	56629	CAAAGTCG		T1F9	4	97672	97665	AAAAGTCG		T26J12	3
T15F17	9	69676	69669	TAAAGTCT		F4L23	6	93402	93409	AGACTTTC		F25I24	9	600	607	AGACTTTG		F12L6	12	45007	45000	AAAAGTCT		F21E1	2	14536	14543	CGACTTTA		T32B03	2	47673	47666	GAAAGTCG		F20N2	3	57700	57707	CGACTTTG		T1J8	4	51607	51614	CGACTTTT		T26M18	3
T15F17	9	70179	70186	AGACTTTA		F4N21	6	17261	17254	GAAAGTCT		F25I24	9	13605	13612	AGACTTTG		F12L6	12	49168	49161	AAAAGTCT		F22D16	2	22874	22881	CGACTTTA		T32B03	2	54745	54752	CGACTTTC		F20N2	3	59467	59474	CGACTTTG		T1J8	4	58633	58640	CGACTTTT		T26M18	3
T22C12	9	3904	3897	TAAAGTCT		F4N21	6	17329	17322	GAAAGTCT		F25I24	9	18488	18481	CAAAGTCT		F12L6	12	53639	53632	AAAAGTCT		F22D16	2	83565	83558	TAAAGTCG		T3A4	2	24455	24462	CGACTTTC		F20N2	3	99418	99411	CAAAGTCG		T1J8	4	64088	64095	CGACTTTT		T26M18	3
T22C12	9	10827	10834	AGACTTTA		F4N21	6	28232	28239	AGACTTTC		F25I24	9	36031	36024	CAAAGTCT		F12L6	12	65706	65699	AAAAGTCT		F22G5	2	67798	67805	CGACTTTA		T3A4	2	34158	34151	GAAAGTCG		F20P5	3	39571	39564	CAAAGTCG		T1J8	4	127052	127045	AAAAGTCG		T26N6	3
T22C12	9	22781	22774	TAAAGTCT		F4N21	6	51044	51037	GAAAGTCT		F25I24	9	36060	36053	CAAAGTCT		F12L6	12	80564	80557	AAAAGTCT		F22G5	2	75823	75830	CGACTTTA		T3F17	2	9590	9597	CGACTTTC		F20P5	3	47601	47608	CGACTTTG		T20G20	4	28508	28515	CGACTTTT		T26N6	3
T22C12	9	39303	39296	TAAAGTCT		F4N21	6	80761	80754	GAAAGTCT		F25I24	9	79608	79601	CAAAGTCT		F12L6	12	87021	87028	AGACTTTT		F22O6	2	5724	5731	CGACTTTA		T3F17	2	79752	79745	GAAAGTCG		F20P5	3	54724	54731	CGACTTTG		T20G20	4	38955	38962	CGACTTTT		T26N6	3
T22C12	9	42415	42422	AGACTTTA		F4N21	6	93299	93306	AGACTTTC		F25I24	9	79630	79637	AGACTTTG		F12L6	12	90998	90991	AAAAGTCT		F22O6	2	40426	40433	CGACTTTA		T3F24	2	11009	11002	GAAAGTCG		F21B23	3	19084	19091	CGACTTTG		T20G20	4	44783	44790	CGACTTTT		T27C4	3
[truncated: 8,942 more rows]
[truncated: 38 more columns]
