# Supplementary material for: Genomic distribution and context dependent functionality of novel WRKY transcription factor binding sites
Source: BMC Genomics. 2022 Sep 27;23:673. doi: 10.1186/s12864-022-08877-y (PMC9513909; doi:10.1186/s12864-022-08877-y)
Supplement: Supplementary file 2 — Additional file 2: Table S2. The number and position of the 16 WT-boxes NGACTTTN 500 bp upstream of all genes determined with the “Araport11 Loci Upstream Seq – 500 bp (DNA)” sequence database. [file 12864_2022_8877_MOESM2_ESM.xlsx]

## Sheet: Tabelle1
Hits found:	969					Hits found:	563					Hits found:	893					Hits found:	1697					Hits found:	327					Hits found:	239					Hits found:	379					Hits found:	652					Hits found:	348
Pattern:	AGACTTTA					Pattern:	AGACTTTC					Pattern:	AGACTTTG					Pattern:	AGACTTTT					Pattern:	CGACTTTA					Pattern:	CGACTTTC					Pattern:	CGACTTTG					Pattern:	CGACTTTT					Pattern:	GGACTTTA
Dataset searched:	Araport11 Loci Upstream Seq - 500bp (DNA)					Dataset searched:	Araport11 Loci Upstream Seq - 500bp (DNA)					Dataset searched:	Araport11 Loci Upstream Seq - 500bp (DNA)					Dataset searched:	Araport11 Loci Upstream Seq - 500bp (DNA)					Dataset searched:	Araport11 Loci Upstream Seq - 500bp (DNA)					Dataset searched:	Araport11 Loci Upstream Seq - 500bp (DNA)					Dataset searched:	Araport11 Loci Upstream Seq - 500bp (DNA)					Dataset searched:	Araport11 Loci Upstream Seq - 500bp (DNA)					Dataset searched:	Araport11 Loci Upstream Seq - 500bp (DNA)
Sequence name	# of hits	Matching Positions		Hit		Sequence name	# of hits	Matching Positions		Hit		Sequence name	# of hits	Matching Positions		Hit		Sequence name	# of hits	Matching Positions		Hit		Sequence name	# of hits	Matching Positions		Hit		Sequence name	# of hits	Matching Positions		Hit		Sequence name	# of hits	Matching Positions		Hit		Sequence name	# of hits	Matching Positions		Hit		Sequence name	# of hits
		start	end	pattern				start	end	pattern				start	end	pattern				start	end	pattern				start	end	pattern				start	end	pattern				start	end	pattern				start	end	pattern
AT1G21650	3	144	151	AGACTTTA		AT1G30990	2	112	119	AGACTTTC		AT4G28420	3	251	244	CAAAGTCT		AT2G06940	3	76	69	AAAAGTCT		AT2G05345	2	134	141	CGACTTTA		AT3G00970	3	25	32	CGACTTTC		AT1G47370	2	364	371	CGACTTTG		AT1G07280	2	72	79	CGACTTTT		AT1G65800	2
AT1G21650	3	184	177	TAAAGTCT		AT1G30990	2	348	341	GAAAGTCT		AT4G28420	3	329	322	CAAAGTCT		AT2G06940	3	109	102	AAAAGTCT		AT2G05345	2	424	431	CGACTTTA		AT3G00970	3	351	344	GAAAGTCG		AT1G47370	2	483	476	CAAAGTCG		AT1G07280	2	181	174	AAAAGTCG		AT1G65800	2
AT1G21650	3	397	404	AGACTTTA		AT2G12200	2	87	94	AGACTTTC		AT4G28420	3	380	373	CAAAGTCT		AT2G06940	3	145	152	AGACTTTT		AT4G09030	2	12	5	TAAAGTCG		AT3G00970	3	393	386	GAAAGTCG		AT2G33655	2	222	229	CGACTTTG		AT1G18835	2	131	124	AAAAGTCG		AT1G78030	2
AT1G21651	3	130	137	AGACTTTA		AT2G12200	2	205	212	AGACTTTC		AT4G29450	3	41	34	CAAAGTCT		AT3G14620	3	249	242	AAAAGTCT		AT4G09030	2	55	48	TAAAGTCG		AT1G36005	2	375	382	CGACTTTC		AT2G33655	2	368	375	CGACTTTG		AT1G18835	2	376	383	CGACTTTT		AT1G78030	2
AT1G21651	3	170	163	TAAAGTCT		AT2G12280	2	92	99	AGACTTTC		AT4G29450	3	148	155	AGACTTTG		AT3G14620	3	355	348	AAAAGTCT		AT1G01130	1	472	465	TAAAGTCG		AT1G36005	2	423	430	CGACTTTC		AT2G33670	2	252	245	CAAAGTCG		AT1G73290	2	94	101	CGACTTTT		AT2G34810	2
AT1G21651	3	383	390	AGACTTTA		AT2G12280	2	210	217	AGACTTTC		AT4G29450	3	394	401	AGACTTTG		AT3G14620	3	415	408	AAAAGTCT		AT1G01320	1	346	353	CGACTTTA		AT3G12540	2	106	113	CGACTTTC		AT2G33670	2	398	391	CAAAGTCG		AT1G73290	2	424	431	CGACTTTT		AT2G34810	2
AT1G05683	2	296	303	AGACTTTA		AT3G06440	2	147	154	AGACTTTC		AT5G08760	3	149	142	CAAAGTCT		AT4G05900	3	107	100	AAAAGTCT		AT1G01335	1	497	490	TAAAGTCG		AT3G12540	2	457	464	CGACTTTC		AT4G30870	2	217	224	CGACTTTG		AT1G75830	2	78	71	AAAAGTCG		AT2G39180	2
AT1G05683	2	424	417	TAAAGTCT		AT3G06440	2	170	163	GAAAGTCT		AT5G08760	3	213	206	CAAAGTCT		AT4G05900	3	157	150	AAAAGTCT		AT1G01610	1	36	43	CGACTTTA		AT1G03840	1	187	194	CGACTTTC		AT4G30870	2	407	400	CAAAGTCG		AT1G75830	2	445	438	AAAAGTCG		AT2G39180	2
AT1G20620	2	84	91	AGACTTTA		AT3G46190	2	381	374	GAAAGTCT		AT5G08760	3	425	418	CAAAGTCT		AT4G05900	3	193	200	AGACTTTT		AT1G02340	1	182	175	TAAAGTCG		AT1G04613	1	42	49	CGACTTTC		AT5G54050	2	296	303	CGACTTTG		AT2G09395	2	66	59	AAAAGTCG		AT4G02900	2
AT1G20620	2	239	246	AGACTTTA		AT3G46190	2	435	428	GAAAGTCT		AT1G26590	2	341	348	AGACTTTG		AT5G37360	3	86	79	AAAAGTCT		AT1G02390	1	435	442	CGACTTTA		AT1G05205	1	101	108	CGACTTTC		AT5G54050	2	374	381	CGACTTTG		AT2G09395	2	479	472	AAAAGTCG		AT4G02900	2
AT1G31250	2	226	219	TAAAGTCT		AT3G58760	2	85	78	GAAAGTCT		AT1G26590	2	463	456	CAAAGTCT		AT5G37360	3	119	112	AAAAGTCT		AT1G02430	1	428	435	CGACTTTA		AT1G05237	1	378	385	CGACTTTC		AT1G01040	1	407	400	CAAAGTCG		AT3G54420	2	356	363	CGACTTTT		AT4G13260	2
AT1G31250	2	279	272	TAAAGTCT		AT3G58760	2	121	128	AGACTTTC		AT1G28460	2	104	97	CAAAGTCT		AT5G37360	3	156	163	AGACTTTT		AT1G03050	1	478	485	CGACTTTA		AT1G06383	1	73	80	CGACTTTC		AT1G01820	1	470	463	CAAAGTCG		AT3G54420	2	426	433	CGACTTTT		AT4G13260	2
AT1G61470	2	134	127	TAAAGTCT		AT4G27280	2	138	131	GAAAGTCT		AT1G28460	2	234	227	CAAAGTCT		AT1G03445	2	219	212	AAAAGTCT		AT1G03746	1	135	128	TAAAGTCG		AT1G07257	1	387	394	CGACTTTC		AT1G01860	1	226	219	CAAAGTCG		AT4G02410	2	422	429	CGACTTTT		AT5G17440	2
AT1G61470	2	169	176	AGACTTTA		AT4G27280	2	178	171	GAAAGTCT		AT1G64195	2	316	309	CAAAGTCT		AT1G03445	2	275	268	AAAAGTCT		AT1G04360	1	315	322	CGACTTTA		AT1G07820	1	131	124	GAAAGTCG		AT1G02640	1	332	325	CAAAGTCG		AT4G02410	2	448	455	CGACTTTT		AT5G17440	2
AT1G68600	2	23	30	AGACTTTA		AT4G32000	2	87	80	GAAAGTCT		AT1G64195	2	423	416	CAAAGTCT		AT1G05983	2	314	307	AAAAGTCT		AT1G04810	1	459	466	CGACTTTA		AT1G08700	1	194	187	GAAAGTCG		AT1G02820	1	422	429	CGACTTTG		AT5G01100	2	392	399	CGACTTTT		AT5G43970	2
AT1G68600	2	257	250	TAAAGTCT		AT4G32000	2	334	327	GAAAGTCT		AT1G69350	2	88	95	AGACTTTG		AT1G05983	2	380	387	AGACTTTT		AT1G05247	1	467	460	TAAAGTCG		AT1G08800	1	396	403	CGACTTTC		AT1G03510	1	406	413	CGACTTTG		AT5G01100	2	443	450	CGACTTTT		AT5G43970	2
AT2G16740	2	287	294	AGACTTTA		AT1G01250	1	387	380	GAAAGTCT		AT1G69350	2	460	453	CAAAGTCT		AT1G07287	2	41	34	AAAAGTCT		AT1G05293	1	480	487	CGACTTTA		AT1G09363	1	285	292	CGACTTTC		AT1G03660	1	277	284	CGACTTTG		AT1G01300	1	205	198	AAAAGTCG		AT5G56210	2
AT2G16740	2	450	457	AGACTTTA		AT1G01700	1	301	308	AGACTTTC		AT2G05786	2	340	347	AGACTTTG		AT1G07287	2	496	489	AAAAGTCT		AT1G05413	1	284	291	CGACTTTA		AT1G09715	1	260	253	GAAAGTCG		AT1G04180	1	261	254	CAAAGTCG		AT1G01400	1	156	149	AAAAGTCG		AT5G56210	2
AT3G04070	2	74	81	AGACTTTA		AT1G02705	1	437	444	AGACTTTC		AT2G05786	2	428	435	AGACTTTG		AT1G08995	2	183	176	AAAAGTCT		AT1G05447	1	22	29	CGACTTTA		AT1G09757	1	241	248	CGACTTTC		AT1G04778	1	348	341	CAAAGTCG		AT1G01600	1	363	370	CGACTTTT		AT1G01240	1
AT3G04070	2	97	90	TAAAGTCT		AT1G04187	1	463	470	AGACTTTC		AT2G25470	2	161	168	AGACTTTG		AT1G08995	2	249	256	AGACTTTT		AT1G05657	1	282	289	CGACTTTA		AT1G10840	1	108	115	CGACTTTC		AT1G05135	1	461	468	CGACTTTG		AT1G02230	1	162	169	CGACTTTT		AT1G02065	1
AT3G06785	2	322	329	AGACTTTA		AT1G04227	1	438	445	AGACTTTC		AT2G25470	2	444	451	AGACTTTG		AT1G09415	2	448	441	AAAAGTCT		AT1G05700	1	204	211	CGACTTTA		AT1G10850	1	20	13	GAAAGTCG		AT1G05293	1	46	39	CAAAGTCG		AT1G03365	1	382	389	CGACTTTT		AT1G03340	1
AT3G06785	2	368	375	AGACTTTA		AT1G04260	1	74	81	AGACTTTC		AT2G32470	2	273	280	AGACTTTG		AT1G09415	2	483	490	AGACTTTT		AT1G06350	1	235	228	TAAAGTCG		AT1G11320	1	432	439	CGACTTTC		AT1G05303	1	275	268	CAAAGTCG		AT1G03620	1	267	260	AAAAGTCG		AT1G05003	1
AT3G26330	2	340	347	AGACTTTA		AT1G04707	1	356	349	GAAAGTCT		AT2G32470	2	283	290	AGACTTTG		AT1G09421	2	296	289	AAAAGTCT		AT1G06387	1	174	167	TAAAGTCG		AT1G15250	1	67	74	CGACTTTC		AT1G05675	1	455	448	CAAAGTCG		AT1G03935	1	117	124	CGACTTTT		AT1G05240	1
AT3G26330	2	350	357	AGACTTTA		AT1G04720	1	132	125	GAAAGTCT		AT2G46260	2	383	376	CAAAGTCT		AT1G09421	2	331	338	AGACTTTT		AT1G06740	1	122	115	TAAAGTCG		AT1G16140	1	150	157	CGACTTTC		AT1G05750	1	457	450	CAAAGTCG		AT1G04217	1	335	342	CGACTTTT		AT1G05273	1
AT3G45560	2	52	45	TAAAGTCT		AT1G04923	1	441	434	GAAAGTCT		AT2G46260	2	431	438	AGACTTTG		AT1G11430	2	221	228	AGACTTTT		AT1G06820	1	243	250	CGACTTTA		AT1G17120	1	397	404	CGACTTTC		AT1G06515	1	134	141	CGACTTTG		AT1G04220	1	346	353	CGACTTTT		AT1G05323	1
AT3G45560	2	205	198	TAAAGTCT		AT1G05043	1	229	222	GAAAGTCT		AT3G02085	2	226	219	CAAAGTCT		AT1G11430	2	269	276	AGACTTTT		AT1G06830	1	437	430	TAAAGTCG		AT1G17360	1	248	255	CGACTTTC		AT1G07010	1	206	213	CGACTTTG		AT1G04420	1	301	308	CGACTTTT		AT1G05767	1
AT3G45770	2	420	427	AGACTTTA		AT1G05260	1	19	26	AGACTTTC		AT3G02085	2	378	385	AGACTTTG		AT1G11785	2	188	181	AAAAGTCT		AT1G07167	1	291	284	TAAAGTCG		AT1G22630	1	37	30	GAAAGTCG		AT1G07233	1	422	415	CAAAGTCG		AT1G04437	1	68	61	AAAAGTCG		AT1G06207	1
AT3G45770	2	455	462	AGACTTTA		AT1G05353	1	195	188	GAAAGTCT		AT4G09468	2	5	12	AGACTTTG		AT1G11785	2	260	253	AAAAGTCT		AT1G07193	1	289	296	CGACTTTA		AT1G30320	1	304	297	GAAAGTCG		AT1G07370	1	340	333	CAAAGTCG		AT1G04683	1	393	386	AAAAGTCG		AT1G06225	1
AT3G46890	2	11	4	TAAAGTCT		AT1G05627	1	363	356	GAAAGTCT		AT4G09468	2	360	367	AGACTTTG		AT1G19040	2	329	322	AAAAGTCT		AT1G07287	1	245	252	CGACTTTA		AT1G32990	1	29	22	GAAAGTCG		AT1G07480	1	234	241	CGACTTTG		AT1G04863	1	297	304	CGACTTTT		AT1G06393	1
AT3G46890	2	152	145	TAAAGTCT		AT1G05633	1	286	293	AGACTTTC		AT4G10860	2	297	304	AGACTTTG		AT1G19040	2	453	446	AAAAGTCT		AT1G08590	1	405	412	CGACTTTA		AT1G33970	1	132	125	GAAAGTCG		AT1G07813	1	377	370	CAAAGTCG		AT1G05630	1	126	119	AAAAGTCG		AT1G06557	1
AT3G59320	2	123	130	AGACTTTA		AT1G05787	1	470	463	GAAAGTCT		AT4G10860	2	326	333	AGACTTTG		AT1G49180	2	293	300	AGACTTTT		AT1G08825	1	69	76	CGACTTTA		AT1G34790	1	267	274	CGACTTTC		AT1G08317	1	423	416	CAAAGTCG		AT1G05657	1	302	309	CGACTTTT		AT1G07447	1
AT3G59320	2	278	285	AGACTTTA		AT1G05963	1	127	120	GAAAGTCT		AT4G21450	2	406	413	AGACTTTG		AT1G49180	2	399	406	AGACTTTT		AT1G08843	1	414	421	CGACTTTA		AT1G35730	1	150	143	GAAAGTCG		AT1G08450	1	461	468	CGACTTTG		AT1G05675	1	441	434	AAAAGTCG		AT1G07577	1
AT4G03443	2	106	113	AGACTTTA		AT1G06317	1	129	136	AGACTTTC		AT4G21450	2	496	489	CAAAGTCT		AT1G53635	2	384	391	AGACTTTT		AT1G09050	1	358	365	CGACTTTA		AT1G42570	1	207	214	CGACTTTC		AT1G08460	1	300	293	CAAAGTCG		AT1G05810	1	473	466	AAAAGTCG		AT1G07637	1
AT4G03443	2	135	128	TAAAGTCT		AT1G06407	1	66	59	GAAAGTCT		AT4G34880	2	99	106	AGACTTTG		AT1G53635	2	419	412	AAAAGTCT		AT1G09265	1	493	500	CGACTTTA		AT1G46336	1	115	108	GAAAGTCG		AT1G08490	1	439	432	CAAAGTCG		AT1G05970	1	484	477	AAAAGTCG		AT1G08070	1
AT4G04765	2	167	174	AGACTTTA		AT1G06470	1	76	69	GAAAGTCT		AT4G34880	2	362	369	AGACTTTG		AT1G53815	2	17	24	AGACTTTT		AT1G09273	1	204	211	CGACTTTA		AT1G47330	1	484	477	GAAAGTCG		AT1G08500	1	341	348	CGACTTTG		AT1G05980	1	454	461	CGACTTTT		AT1G08137	1
AT4G04765	2	410	417	AGACTTTA		AT1G06643	1	397	404	AGACTTTC		AT5G03595	2	7	14	AGACTTTG		AT1G53815	2	405	398	AAAAGTCT		AT1G09527	1	388	381	TAAAGTCG		AT1G50910	1	231	224	GAAAGTCG		AT1G08737	1	268	261	CAAAGTCG		AT1G06210	1	238	245	CGACTTTT		AT1G08540	1
AT4G09670	2	118	125	AGACTTTA		AT1G06647	1	397	404	AGACTTTC		AT5G03595	2	335	342	AGACTTTG		AT1G53820	2	68	75	AGACTTTT		AT1G09723	1	366	373	CGACTTTA		AT1G52290	1	96	89	GAAAGTCG		AT1G08785	1	136	143	CGACTTTG		AT1G06330	1	337	330	AAAAGTCG		AT1G08797	1
AT4G09670	2	211	218	AGACTTTA		AT1G07510	1	413	420	AGACTTTC		AT5G05055	2	24	17	CAAAGTCT		AT1G53820	2	456	449	AAAAGTCT		AT1G09977	1	242	235	TAAAGTCG		AT1G56280	1	330	323	GAAAGTCG		AT1G09620	1	70	63	CAAAGTCG		AT1G06707	1	155	162	CGACTTTT		AT1G09095	1
AT4G28500	2	227	220	TAAAGTCT		AT1G07603	1	175	168	GAAAGTCT		AT5G05055	2	78	71	CAAAGTCT		AT1G56250	2	104	111	AGACTTTT		AT1G10500	1	465	472	CGACTTTA		AT1G56290	1	287	294	CGACTTTC		AT1G09885	1	110	117	CGACTTTG		AT1G06840	1	192	185	AAAAGTCG		AT1G09965	1
AT4G28500	2	377	384	AGACTTTA		AT1G08553	1	290	283	GAAAGTCT		AT5G14490	2	334	327	CAAAGTCT		AT1G56250	2	329	336	AGACTTTT		AT1G10510	1	387	380	TAAAGTCG		AT1G61790	1	447	440	GAAAGTCG		AT1G10540	1	453	446	CAAAGTCG		AT1G07467	1	85	92	CGACTTTT		AT1G10470	1
AT4G37830	2	270	277	AGACTTTA		AT1G08835	1	330	323	GAAAGTCT		AT5G14490	2	493	486	CAAAGTCT		AT1G67150	2	30	37	AGACTTTT		AT1G11130	1	59	52	TAAAGTCG		AT1G63910	1	362	355	GAAAGTCG		AT1G11803	1	181	174	CAAAGTCG		AT1G07483	1	202	209	CGACTTTT		AT1G11000	1
AT4G37830	2	474	481	AGACTTTA		AT1G08895	1	435	428	GAAAGTCT		AT5G25415	2	183	176	CAAAGTCT		AT1G67150	2	62	69	AGACTTTT		AT1G13000	1	426	433	CGACTTTA		AT1G65510	1	387	380	GAAAGTCG		AT1G13610	1	303	310	CGACTTTG		AT1G07487	1	21	14	AAAAGTCG		AT1G11010	1
AT4G38880	2	244	237	TAAAGTCT		AT1G08957	1	66	73	AGACTTTC		AT5G25415	2	223	216	CAAAGTCT		AT1G70320	2	110	103	AAAAGTCT		AT1G14510	1	468	475	CGACTTTA		AT1G67010	1	36	29	GAAAGTCG		AT1G13990	1	393	400	CGACTTTG		AT1G07590	1	143	150	CGACTTTT		AT1G11020	1
AT4G38880	2	406	413	AGACTTTA		AT1G09003	1	139	132	GAAAGTCT		AT5G37160	2	210	203	CAAAGTCT		AT1G70320	2	304	311	AGACTTTT		AT1G15510	1	467	474	CGACTTTA		AT1G67580	1	191	198	CGACTTTC		AT1G17300	1	36	43	CGACTTTG		AT1G07600	1	73	80	CGACTTTT		AT1G14480	1
AT5G04720	2	94	87	TAAAGTCT		AT1G09415	1	479	472	GAAAGTCT		AT5G37160	2	325	318	CAAAGTCT		AT1G71920	2	157	150	AAAAGTCT		AT1G15625	1	417	424	CGACTTTA		AT1G68350	1	294	287	GAAAGTCG		AT1G19690	1	170	177	CGACTTTG		AT1G07640	1	154	147	AAAAGTCG		AT1G15610	1
AT5G04720	2	492	499	AGACTTTA		AT1G09421	1	300	307	AGACTTTC		AT5G38310	2	147	140	CAAAGTCT		AT1G71920	2	334	341	AGACTTTT		AT1G15820	1	40	47	CGACTTTA		AT1G71528	1	47	54	CGACTTTC		AT1G19810	1	87	80	CAAAGTCG		AT1G07645	1	293	300	CGACTTTT		AT1G16080	1
AT5G41000	2	465	472	AGACTTTA		AT1G09605	1	486	493	AGACTTTC		AT5G38310	2	176	169	CAAAGTCT		AT1G79050	2	284	277	AAAAGTCT		AT1G16225	1	21	28	CGACTTTA		AT1G75770	1	275	268	GAAAGTCG		AT1G20925	1	373	366	CAAAGTCG		AT1G07660	1	312	305	AAAAGTCG		AT1G16450	1
AT5G41000	2	481	474	TAAAGTCT		AT1G10100	1	245	238	GAAAGTCT		AT5G40000	2	287	294	AGACTTTG		AT1G79050	2	316	323	AGACTTTT		AT1G16640	1	189	196	CGACTTTA		AT1G75870	1	301	294	GAAAGTCG		AT1G21770	1	214	221	CGACTTTG		AT1G07860	1	318	311	AAAAGTCG		AT1G16570	1
AT5G42790	2	474	467	TAAAGTCT		AT1G10620	1	452	459	AGACTTTC		AT5G40000	2	420	427	AGACTTTG		AT2G02230	2	69	76	AGACTTTT		AT1G17160	1	191	198	CGACTTTA		AT1G76911	1	464	457	GAAAGTCG		AT1G22110	1	433	440	CGACTTTG		AT1G08063	1	192	185	AAAAGTCG		AT1G16850	1
AT5G42790	2	498	491	TAAAGTCT		AT1G11330	1	69	76	AGACTTTC		AT5G43900	2	459	452	CAAAGTCT		AT2G02230	2	224	217	AAAAGTCT		AT1G18090	1	437	430	TAAAGTCG		AT1G78680	1	492	485	GAAAGTCG		AT1G23020	1	176	169	CAAAGTCG		AT1G08190	1	221	214	AAAAGTCG		AT1G16900	1
AT5G45620	2	214	207	TAAAGTCT		AT1G11700	1	15	22	AGACTTTC		AT5G43900	2	485	478	CAAAGTCT		AT2G02400	2	208	215	AGACTTTT		AT1G19310	1	280	273	TAAAGTCG		AT1G80990	1	49	42	GAAAGTCG		AT1G23970	1	28	21	CAAAGTCG		AT1G08315	1	479	472	AAAAGTCG		AT1G17140	1
AT5G45620	2	284	277	TAAAGTCT		AT1G12090	1	31	24	GAAAGTCT		AT5G44570	2	336	343	AGACTTTG		AT2G02400	2	475	468	AAAAGTCT		AT1G19565	1	483	476	TAAAGTCG		AT2G00440	1	485	478	GAAAGTCG		AT1G26540	1	240	233	CAAAGTCG		AT1G08587	1	38	45	CGACTTTT		AT1G18290	1
AT5G50590	2	41	48	AGACTTTA		AT1G12210	1	320	327	AGACTTTC		AT5G44570	2	388	395	AGACTTTG		AT2G03955	2	424	431	AGACTTTT		AT1G23240	1	445	452	CGACTTTA		AT2G02695	1	268	261	GAAAGTCG		AT1G27400	1	282	275	CAAAGTCG		AT1G08657	1	157	150	AAAAGTCG		AT1G19620	1
AT5G50590	2	464	457	TAAAGTCT		AT1G13680	1	493	486	GAAAGTCT		AT1G01740	1	271	278	AGACTTTG		AT2G03955	2	480	487	AGACTTTT		AT1G24792	1	141	148	CGACTTTA		AT2G02770	1	407	400	GAAAGTCG		AT1G28200	1	465	472	CGACTTTG		AT1G08925	1	54	47	AAAAGTCG		AT1G20080	1
AT5G50690	2	41	48	AGACTTTA		AT1G13790	1	77	70	GAAAGTCT		AT1G01750	1	473	466	CAAAGTCT		AT2G04070	2	315	322	AGACTTTT		AT1G28310	1	172	165	TAAAGTCG		AT2G04660	1	339	346	CGACTTTC		AT1G29670	1	130	137	CGACTTTG		AT1G08930	1	52	59	CGACTTTT		AT1G20687	1
AT5G50690	2	464	457	TAAAGTCT		AT1G14200	1	482	475	GAAAGTCT		AT1G02020	1	88	81	CAAAGTCT		AT2G04070	2	432	425	AAAAGTCT		AT1G30930	1	249	256	CGACTTTA		AT2G05085	1	93	86	GAAAGTCG		AT1G30455	1	413	420	CGACTTTG		AT1G08953	1	445	438	AAAAGTCG		AT1G21740	1
AT1G01340	1	474	481	AGACTTTA		AT1G14205	1	274	281	AGACTTTC		AT1G02210	1	18	25	AGACTTTG		AT2G07672	2	51	58	AGACTTTT		AT1G31490	1	497	490	TAAAGTCG		AT2G05125	1	361	368	CGACTTTC		AT1G30570	1	111	104	CAAAGTCG		AT1G09063	1	19	26	CGACTTTT		AT1G22590	1
AT1G01350	1	362	355	TAAAGTCT		AT1G15020	1	296	303	AGACTTTC		AT1G02290	1	25	32	AGACTTTG		AT2G07672	2	142	149	AGACTTTT		AT1G31780	1	16	23	CGACTTTA		AT2G06990	1	290	297	CGACTTTC		AT1G31010	1	464	471	CGACTTTG		AT1G09153	1	255	262	CGACTTTT		AT1G22800	1
AT1G03165	1	210	217	AGACTTTA		AT1G15040	1	65	58	GAAAGTCT		AT1G02650	1	278	285	AGACTTTG		AT2G09195	2	15	22	AGACTTTT		AT1G32020	1	375	382	CGACTTTA		AT2G07636	1	204	197	GAAAGTCG		AT1G31020	1	392	385	CAAAGTCG		AT1G09167	1	356	349	AAAAGTCG		AT1G23100	1
AT1G03190	1	153	160	AGACTTTA		AT1G15480	1	190	183	GAAAGTCT		AT1G02860	1	265	272	AGACTTTG		AT2G09195	2	51	58	AGACTTTT		AT1G33900	1	139	132	TAAAGTCG		AT2G07688	1	28	21	GAAAGTCG		AT1G31620	1	40	33	CAAAGTCG		AT1G09447	1	15	8	AAAAGTCG		AT1G27770	1
AT1G03590	1	216	223	AGACTTTA		AT1G15610	1	313	306	GAAAGTCT		AT1G03530	1	96	103	AGACTTTG		AT2G09905	2	105	98	AAAAGTCT		AT1G35460	1	111	118	CGACTTTA		AT2G07746	1	217	224	CGACTTTC		AT1G31750	1	43	36	CAAAGTCG		AT1G09565	1	163	170	CGACTTTT		AT1G28260	1
AT1G03600	1	24	17	TAAAGTCT		AT1G15630	1	231	224	GAAAGTCT		AT1G03545	1	311	318	AGACTTTG		AT2G09905	2	308	301	AAAAGTCT		AT1G35545	1	204	197	TAAAGTCG		AT2G07792	1	435	442	CGACTTTC		AT1G32010	1	400	407	CGACTTTG		AT1G09575	1	196	189	AAAAGTCG		AT1G29041	1
AT1G03990	1	142	149	AGACTTTA		AT1G16780	1	198	191	GAAAGTCT		AT1G04027	1	170	177	AGACTTTG		AT2G18260	2	389	396	AGACTTTT		AT1G36070	1	317	324	CGACTTTA		AT2G07799	1	127	120	GAAAGTCG		AT1G32850	1	371	378	CGACTTTG		AT1G09680	1	469	476	CGACTTTT		AT1G29320	1
AT1G04520	1	390	397	AGACTTTA		AT1G19390	1	53	60	AGACTTTC		AT1G04105	1	456	463	AGACTTTG		AT2G18260	2	413	420	AGACTTTT		AT1G43310	1	336	343	CGACTTTA		AT2G09825	1	254	247	GAAAGTCG		AT1G33360	1	307	314	CGACTTTG		AT1G09840	1	104	111	CGACTTTT		AT1G31000	1
AT1G04767	1	226	219	TAAAGTCT		AT1G19400	1	146	153	AGACTTTC		AT1G04233	1	132	125	CAAAGTCT		AT2G19160	2	5	12	AGACTTTT		AT1G44570	1	192	199	CGACTTTA		AT2G09838	1	155	148	GAAAGTCG		AT1G36005	1	401	394	CAAAGTCG		AT1G09927	1	430	423	AAAAGTCG		AT1G31110	1
AT1G04770	1	83	90	AGACTTTA		AT1G19610	1	349	356	AGACTTTC		AT1G04533	1	47	54	AGACTTTG		AT2G19160	2	79	86	AGACTTTT		AT1G47370	1	349	342	TAAAGTCG		AT2G11623	1	10	3	GAAAGTCG		AT1G36922	1	39	32	CAAAGTCG		AT1G10530	1	317	324	CGACTTTT		AT1G32120	1
AT1G04803	1	227	234	AGACTTTA		AT1G19835	1	334	327	GAAAGTCT		AT1G04703	1	366	359	CAAAGTCT		AT2G20470	2	121	128	AGACTTTT		AT1G47595	1	493	500	CGACTTTA		AT2G14635	1	243	250	CGACTTTC		AT1G47200	1	48	41	CAAAGTCG		AT1G11030	1	421	428	CGACTTTT		AT1G32190	1
AT1G04860	1	407	400	TAAAGTCT		AT1G19910	1	128	135	AGACTTTC		AT1G04985	1	58	51	CAAAGTCT		AT2G20470	2	308	301	AAAAGTCT		AT1G47657	1	441	448	CGACTTTA		AT2G14661	1	80	87	CGACTTTC		AT1G47317	1	368	361	CAAAGTCG		AT1G11220	1	375	382	CGACTTTT		AT1G33490	1
AT1G04883	1	139	146	AGACTTTA		AT1G20480	1	283	290	AGACTTTC		AT1G05037	1	372	365	CAAAGTCT		AT2G23400	2	255	248	AAAAGTCT		AT1G48730	1	40	33	TAAAGTCG		AT2G20330	1	250	243	GAAAGTCG		AT1G47610	1	266	259	CAAAGTCG		AT1G11680	1	63	56	AAAAGTCG		AT1G33500	1
AT1G04893	1	424	431	AGACTTTA		AT1G20910	1	450	443	GAAAGTCT		AT1G05060	1	147	140	CAAAGTCT		AT2G23400	2	282	275	AAAAGTCT		AT1G49220	1	187	180	TAAAGTCG		AT2G20510	1	385	392	CGACTTTC		AT1G47705	1	162	155	CAAAGTCG		AT1G12750	1	418	411	AAAAGTCG		AT1G33980	1
AT1G04967	1	47	54	AGACTTTA		AT1G20970	1	128	121	GAAAGTCT		AT1G05083	1	451	444	CAAAGTCT		AT2G25590	2	110	103	AAAAGTCT		AT1G49690	1	458	451	TAAAGTCG		AT2G20784	1	148	141	GAAAGTCG		AT1G48110	1	427	434	CGACTTTG		AT1G12760	1	476	483	CGACTTTT		AT1G40089	1
AT1G04987	1	476	469	TAAAGTCT		AT1G21000	1	343	350	AGACTTTC		AT1G05100	1	411	404	CAAAGTCT		AT2G25590	2	429	436	AGACTTTT		AT1G52530	1	99	92	TAAAGTCG		AT2G22335	1	99	106	CGACTTTC		AT1G48280	1	374	367	CAAAGTCG		AT1G13280	1	482	489	CGACTTTT		AT1G42490	1
AT1G05123	1	358	365	AGACTTTA		AT1G21130	1	107	100	GAAAGTCT		AT1G05463	1	416	423	AGACTTTG		AT2G28390	2	172	179	AGACTTTT		AT1G53080	1	307	300	TAAAGTCG		AT2G22500	1	467	460	GAAAGTCG		AT1G49220	1	479	486	CGACTTTG		AT1G13430	1	392	385	AAAAGTCG		AT1G46768	1
AT1G05473	1	144	137	TAAAGTCT		AT1G21240	1	318	325	AGACTTTC		AT1G05580	1	14	7	CAAAGTCT		AT2G28390	2	332	339	AGACTTTT		AT1G55580	1	253	260	CGACTTTA		AT2G24710	1	151	158	CGACTTTC		AT1G49470	1	98	105	CGACTTTG		AT1G14130	1	433	426	AAAAGTCG		AT1G47750	1
AT1G05733	1	388	381	TAAAGTCT		AT1G21500	1	479	472	GAAAGTCT		AT1G05640	1	352	359	AGACTTTG		AT2G31260	2	388	395	AGACTTTT		AT1G55625	1	356	349	TAAAGTCG		AT2G26140	1	244	251	CGACTTTC		AT1G49890	1	420	413	CAAAGTCG		AT1G14205	1	153	146	AAAAGTCG		AT1G49010	1
AT1G05890	1	461	468	AGACTTTA		AT1G21850	1	104	97	GAAAGTCT		AT1G05653	1	420	413	CAAAGTCT		AT2G31260	2	412	419	AGACTTTT		AT1G56160	1	25	18	TAAAGTCG		AT2G26670	1	491	498	CGACTTTC		AT1G51920	1	189	196	CGACTTTG		AT1G14370	1	312	319	CGACTTTT		AT1G49850	1
AT1G06023	1	136	129	TAAAGTCT		AT1G22370	1	16	9	GAAAGTCT		AT1G05790	1	185	192	AGACTTTG		AT2G31751	2	57	50	AAAAGTCT		AT1G56560	1	66	73	CGACTTTA		AT2G27389	1	443	436	GAAAGTCG		AT1G52620	1	43	50	CGACTTTG		AT1G15620	1	284	291	CGACTTTT		AT1G50055	1
AT1G06313	1	218	211	TAAAGTCT		AT1G22830	1	189	196	AGACTTTC		AT1G05837	1	433	426	CAAAGTCT		AT2G31751	2	334	327	AAAAGTCT		AT1G58380	1	209	202	TAAAGTCG		AT2G30140	1	109	102	GAAAGTCG		AT1G53366	1	7	14	CGACTTTG		AT1G15700	1	65	58	AAAAGTCG		AT1G51140	1
AT1G06360	1	98	91	TAAAGTCT		AT1G22890	1	446	453	AGACTTTC		AT1G05867	1	351	358	AGACTTTG		AT2G34325	2	243	250	AGACTTTT		AT1G60505	1	133	140	CGACTTTA		AT2G33320	1	259	252	GAAAGTCG		AT1G53370	1	456	449	CAAAGTCG		AT1G16340	1	216	209	AAAAGTCG		AT1G51190	1
AT1G06493	1	469	476	AGACTTTA		AT1G23180	1	340	333	GAAAGTCT		AT1G06353	1	430	423	CAAAGTCT		AT2G34325	2	431	424	AAAAGTCT		AT1G60520	1	199	192	TAAAGTCG		AT2G33520	1	281	274	GAAAGTCG		AT1G53780	1	363	370	CGACTTTG		AT1G16670	1	424	417	AAAAGTCG		AT1G51260	1
AT1G06567	1	284	291	AGACTTTA		AT1G23200	1	121	128	AGACTTTC		AT1G06515	1	132	125	CAAAGTCT		AT2G37540	2	226	219	AAAAGTCT		AT1G62440	1	182	175	TAAAGTCG		AT2G33910	1	312	319	CGACTTTC		AT1G53840	1	414	421	CGACTTTG		AT1G17180	1	417	424	CGACTTTT		AT1G52315	1
AT1G07030	1	479	472	TAAAGTCT		AT1G23220	1	297	290	GAAAGTCT		AT1G06707	1	439	446	AGACTTTG		AT2G37540	2	313	306	AAAAGTCT		AT1G63570	1	487	494	CGACTTTA		AT2G42220	1	194	201	CGACTTTC		AT1G54355	1	281	288	CGACTTTG		AT1G17744	1	167	174	CGACTTTT		AT1G52490	1
AT1G07127	1	17	24	AGACTTTA		AT1G23830	1	105	98	GAAAGTCT		AT1G06853	1	38	45	AGACTTTG		AT2G38100	2	179	172	AAAAGTCT		AT1G64360	1	305	312	CGACTTTA		AT2G42230	1	357	350	GAAAGTCG		AT1G54540	1	326	319	CAAAGTCG		AT1G18382	1	175	168	AAAAGTCG		AT1G52905	1
AT1G07173	1	141	148	AGACTTTA		AT1G24686	1	338	345	AGACTTTC		AT1G06930	1	85	78	CAAAGTCT		AT2G38100	2	211	204	AAAAGTCT		AT1G64795	1	287	294	CGACTTTA		AT2G43220	1	36	29	GAAAGTCG		AT1G55080	1	220	213	CAAAGTCG		AT1G18520	1	291	284	AAAAGTCG		AT1G53345	1
AT1G07243	1	159	166	AGACTTTA		AT1G27310	1	320	327	AGACTTTC		AT1G07010	1	114	107	CAAAGTCT		AT2G42550	2	126	119	AAAAGTCT		AT1G65342	1	192	185	TAAAGTCG		AT2G45260	1	263	256	GAAAGTCG		AT1G55700	1	246	253	CGACTTTG		AT1G18990	1	280	287	CGACTTTT		AT1G53460	1
AT1G07477	1	61	54	TAAAGTCT		AT1G27555	1	452	459	AGACTTTC		AT1G07140	1	125	132	AGACTTTG		AT2G42550	2	231	224	AAAAGTCT		AT1G65830	1	392	399	CGACTTTA		AT2G46440	1	453	460	CGACTTTC		AT1G56270	1	290	283	CAAAGTCG		AT1G19020	1	64	71	CGACTTTT		AT1G53840	1
AT1G07547	1	227	234	AGACTTTA		AT1G27730	1	275	282	AGACTTTC		AT1G07197	1	62	69	AGACTTTG		AT3G01080	2	206	199	AAAAGTCT		AT1G66480	1	460	467	CGACTTTA		AT2G46610	1	27	20	GAAAGTCG		AT1G60505	1	252	259	CGACTTTG		AT1G19170	1	387	394	CGACTTTT		AT1G54220	1
AT1G07587	1	81	74	TAAAGTCT		AT1G27900	1	251	244	GAAAGTCT		AT1G07300	1	393	400	AGACTTTG		AT3G01080	2	484	491	AGACTTTT		AT1G66730	1	178	171	TAAAGTCG		AT3G02245	1	29	36	CGACTTTC		AT1G60520	1	80	73	CAAAGTCG		AT1G19860	1	198	191	AAAAGTCG		AT1G54230	1
AT1G07707	1	498	491	TAAAGTCT		AT1G29020	1	417	410	GAAAGTCT		AT1G07320	1	456	449	CAAAGTCT		AT3G03295	2	74	81	AGACTTTT		AT1G68270	1	140	147	CGACTTTA		AT3G04335	1	109	102	GAAAGTCG		AT1G61010	1	62	55	CAAAGTCG		AT1G20000	1	457	464	CGACTTTT		AT1G54360	1
AT1G07793	1	266	273	AGACTTTA		AT1G29071	1	129	136	AGACTTTC		AT1G07323	1	441	434	CAAAGTCT		AT3G03295	2	178	185	AGACTTTT		AT1G68825	1	452	459	CGACTTTA		AT3G04750	1	16	9	GAAAGTCG		AT1G61020	1	143	136	CAAAGTCG		AT1G20300	1	238	245	CGACTTTT		AT1G54790	1
AT1G08030	1	46	53	AGACTTTA		AT1G30300	1	74	81	AGACTTTC		AT1G07410	1	388	381	CAAAGTCT		AT3G03765	2	309	316	AGACTTTT		AT1G69200	1	432	439	CGACTTTA		AT3G05080	1	287	280	GAAAGTCG		AT1G61370	1	406	413	CGACTTTG		AT1G21280	1	459	466	CGACTTTT		AT1G55030	1
AT1G08307	1	122	115	TAAAGTCT		AT1G31072	1	295	302	AGACTTTC		AT1G08057	1	296	303	AGACTTTG		AT3G03765	2	354	361	AGACTTTT		AT1G70980	1	464	471	CGACTTTA		AT3G05125	1	84	91	CGACTTTC		AT1G61415	1	315	308	CAAAGTCG		AT1G22130	1	122	115	AAAAGTCG		AT1G55440	1
AT1G08420	1	293	286	TAAAGTCT		AT1G31130	1	348	341	GAAAGTCT		AT1G08127	1	29	22	CAAAGTCT		AT3G21740	2	52	59	AGACTTTT		AT1G73460	1	228	235	CGACTTTA		AT3G05290	1	157	150	GAAAGTCG		AT1G63290	1	220	213	CAAAGTCG		AT1G22720	1	459	466	CGACTTTT		AT1G61475	1
AT1G08430	1	483	490	AGACTTTA		AT1G31850	1	455	448	GAAAGTCT		AT1G08590	1	94	101	AGACTTTG		AT3G21740	2	233	240	AGACTTTT		AT1G76120	1	162	155	TAAAGTCG		AT3G05575	1	422	429	CGACTTTC		AT1G64230	1	196	203	CGACTTTG		AT1G22730	1	135	128	AAAAGTCG		AT1G62030	1
AT1G08607	1	305	312	AGACTTTA		AT1G32010	1	327	320	GAAAGTCT		AT1G08803	1	446	453	AGACTTTG		AT3G26210	2	457	450	AAAAGTCT		AT1G76952	1	94	87	TAAAGTCG		AT3G05825	1	357	350	GAAAGTCG		AT1G66720	1	346	353	CGACTTTG		AT1G22830	1	120	113	AAAAGTCG		AT1G62978	1
AT1G08683	1	54	61	AGACTTTA		AT1G32180	1	175	168	GAAAGTCT		AT1G08807	1	38	45	AGACTTTG		AT3G26210	2	492	485	AAAAGTCT		AT1G77140	1	167	160	TAAAGTCG		AT3G06560	1	246	239	GAAAGTCG		AT1G67810	1	303	296	CAAAGTCG		AT1G23205	1	273	266	AAAAGTCG		AT1G63200	1
AT1G08700	1	196	203	AGACTTTA		AT1G32260	1	184	191	AGACTTTC		AT1G08955	1	205	212	AGACTTTG		AT3G26320	2	129	122	AAAAGTCT		AT1G77855	1	132	125	TAAAGTCG		AT3G07365	1	367	360	GAAAGTCG		AT1G67990	1	21	14	CAAAGTCG		AT1G23740	1	315	322	CGACTTTT		AT1G63630	1
AT1G08847	1	331	324	TAAAGTCT		AT1G32270	1	114	107	GAAAGTCT		AT1G09035	1	456	449	CAAAGTCT		AT3G26320	2	400	407	AGACTTTT		AT1G78340	1	2	9	CGACTTTA		AT3G07800	1	225	232	CGACTTTC		AT1G68220	1	373	366	CAAAGTCG		AT1G23750	1	467	460	AAAAGTCG		AT1G64450	1
AT1G08890	1	192	199	AGACTTTA		AT1G33400	1	272	265	GAAAGTCT		AT1G09135	1	360	353	CAAAGTCT		AT3G29000	2	253	246	AAAAGTCT		AT1G78670	1	251	258	CGACTTTA		AT3G07940	1	128	135	CGACTTTC		AT1G68260	1	59	66	CGACTTTG		AT1G23850	1	478	485	CGACTTTT		AT1G64795	1
AT1G08927	1	1	8	AGACTTTA		AT1G34160	1	229	236	AGACTTTC		AT1G09165	1	201	194	CAAAGTCT		AT3G29000	2	331	324	AAAAGTCT		AT1G78865	1	321	328	CGACTTTA		AT3G08170	1	355	362	CGACTTTC		AT1G70100	1	429	436	CGACTTTG		AT1G24660	1	109	102	AAAAGTCG		AT1G65410	1
AT1G09083	1	37	30	TAAAGTCT		AT1G34180	1	89	96	AGACTTTC		AT1G09417	1	466	459	CAAAGTCT		AT3G43240	2	284	277	AAAAGTCT		AT1G78870	1	256	249	TAAAGTCG		AT3G08260	1	59	52	GAAAGTCG		AT1G70910	1	186	193	CGACTTTG		AT1G24792	1	176	169	AAAAGTCG		AT1G66030	1
AT1G09130	1	444	437	TAAAGTCT		AT1G35560	1	392	385	GAAAGTCT		AT1G09427	1	158	151	CAAAGTCT		AT3G43240	2	417	410	AAAAGTCT		AT1G79245	1	393	400	CGACTTTA		AT3G09585	1	330	337	CGACTTTC		AT1G71380	1	213	206	CAAAGTCG		AT1G25375	1	18	11	AAAAGTCG		AT1G66970	1
AT1G09187	1	443	450	AGACTTTA		AT1G45230	1	460	467	AGACTTTC		AT1G09577	1	63	70	AGACTTTG		AT3G44280	2	70	63	AAAAGTCT		AT1G80245	1	70	77	CGACTTTA		AT3G09590	1	4	11	CGACTTTC		AT1G72940	1	104	97	CAAAGTCG		AT1G26910	1	344	337	AAAAGTCG		AT1G67660	1
AT1G09320	1	147	140	TAAAGTCT		AT1G47240	1	67	74	AGACTTTC		AT1G09723	1	312	319	AGACTTTG		AT3G44280	2	203	196	AAAAGTCT		AT2G00790	1	82	75	TAAAGTCG		AT3G09835	1	164	171	CGACTTTC		AT1G73140	1	473	466	CAAAGTCG		AT1G28010	1	280	273	AAAAGTCG		AT1G68400	1
AT1G09323	1	327	334	AGACTTTA		AT1G47930	1	63	70	AGACTTTC		AT1G09825	1	396	389	CAAAGTCT		AT3G52565	2	63	70	AGACTTTT		AT2G01330	1	158	165	CGACTTTA		AT3G10210	1	319	326	CGACTTTC		AT1G73175	1	169	176	CGACTTTG		AT1G28120	1	396	403	CGACTTTT		AT1G69880	1
AT1G09337	1	445	438	TAAAGTCT		AT1G48670	1	289	282	GAAAGTCT		AT1G10120	1	89	96	AGACTTTG		AT3G52565	2	218	225	AGACTTTT		AT2G01710	1	252	259	CGACTTTA		AT3G12260	1	95	88	GAAAGTCG		AT1G73325	1	103	110	CGACTTTG		AT1G28306	1	399	406	CGACTTTT		AT1G70210	1
AT1G09513	1	346	353	AGACTTTA		AT1G49205	1	64	57	GAAAGTCT		AT1G10520	1	186	193	AGACTTTG		AT3G52748	2	21	14	AAAAGTCT		AT2G01890	1	480	487	CGACTTTA		AT3G12530	1	183	176	GAAAGTCG		AT1G73890	1	173	180	CGACTTTG		AT1G30020	1	471	464	AAAAGTCG		AT1G71260	1
AT1G09633	1	85	78	TAAAGTCT		AT1G49800	1	84	77	GAAAGTCT		AT1G10670	1	484	477	CAAAGTCT		AT3G52748	2	312	305	AAAAGTCT		AT2G03110	1	57	50	TAAAGTCG		AT3G13700	1	415	422	CGACTTTC		AT1G73910	1	279	272	CAAAGTCG		AT1G30400	1	139	132	AAAAGTCG		AT1G71300	1
AT1G09645	1	90	83	TAAAGTCT		AT1G50750	1	368	375	AGACTTTC		AT1G10740	1	327	320	CAAAGTCT		AT3G54040	2	14	7	AAAAGTCT		AT2G03291	1	427	420	TAAAGTCG		AT3G14880	1	451	444	GAAAGTCG		AT1G75500	1	1	8	CGACTTTG		AT1G30455	1	90	97	CGACTTTT		AT1G74660	1
AT1G09920	1	99	92	TAAAGTCT		AT1G51610	1	99	106	AGACTTTC		AT1G10840	1	287	294	AGACTTTG		AT3G54040	2	150	143	AAAAGTCT		AT2G04880	1	84	77	TAAAGTCG		AT3G15220	1	340	333	GAAAGTCG		AT1G75730	1	390	383	CAAAGTCG		AT1G30990	1	484	477	AAAAGTCG		AT1G75430	1
AT1G09957	1	431	438	AGACTTTA		AT1G52100	1	68	75	AGACTTTC		AT1G11270	1	105	98	CAAAGTCT		AT3G57630	2	140	147	AGACTTTT		AT2G07732	1	238	231	TAAAGTCG		AT3G16100	1	12	5	GAAAGTCG		AT1G76405	1	288	295	CGACTTTG		AT1G31170	1	385	392	CGACTTTT		AT1G75560	1
AT1G09965	1	270	277	AGACTTTA		AT1G52120	1	246	253	AGACTTTC		AT1G11320	1	182	189	AGACTTTG		AT3G57630	2	176	183	AGACTTTT		AT2G08450	1	160	167	CGACTTTA		AT3G16620	1	499	492	GAAAGTCG		AT1G78840	1	311	304	CAAAGTCG		AT1G31355	1	196	189	AAAAGTCG		AT1G75570	1
AT1G10875	1	185	192	AGACTTTA		AT1G52315	1	457	450	GAAAGTCT		AT1G11930	1	251	258	AGACTTTG		AT3G59440	2	165	158	AAAAGTCT		AT2G08460	1	390	383	TAAAGTCG		AT3G16690	1	365	372	CGACTTTC		AT1G79440	1	290	297	CGACTTTG		AT1G31410	1	380	387	CGACTTTT		AT1G75785	1
AT1G11230	1	8	1	TAAAGTCT		AT1G53233	1	461	468	AGACTTTC		AT1G12030	1	424	417	CAAAGTCT		AT3G59440	2	254	261	AGACTTTT		AT2G08925	1	220	227	CGACTTTA		AT3G17820	1	149	156	CGACTTTC		AT1G79500	1	84	77	CAAAGTCG		AT1G32240	1	48	55	CGACTTTT		AT1G76400	1
AT1G11475	1	136	143	AGACTTTA		AT1G53770	1	56	49	GAAAGTCT		AT1G12411	1	18	25	AGACTTTG		AT3G60245	2	177	170	AAAAGTCT		AT2G09065	1	301	294	TAAAGTCG		AT3G18957	1	193	200	CGACTTTC		AT2G00430	1	144	151	CGACTTTG		AT1G33720	1	401	408	CGACTTTT		AT1G76780	1
AT1G11620	1	304	311	AGACTTTA		AT1G54590	1	149	156	AGACTTTC		AT1G12770	1	39	46	AGACTTTG		AT3G60245	2	416	409	AAAAGTCT		AT2G09195	1	113	120	CGACTTTA		AT3G18960	1	160	153	GAAAGTCG		AT2G02160	1	373	366	CAAAGTCG		AT1G33730	1	230	237	CGACTTTT		AT1G76965	1
AT1G11684	1	402	395	TAAAGTCT		AT1G57990	1	69	62	GAAAGTCT		AT1G13143	1	38	31	CAAAGTCT		AT3G60880	2	198	205	AGACTTTT		AT2G09635	1	488	481	TAAAGTCG		AT3G21710	1	483	490	CGACTTTC		AT2G02340	1	456	449	CAAAGTCG		AT1G33880	1	318	311	AAAAGTCG		AT1G77131	1
AT1G12050	1	230	237	AGACTTTA		AT1G58010	1	50	57	AGACTTTC		AT1G13510	1	407	414	AGACTTTG		AT3G60880	2	488	481	AAAAGTCT		AT2G09650	1	247	240	TAAAGTCG		AT3G22380	1	92	99	CGACTTTC		AT2G04845	1	244	237	CAAAGTCG		AT1G34340	1	66	73	CGACTTTT		AT1G77210	1
AT1G12220	1	235	228	TAAAGTCT		AT1G58265	1	152	159	AGACTTTC		AT1G13540	1	382	389	AGACTTTG		AT4G01925	2	46	39	AAAAGTCT		AT2G10537	1	9	2	TAAAGTCG		AT3G22690	1	211	204	GAAAGTCG		AT2G05545	1	232	225	CAAAGTCG		AT1G36060	1	219	226	CGACTTTT		AT1G77220	1
AT1G13000	1	449	456	AGACTTTA		AT1G58983	1	443	450	AGACTTTC		AT1G13750	1	450	443	CAAAGTCT		AT4G01925	2	93	100	AGACTTTT		AT2G17477	1	276	283	CGACTTTA		AT3G22930	1	458	451	GAAAGTCG		AT2G08905	1	115	122	CGACTTTG		AT1G43620	1	494	487	AAAAGTCG		AT2G01890	1
AT1G13143	1	56	49	TAAAGTCT		AT1G59830	1	378	385	AGACTTTC		AT1G13950	1	148	155	AGACTTTG		AT4G02450	2	139	132	AAAAGTCT		AT2G18780	1	416	423	CGACTTTA		AT3G23167	1	161	168	CGACTTTC		AT2G08910	1	261	268	CGACTTTG		AT1G45000	1	125	132	CGACTTTT		AT2G02300	1
AT1G13760	1	177	184	AGACTTTA		AT1G60000	1	164	171	AGACTTTC		AT1G14380	1	461	468	AGACTTTG		AT4G02450	2	407	400	AAAAGTCT		AT2G23610	1	248	255	CGACTTTA		AT3G24255	1	40	33	GAAAGTCG		AT2G08930	1	53	46	CAAAGTCG		AT1G48400	1	451	444	AAAAGTCG		AT2G02910	1
AT1G14140	1	392	399	AGACTTTA		AT1G60030	1	59	66	AGACTTTC		AT1G15415	1	325	332	AGACTTTG		AT4G04490	2	393	386	AAAAGTCT		AT2G24210	1	294	301	CGACTTTA		AT3G26747	1	414	407	GAAAGTCG		AT2G09650	1	43	36	CAAAGTCG		AT1G48460	1	96	89	AAAAGTCG		AT2G03330	1
AT1G14150	1	442	435	TAAAGTCT		AT1G60370	1	196	189	GAAAGTCT		AT1G15680	1	86	79	CAAAGTCT		AT4G04490	2	449	442	AAAAGTCT		AT2G24940	1	309	316	CGACTTTA		AT3G27329	1	218	225	CGACTTTC		AT2G09905	1	427	420	CAAAGTCG		AT1G48630	1	222	229	CGACTTTT		AT2G03590	1
AT1G14620	1	181	188	AGACTTTA		AT1G60625	1	235	228	GAAAGTCT		AT1G16320	1	223	230	AGACTTTG		AT4G13505	2	123	116	AAAAGTCT		AT2G25171	1	65	58	TAAAGTCG		AT3G42995	1	191	198	CGACTTTC		AT2G15220	1	207	214	CGACTTTG		AT1G50170	1	175	168	AAAAGTCG		AT2G03667	1
AT1G14685	1	494	487	TAAAGTCT		AT1G60650	1	317	324	AGACTTTC		AT1G17630	1	266	273	AGACTTTG		AT4G13505	2	314	321	AGACTTTT		AT2G25700	1	424	431	CGACTTTA		AT3G43280	1	122	115	GAAAGTCG		AT2G15260	1	488	481	CAAAGTCG		AT1G52191	1	274	267	AAAAGTCG		AT2G04485	1
AT1G14830	1	344	351	AGACTTTA		AT1G61370	1	404	397	GAAAGTCT		AT1G17745	1	99	92	CAAAGTCT		AT4G18880	2	248	255	AGACTTTT		AT2G26310	1	493	500	CGACTTTA		AT3G43910	1	424	431	CGACTTTC		AT2G16595	1	223	216	CAAAGTCG		AT1G52620	1	353	346	AAAAGTCG		AT2G04560	1
AT1G15250	1	463	470	AGACTTTA		AT1G62055	1	305	312	AGACTTTC		AT1G18630	1	17	24	AGACTTTG		AT4G18880	2	285	292	AGACTTTT		AT2G26720	1	231	238	CGACTTTA		AT3G47200	1	411	404	GAAAGTCG		AT2G16953	1	242	235	CAAAGTCG		AT1G53400	1	290	297	CGACTTTT		AT2G04665	1
AT1G15260	1	455	448	TAAAGTCT		AT1G62700	1	106	99	GAAAGTCT		AT1G19380	1	435	442	AGACTTTG		AT4G19810	2	380	387	AGACTTTT		AT2G26820	1	163	170	CGACTTTA		AT3G49832	1	253	246	GAAAGTCG		AT2G18270	1	70	77	CGACTTTG		AT1G54780	1	218	211	AAAAGTCG		AT2G05075	1
AT1G15520	1	195	202	AGACTTTA		AT1G62800	1	173	180	AGACTTTC		AT1G19610	1	497	490	CAAAGTCT		AT4G19810	2	414	421	AGACTTTT		AT2G27145	1	75	68	TAAAGTCG		AT3G50000	1	14	7	GAAAGTCG		AT2G19050	1	157	164	CGACTTTG		AT1G55170	1	232	239	CGACTTTT		AT2G05105	1
AT1G15940	1	27	34	AGACTTTA		AT1G63470	1	359	352	GAAAGTCT		AT1G19850	1	21	14	CAAAGTCT		AT4G23370	2	331	324	AAAAGTCT		AT2G28600	1	121	114	TAAAGTCG		AT3G52900	1	101	94	GAAAGTCG		AT2G19060	1	191	198	CGACTTTG		AT1G55630	1	469	462	AAAAGTCG		AT2G05315	1
AT1G16530	1	496	489	TAAAGTCT		AT1G63480	1	141	134	GAAAGTCT		AT1G20400	1	317	310	CAAAGTCT		AT4G23370	2	346	353	AGACTTTT		AT2G29280	1	108	101	TAAAGTCG		AT3G53530	1	282	289	CGACTTTC		AT2G19580	1	122	115	CAAAGTCG		AT1G55640	1	394	401	CGACTTTT		AT2G05350	1
AT1G16550	1	430	437	AGACTTTA		AT1G64980	1	63	56	GAAAGTCT		AT1G20405	1	188	195	AGACTTTG		AT4G31405	2	73	66	AAAAGTCT		AT2G30160	1	76	69	TAAAGTCG		AT3G53960	1	422	415	GAAAGTCG		AT2G19910	1	151	158	CGACTTTG		AT1G59865	1	342	349	CGACTTTT		AT2G05380	1
AT1G16810	1	161	168	AGACTTTA		AT1G65180	1	374	367	GAAAGTCT		AT1G21240	1	27	20	CAAAGTCT		AT4G31405	2	239	232	AAAAGTCT		AT2G30840	1	43	50	CGACTTTA		AT3G54130	1	439	432	GAAAGTCG		AT2G20480	1	40	33	CAAAGTCG		AT1G59870	1	464	471	CGACTTTT		AT2G05590	1
AT1G17470	1	274	267	TAAAGTCT		AT1G65260	1	263	256	GAAAGTCT		AT1G21500	1	240	233	CAAAGTCT		AT4G36990	2	411	418	AGACTTTT		AT2G30850	1	347	354	CGACTTTA		AT3G54350	1	288	281	GAAAGTCG		AT2G20816	1	197	204	CGACTTTG		AT1G60170	1	479	486	CGACTTTT		AT2G05665	1
AT1G17665	1	227	234	AGACTTTA		AT1G65430	1	105	98	GAAAGTCT		AT1G21690	1	221	228	AGACTTTG		AT4G36990	2	420	427	AGACTTTT		AT2G31150	1	116	123	CGACTTTA		AT3G54680	1	306	313	CGACTTTC		AT2G21360	1	393	386	CAAAGTCG		AT1G60840	1	76	83	CGACTTTT		AT2G06145	1
AT1G17800	1	318	311	TAAAGTCT		AT1G65550	1	210	203	GAAAGTCT		AT1G21810	1	82	75	CAAAGTCT		AT4G38545	2	75	82	AGACTTTT		AT2G32980	1	4	11	CGACTTTA		AT3G55513	1	366	373	CGACTTTC		AT2G22390	1	469	476	CGACTTTG		AT1G61190	1	317	310	AAAAGTCG		AT2G06500	1
AT1G18840	1	41	34	TAAAGTCT		AT1G65590	1	139	132	GAAAGTCT		AT1G22350	1	380	387	AGACTTTG		AT4G38545	2	225	218	AAAAGTCT		AT2G33060	1	76	83	CGACTTTA		AT3G55935	1	342	349	CGACTTTC		AT2G23850	1	221	228	CGACTTTG		AT1G61440	1	475	482	CGACTTTT		AT2G06645	1
AT1G19110	1	31	24	TAAAGTCT		AT1G67490	1	4	11	AGACTTTC		AT1G23480	1	79	86	AGACTTTG		AT5G02330	2	129	136	AGACTTTT		AT2G34210	1	15	22	CGACTTTA		AT3G59930	1	397	404	CGACTTTC		AT2G25160	1	122	129	CGACTTTG		AT1G61560	1	189	196	CGACTTTT		AT2G07662	1
AT1G19180	1	152	159	AGACTTTA		AT1G67620	1	112	105	GAAAGTCT		AT1G23965	1	473	466	CAAAGTCT		AT5G02330	2	304	311	AGACTTTT		AT2G34770	1	190	197	CGACTTTA		AT4G00260	1	457	464	CGACTTTC		AT2G25900	1	178	185	CGACTTTG		AT1G61610	1	485	492	CGACTTTT		AT2G07671	1
AT1G19390	1	25	32	AGACTTTA		AT1G67855	1	491	484	GAAAGTCT		AT1G24060	1	340	333	CAAAGTCT		AT5G04200	2	83	90	AGACTTTT		AT2G35240	1	88	95	CGACTTTA		AT4G01395	1	174	167	GAAAGTCG		AT2G28900	1	48	41	CAAAGTCG		AT1G62630	1	326	333	CGACTTTT		AT2G07696	1
AT1G19840	1	340	347	AGACTTTA		AT1G67856	1	378	385	AGACTTTC		AT1G24159	1	61	68	AGACTTTG		AT5G04200	2	366	359	AAAAGTCT		AT2G35310	1	163	156	TAAAGTCG		AT4G02140	1	43	36	GAAAGTCG		AT2G30240	1	329	322	CAAAGTCG		AT1G63070	1	112	105	AAAAGTCG		AT2G07759	1
AT1G19910	1	407	400	TAAAGTCT		AT1G70620	1	76	83	AGACTTTC		AT1G24200	1	370	377	AGACTTTG		AT5G06470	2	392	399	AGACTTTT		AT2G35350	1	485	478	TAAAGTCG		AT4G04505	1	402	409	CGACTTTC		AT2G31070	1	111	118	CGACTTTG		AT1G63100	1	325	318	AAAAGTCG		AT2G07825	1
AT1G20060	1	375	368	TAAAGTCT		AT1G71380	1	280	287	AGACTTTC		AT1G24267	1	386	379	CAAAGTCT		AT5G06470	2	439	446	AGACTTTT		AT2G35910	1	268	275	CGACTTTA		AT4G04965	1	226	219	GAAAGTCG		AT2G31780	1	472	465	CAAAGTCG		AT1G63360	1	326	333	CGACTTTT		AT2G07827	1
AT1G20300	1	359	352	TAAAGTCT		AT1G71740	1	37	44	AGACTTTC		AT1G24792	1	363	370	AGACTTTG		AT5G11210	2	41	48	AGACTTTT		AT2G36355	1	151	158	CGACTTTA		AT4G06870	1	84	77	GAAAGTCG		AT2G33130	1	449	456	CGACTTTG		AT1G63760	1	230	237	CGACTTTT		AT2G08850	1
AT1G20850	1	456	463	AGACTTTA		AT1G71920	1	361	368	AGACTTTC		AT1G25375	1	378	385	AGACTTTG		AT5G11210	2	420	413	AAAAGTCT		AT2G37670	1	412	405	TAAAGTCG		AT4G07835	1	400	407	CGACTTTC		AT2G34470	1	213	220	CGACTTTG		AT1G65020	1	464	471	CGACTTTT		AT2G08890	1
AT1G20990	1	141	148	AGACTTTA		AT1G71990	1	179	172	GAAAGTCT		AT1G25422	1	31	38	AGACTTTG		AT5G12120	2	176	169	AAAAGTCT		AT2G37700	1	338	331	TAAAGTCG		AT4G07932	1	191	198	CGACTTTC		AT2G35350	1	10	17	CGACTTTG		AT1G65030	1	482	475	AAAAGTCG		AT2G14210	1
AT1G21100	1	306	313	AGACTTTA		AT1G72240	1	38	31	GAAAGTCT		AT1G26090	1	11	18	AGACTTTG		AT5G12120	2	245	238	AAAAGTCT		AT2G38470	1	84	91	CGACTTTA		AT4G09360	1	141	148	CGACTTTC		AT2G35730	1	195	188	CAAAGTCG		AT1G65440	1	416	423	CGACTTTT		AT2G19410	1
AT1G22065	1	248	241	TAAAGTCT		AT1G72800	1	16	23	AGACTTTC		AT1G26240	1	314	307	CAAAGTCT		AT5G12130	2	262	269	AGACTTTT		AT2G39100	1	353	346	TAAAGTCG		AT4G10720	1	215	222	CGACTTTC		AT2G37460	1	275	282	CGACTTTG		AT1G65710	1	483	490	CGACTTTT		AT2G19600	1
AT1G22660	1	353	346	TAAAGTCT		AT1G72840	1	141	134	GAAAGTCT		AT1G26250	1	294	287	CAAAGTCT		AT5G12130	2	331	338	AGACTTTT		AT2G39270	1	143	136	TAAAGTCG		AT4G11540	1	99	92	GAAAGTCG		AT2G37970	1	345	338	CAAAGTCG		AT1G66870	1	217	210	AAAAGTCG		AT2G20616	1
AT1G22680	1	271	264	TAAAGTCT		AT1G72990	1	281	288	AGACTTTC		AT1G27100	1	483	476	CAAAGTCT		AT5G15490	2	221	228	AGACTTTT		AT2G40170	1	137	130	TAAAGTCG		AT4G13130	1	339	332	GAAAGTCG		AT2G38140	1	65	72	CGACTTTG		AT1G66880	1	212	205	AAAAGTCG		AT2G20618	1
AT1G22720	1	75	82	AGACTTTA		AT1G73000	1	225	218	GAAAGTCT		AT1G27420	1	392	385	CAAAGTCT		AT5G15490	2	339	346	AGACTTTT		AT2G41900	1	109	102	TAAAGTCG		AT4G13520	1	17	24	CGACTTTC		AT2G39280	1	237	244	CGACTTTG		AT1G67370	1	20	27	CGACTTTT		AT2G20930	1
AT1G22840	1	86	93	AGACTTTA		AT1G73480	1	418	425	AGACTTTC		AT1G28430	1	230	223	CAAAGTCT		AT5G16470	2	265	258	AAAAGTCT		AT2G43580	1	179	186	CGACTTTA		AT4G14940	1	362	369	CGACTTTC		AT2G39355	1	296	303	CGACTTTG		AT1G67390	1	129	122	AAAAGTCG		AT2G21710	1
AT1G22960	1	296	303	AGACTTTA		AT1G74190	1	66	73	AGACTTTC		AT1G28450	1	317	310	CAAAGTCT		AT5G16470	2	432	425	AAAAGTCT		AT2G44410	1	227	234	CGACTTTA		AT4G18430	1	417	424	CGACTTTC		AT2G40400	1	456	449	CAAAGTCG		AT1G67920	1	39	32	AAAAGTCG		AT2G21870	1
AT1G22970	1	419	426	AGACTTTA		AT1G74280	1	93	100	AGACTTTC		AT1G28455	1	117	124	AGACTTTG		AT5G18750	2	317	324	AGACTTTT		AT2G44530	1	435	442	CGACTTTA		AT4G19960	1	448	441	GAAAGTCG		AT2G41500	1	444	437	CAAAGTCG		AT1G68370	1	15	8	AAAAGTCG		AT2G22920	1
AT1G23290	1	275	282	AGACTTTA		AT1G74700	1	80	87	AGACTTTC		AT1G28600	1	478	471	CAAAGTCT		AT5G18750	2	362	355	AAAAGTCT		AT2G45140	1	114	121	CGACTTTA		AT4G20170	1	280	273	GAAAGTCG		AT2G44610	1	154	161	CGACTTTG		AT1G68510	1	209	202	AAAAGTCG		AT2G23560	1
AT1G24068	1	369	362	TAAAGTCT		AT1G74940	1	269	262	GAAAGTCT		AT1G28690	1	86	79	CAAAGTCT		AT5G26930	2	195	188	AAAAGTCT		AT2G45380	1	365	372	CGACTTTA		AT4G22305	1	499	492	GAAAGTCG		AT2G46225	1	470	463	CAAAGTCG		AT1G68520	1	238	245	CGACTTTT		AT2G23850	1
AT1G24560	1	169	162	TAAAGTCT		AT1G76010	1	88	95	AGACTTTC		AT1G29020	1	364	357	CAAAGTCT		AT5G26930	2	434	427	AAAAGTCT		AT2G45390	1	52	45	TAAAGTCG		AT4G22310	1	389	396	CGACTTTC		AT2G46940	1	185	192	CGACTTTG		AT1G68730	1	156	163	CGACTTTT		AT2G24180	1
AT1G24879	1	406	399	TAAAGTCT		AT1G76180	1	287	280	GAAAGTCT		AT1G29150	1	59	52	CAAAGTCT		AT5G57480	2	193	186	AAAAGTCT		AT2G45770	1	42	35	TAAAGTCG		AT4G22640	1	380	373	GAAAGTCG		AT2G47270	1	292	299	CGACTTTG		AT1G68735	1	161	154	AAAAGTCG		AT2G25011	1
AT1G25053	1	478	471	TAAAGTCT		AT1G78620	1	228	235	AGACTTTC		AT1G29700	1	242	235	CAAAGTCT		AT5G57480	2	228	221	AAAAGTCT		AT3G01025	1	410	403	TAAAGTCG		AT4G26260	1	454	447	GAAAGTCG		AT3G00810	1	400	407	CGACTTTG		AT1G68790	1	317	310	AAAAGTCG		AT2G26350	1
AT1G25141	1	478	471	TAAAGTCT		AT1G78930	1	145	138	GAAAGTCT		AT1G29770	1	15	22	AGACTTTG		AT5G57690	2	78	71	AAAAGTCT		AT3G01710	1	112	105	TAAAGTCG		AT4G27585	1	249	256	CGACTTTC		AT3G01010	1	303	310	CGACTTTG		AT1G69760	1	61	54	AAAAGTCG		AT2G26360	1
AT1G26330	1	249	242	TAAAGTCT		AT1G79240	1	63	56	GAAAGTCT		AT1G29962	1	235	228	CAAAGTCT		AT5G57690	2	204	197	AAAAGTCT		AT3G02020	1	202	209	CGACTTTA		AT4G27880	1	149	142	GAAAGTCG		AT3G01170	1	240	247	CGACTTTG		AT1G70450	1	231	238	CGACTTTT		AT2G26800	1
AT1G26515	1	352	359	AGACTTTA		AT2G01450	1	477	484	AGACTTTC		AT1G30100	1	497	490	CAAAGTCT		AT5G62270	2	122	129	AGACTTTT		AT3G02095	1	69	76	CGACTTTA		AT4G27990	1	270	277	CGACTTTC		AT3G01215	1	298	291	CAAAGTCG		AT1G70770	1	6	13	CGACTTTT		AT2G27540	1
AT1G26650	1	42	35	TAAAGTCT		AT2G02220	1	289	296	AGACTTTC		AT1G30450	1	387	394	AGACTTTG		AT5G62270	2	319	312	AAAAGTCT		AT3G02685	1	404	397	TAAAGTCG		AT4G28000	1	169	162	GAAAGTCG		AT3G01500	1	307	300	CAAAGTCG		AT1G71160	1	112	119	CGACTTTT		AT2G30060	1
AT1G27240	1	338	331	TAAAGTCT		AT2G02450	1	337	344	AGACTTTC		AT1G30660	1	410	403	CAAAGTCT		AT1G01120	1	344	351	AGACTTTT		AT3G03160	1	363	370	CGACTTTA		AT4G28990	1	135	128	GAAAGTCG		AT3G01785	1	94	101	CGACTTTG		AT1G71170	1	495	488	AAAAGTCG		AT2G30900	1
AT1G27435	1	487	480	TAAAGTCT		AT2G03110	1	482	489	AGACTTTC		AT1G30784	1	241	234	CAAAGTCT		AT1G01640	1	375	368	AAAAGTCT		AT3G03175	1	491	498	CGACTTTA		AT4G29350	1	438	445	CGACTTTC		AT3G01860	1	27	34	CGACTTTG		AT1G71800	1	101	94	AAAAGTCG		AT2G35240	1
AT1G27460	1	75	68	TAAAGTCT		AT2G03880	1	246	253	AGACTTTC		AT1G30800	1	387	380	CAAAGTCT		AT1G01920	1	443	450	AGACTTTT		AT3G03215	1	210	217	CGACTTTA		AT4G30290	1	424	417	GAAAGTCG		AT3G02475	1	142	135	CAAAGTCG		AT1G73270	1	414	421	CGACTTTT		AT2G36840	1
AT1G27740	1	371	364	TAAAGTCT		AT2G03972	1	184	177	GAAAGTCT		AT1G30900	1	328	335	AGACTTTG		AT1G02330	1	76	83	AGACTTTT		AT3G03570	1	137	144	CGACTTTA		AT4G32530	1	14	21	CGACTTTC		AT3G03365	1	388	395	CGACTTTG		AT1G73280	1	404	411	CGACTTTT		AT2G37550	1
AT1G29050	1	230	237	AGACTTTA		AT2G04032	1	270	263	GAAAGTCT		AT1G31255	1	336	343	AGACTTTG		AT1G02475	1	204	197	AAAAGTCT		AT3G03773	1	137	144	CGACTTTA		AT4G32750	1	158	151	GAAAGTCG		AT3G04135	1	239	232	CAAAGTCG		AT1G73310	1	427	434	CGACTTTT		AT2G37900	1
AT1G29195	1	204	211	AGACTTTA		AT2G04440	1	372	379	AGACTTTC		AT1G31485	1	284	291	AGACTTTG		AT1G02500	1	121	114	AAAAGTCT		AT3G04170	1	228	235	CGACTTTA		AT4G32760	1	21	28	CGACTTTC		AT3G04285	1	426	433	CGACTTTG		AT1G74929	1	97	104	CGACTTTT		AT2G38325	1
AT1G29535	1	124	131	AGACTTTA		AT2G04745	1	236	229	GAAAGTCT		AT1G31770	1	210	203	CAAAGTCT		AT1G02640	1	372	365	AAAAGTCT		AT3G04405	1	33	26	TAAAGTCG		AT4G33370	1	437	430	GAAAGTCG		AT3G05385	1	64	57	CAAAGTCG		AT1G75210	1	204	197	AAAAGTCG		AT2G38580	1
AT1G30890	1	397	390	TAAAGTCT		AT2G05345	1	376	369	GAAAGTCT		AT1G31820	1	360	353	CAAAGTCT		AT1G02681	1	407	414	AGACTTTT		AT3G04515	1	475	482	CGACTTTA		AT4G33380	1	230	237	CGACTTTC		AT3G05490	1	398	391	CAAAGTCG		AT1G75410	1	296	289	AAAAGTCG		AT2G38680	1
AT1G32280	1	376	383	AGACTTTA		AT2G05360	1	133	140	AGACTTTC		AT1G32415	1	251	244	CAAAGTCT		AT1G02770	1	219	212	AAAAGTCT		AT3G05180	1	326	319	TAAAGTCG		AT4G34412	1	413	406	GAAAGTCG		AT3G05575	1	465	458	CAAAGTCG		AT1G75440	1	1	8	CGACTTTT		AT2G40350	1
AT1G32470	1	143	136	TAAAGTCT		AT2G05420	1	472	465	GAAAGTCT		AT1G33355	1	460	453	CAAAGTCT		AT1G02840	1	184	191	AGACTTTT		AT3G05190	1	217	224	CGACTTTA		AT4G35790	1	334	341	CGACTTTC		AT3G06120	1	481	488	CGACTTTG		AT1G76130	1	329	322	AAAAGTCG		AT2G40435	1
AT1G32480	1	175	182	AGACTTTA		AT2G05875	1	55	62	AGACTTTC		AT1G33612	1	168	175	AGACTTTG		AT1G03570	1	308	301	AAAAGTCT		AT3G05330	1	408	415	CGACTTTA		AT4G36720	1	183	190	CGACTTTC		AT3G09025	1	263	270	CGACTTTG		AT1G77145	1	343	350	CGACTTTT		AT2G40590	1
AT1G32585	1	55	62	AGACTTTA		AT2G07285	1	467	474	AGACTTTC		AT1G33850	1	364	371	AGACTTTG		AT1G04017	1	392	399	AGACTTTT		AT3G05420	1	134	127	TAAAGTCG		AT4G38660	1	300	307	CGACTTTC		AT3G09110	1	161	168	CGACTTTG		AT1G77160	1	245	252	CGACTTTT		AT2G45830	1
AT1G33220	1	74	67	TAAAGTCT		AT2G07681	1	29	36	AGACTTTC		AT1G33990	1	220	227	AGACTTTG		AT1G04230	1	432	425	AAAAGTCT		AT3G06185	1	80	87	CGACTTTA		AT4G39838	1	371	364	GAAAGTCG		AT3G09225	1	395	388	CAAAGTCG		AT1G77420	1	146	139	AAAAGTCG		AT3G01230	1
AT1G33350	1	98	105	AGACTTTA		AT2G07773	1	145	152	AGACTTTC		AT1G34049	1	414	421	AGACTTTG		AT1G04333	1	151	144	AAAAGTCT		AT3G06300	1	305	298	TAAAGTCG		AT5G01770	1	478	485	CGACTTTC		AT3G09955	1	135	142	CGACTTTG		AT1G79985	1	384	377	AAAAGTCG		AT3G03695	1
AT1G33540	1	469	462	TAAAGTCT		AT2G07787	1	21	14	GAAAGTCT		AT1G34060	1	488	481	CAAAGTCT		AT1G04440	1	8	15	AGACTTTT		AT3G07540	1	427	434	CGACTTTA		AT5G02570	1	264	271	CGACTTTC		AT3G10110	1	96	103	CGACTTTG		AT1G80300	1	311	304	AAAAGTCG		AT3G04400	1
AT1G34290	1	107	114	AGACTTTA		AT2G07830	1	386	393	AGACTTTC		AT1G34780	1	121	128	AGACTTTG		AT1G05067	1	223	216	AAAAGTCT		AT3G07675	1	295	302	CGACTTTA		AT5G03060	1	87	80	GAAAGTCG		AT3G10415	1	126	119	CAAAGTCG		AT1G80470	1	128	121	AAAAGTCG		AT3G05455	1
AT1G34420	1	422	429	AGACTTTA		AT2G08805	1	265	272	AGACTTTC		AT1G34807	1	269	276	AGACTTTG		AT1G05085	1	99	92	AAAAGTCT		AT3G07790	1	345	352	CGACTTTA		AT5G04000	1	337	344	CGACTTTC		AT3G10420	1	336	343	CGACTTTG		AT1G80540	1	153	160	CGACTTTT		AT3G06255	1
AT1G35420	1	412	419	AGACTTTA		AT2G09425	1	275	282	AGACTTTC		AT1G34812	1	269	276	AGACTTTG		AT1G05087	1	83	90	AGACTTTT		AT3G08480	1	327	320	TAAAGTCG		AT5G05265	1	232	225	GAAAGTCG		AT3G11480	1	440	447	CGACTTTG		AT1G80850	1	473	466	AAAAGTCG		AT3G06520	1
AT1G35467	1	329	322	TAAAGTCT		AT2G09490	1	319	326	AGACTTTC		AT1G34817	1	269	276	AGACTTTG		AT1G05217	1	456	449	AAAAGTCT		AT3G08580	1	425	418	TAAAGTCG		AT5G05440	1	6	13	CGACTTTC		AT3G12220	1	412	419	CGACTTTG		AT1G80865	1	298	305	CGACTTTT		AT3G06710	1
AT1G36100	1	169	176	AGACTTTA		AT2G09760	1	62	55	GAAAGTCT		AT1G34822	1	269	276	AGACTTTG		AT1G05390	1	22	29	AGACTTTT		AT3G09375	1	281	274	TAAAGTCG		AT5G05550	1	362	355	GAAAGTCG		AT3G12300	1	112	105	CAAAGTCG		AT1G81001	1	299	306	CGACTTTT		AT3G06805	1
AT1G36622	1	268	275	AGACTTTA		AT2G11630	1	457	450	GAAAGTCT		AT1G34827	1	269	276	AGACTTTG		AT1G05577	1	260	267	AGACTTTT		AT3G09835	1	90	83	TAAAGTCG		AT5G05740	1	160	167	CGACTTTC		AT3G12910	1	75	68	CAAAGTCG		AT1G81020	1	421	414	AAAAGTCG		AT3G07540	1
AT1G36640	1	391	398	AGACTTTA		AT2G14935	1	92	85	GAAAGTCT		AT1G34844	1	231	224	CAAAGTCT		AT1G05720	1	410	417	AGACTTTT		AT3G09935	1	107	100	TAAAGTCG		AT5G05875	1	295	302	CGACTTTC		AT3G13020	1	53	60	CGACTTTG		AT2G00820	1	184	191	CGACTTTT		AT3G07580	1
AT1G43190	1	282	289	AGACTTTA		AT2G15345	1	340	347	AGACTTTC		AT1G34855	1	269	276	AGACTTTG		AT1G05733	1	358	351	AAAAGTCT		AT3G10880	1	420	413	TAAAGTCG		AT5G06360	1	220	227	CGACTTTC		AT3G14225	1	376	369	CAAAGTCG		AT2G03000	1	273	266	AAAAGTCG		AT3G07585	1
AT1G44820	1	71	64	TAAAGTCT		AT2G15555	1	9	16	AGACTTTC		AT1G35040	1	276	283	AGACTTTG		AT1G05893	1	4	11	AGACTTTT		AT3G11325	1	326	333	CGACTTTA		AT5G08520	1	269	262	GAAAGTCG		AT3G14740	1	273	266	CAAAGTCG		AT2G03370	1	492	485	AAAAGTCG		AT3G07590	1
AT1G45010	1	216	209	TAAAGTCT		AT2G15830	1	113	106	GAAAGTCT		AT1G35260	1	119	126	AGACTTTG		AT1G05897	1	432	425	AAAAGTCT		AT3G13380	1	64	71	CGACTTTA		AT5G09260	1	87	94	CGACTTTC		AT3G17600	1	437	430	CAAAGTCG		AT2G03440	1	425	432	CGACTTTT		AT3G08290	1
AT1G46480	1	65	58	TAAAGTCT		AT2G17300	1	299	306	AGACTTTC		AT1G35580	1	429	422	CAAAGTCT		AT1G05967	1	55	62	AGACTTTT		AT3G14410	1	456	449	TAAAGTCG		AT5G12310	1	231	238	CGACTTTC		AT3G18210	1	359	352	CAAAGTCG		AT2G03980	1	15	8	AAAAGTCG		AT3G08375	1
AT1G47250	1	81	88	AGACTTTA		AT2G17305	1	190	197	AGACTTTC		AT1G35620	1	443	450	AGACTTTG		AT1G06002	1	245	238	AAAAGTCT		AT3G14415	1	276	283	CGACTTTA		AT5G13110	1	83	76	GAAAGTCG		AT3G18215	1	479	486	CGACTTTG		AT2G04065	1	267	260	AAAAGTCG		AT3G08745	1
AT1G47460	1	424	417	TAAAGTCT		AT2G17540	1	223	216	GAAAGTCT		AT1G36441	1	153	160	AGACTTTG		AT1G06013	1	412	405	AAAAGTCT		AT3G14550	1	224	217	TAAAGTCG		AT5G14260	1	171	164	GAAAGTCG		AT3G19274	1	120	113	CAAAGTCG		AT2G04645	1	227	234	CGACTTTT		AT3G09070	1
AT1G48200	1	338	345	AGACTTTA		AT2G17972	1	9	2	GAAAGTCT		AT1G43171	1	217	224	AGACTTTG		AT1G06040	1	314	307	AAAAGTCT		AT3G15300	1	79	72	TAAAGTCG		AT5G17290	1	64	71	CGACTTTC		AT3G20500	1	19	26	CGACTTTG		AT2G05510	1	261	268	CGACTTTT		AT3G11220	1
AT1G48320	1	97	90	TAAAGTCT		AT2G18040	1	272	279	AGACTTTC		AT1G44085	1	275	282	AGACTTTG		AT1G06133	1	100	107	AGACTTTT		AT3G15353	1	322	329	CGACTTTA		AT5G18320	1	328	321	GAAAGTCG		AT3G21520	1	164	157	CAAAGTCG		AT2G05520	1	341	348	CGACTTTT		AT3G11325	1
AT1G48720	1	392	399	AGACTTTA		AT2G18970	1	240	247	AGACTTTC		AT1G45010	1	171	164	CAAAGTCT		AT1G06137	1	161	168	AGACTTTT		AT3G15530	1	373	380	CGACTTTA		AT5G18840	1	160	153	GAAAGTCG		AT3G21781	1	107	114	CGACTTTG		AT2G05975	1	216	223	CGACTTTT		AT3G12040	1
AT1G48830	1	483	476	TAAAGTCT		AT2G19160	1	48	55	AGACTTTC		AT1G45215	1	217	224	AGACTTTG		AT1G06140	1	306	299	AAAAGTCT		AT3G15930	1	231	238	CGACTTTA		AT5G18960	1	290	283	GAAAGTCG		AT3G22337	1	226	233	CGACTTTG		AT2G05990	1	448	441	AAAAGTCG		AT3G12880	1
AT1G48840	1	465	472	AGACTTTA		AT2G21520	1	376	383	AGACTTTC		AT1G45221	1	217	224	AGACTTTG		AT1G06143	1	335	328	AAAAGTCT		AT3G16000	1	21	28	CGACTTTA		AT5G19300	1	86	79	GAAAGTCG		AT3G22660	1	492	485	CAAAGTCG		AT2G06495	1	226	219	AAAAGTCG		AT3G13560	1
AT1G49130	1	146	153	AGACTTTA		AT2G21680	1	465	472	AGACTTTC		AT1G45223	1	216	223	AGACTTTG		AT1G06303	1	67	74	AGACTTTT		AT3G16660	1	485	492	CGACTTTA		AT5G20360	1	63	56	GAAAGTCG		AT3G22680	1	385	392	CGACTTTG		AT2G06705	1	289	282	AAAAGTCG		AT3G13965	1
AT1G49530	1	45	52	AGACTTTA		AT2G21920	1	416	423	AGACTTTC		AT1G45227	1	196	203	AGACTTTG		AT1G06307	1	139	146	AGACTTTT		AT3G20220	1	223	230	CGACTTTA		AT5G22010	1	307	314	CGACTTTC		AT3G23120	1	56	49	CAAAGTCG		AT2G06912	1	286	293	CGACTTTT		AT3G16880	1
AT1G49690	1	290	283	TAAAGTCT		AT2G21960	1	158	151	GAAAGTCT		AT1G45616	1	325	318	CAAAGTCT		AT1G06347	1	340	333	AAAAGTCT		AT3G21080	1	160	153	TAAAGTCG		AT5G27870	1	278	285	CGACTTTC		AT3G23250	1	340	347	CGACTTTG		AT2G07005	1	483	476	AAAAGTCG		AT3G17340	1
AT1G50220	1	418	411	TAAAGTCT		AT2G22030	1	294	301	AGACTTTC		AT1G47890	1	500	493	CAAAGTCT		AT1G06390	1	280	273	AAAAGTCT		AT3G21600	1	190	183	TAAAGTCG		AT5G33355	1	279	286	CGACTTTC		AT3G24090	1	34	27	CAAAGTCG		AT2G07696	1	258	265	CGACTTTT		AT3G18450	1
AT1G50360	1	405	398	TAAAGTCT		AT2G22475	1	8	15	AGACTTTC		AT1G49010	1	237	230	CAAAGTCT		AT1G06707	1	394	387	AAAAGTCT		AT3G22230	1	294	301	CGACTTTA		AT5G40920	1	141	134	GAAAGTCG		AT3G25610	1	491	484	CAAAGTCG		AT2G07925	1	6	13	CGACTTTT		AT3G19470	1
AT1G50760	1	171	164	TAAAGTCT		AT2G23050	1	11	18	AGACTTTC		AT1G49060	1	288	281	CAAAGTCT		AT1G07140	1	148	155	AGACTTTT		AT3G22320	1	458	451	TAAAGTCG		AT5G40980	1	168	175	CGACTTTC		AT3G27550	1	401	408	CGACTTTG		AT2G08515	1	86	93	CGACTTTT		AT3G24255	1
AT1G51210	1	352	359	AGACTTTA		AT2G23510	1	88	95	AGACTTTC		AT1G49960	1	277	284	AGACTTTG		AT1G07157	1	475	468	AAAAGTCT		AT3G22330	1	385	392	CGACTTTA		AT5G41730	1	479	472	GAAAGTCG		AT3G28610	1	366	359	CAAAGTCG		AT2G08850	1	18	11	AAAAGTCG		AT3G25490	1
AT1G51300	1	402	395	TAAAGTCT		AT2G24240	1	319	312	GAAAGTCT		AT1G50280	1	378	385	AGACTTTG		AT1G07175	1	241	248	AGACTTTT		AT3G24820	1	433	440	CGACTTTA		AT5G48400	1	175	182	CGACTTTC		AT3G42557	1	59	66	CGACTTTG		AT2G09195	1	196	203	CGACTTTT		AT3G25800	1
AT1G51610	1	146	153	AGACTTTA		AT2G24400	1	127	120	GAAAGTCT		AT1G50740	1	117	124	AGACTTTG		AT1G07263	1	459	466	AGACTTTT		AT3G24860	1	41	48	CGACTTTA		AT5G48545	1	176	183	CGACTTTC		AT3G45645	1	391	384	CAAAGTCG		AT2G09480	1	194	187	AAAAGTCG		AT3G26340	1
AT1G51660	1	321	314	TAAAGTCT		AT2G24620	1	126	119	GAAAGTCT		AT1G50840	1	236	243	AGACTTTG		AT1G07297	1	213	206	AAAAGTCT		AT3G26040	1	145	152	CGACTTTA		AT5G50010	1	142	135	GAAAGTCG		AT3G46670	1	408	401	CAAAGTCG		AT2G09575	1	358	351	AAAAGTCG		AT3G26910	1
AT1G51950	1	206	199	TAAAGTCT		AT2G24645	1	476	483	AGACTTTC		AT1G51040	1	467	474	AGACTTTG		AT1G07397	1	91	98	AGACTTTT		AT3G26744	1	252	245	TAAAGTCG		AT5G50930	1	466	473	CGACTTTC		AT3G48590	1	289	282	CAAAGTCG		AT2G10602	1	134	141	CGACTTTT		AT3G28330	1
AT1G52280	1	61	68	AGACTTTA		AT2G25970	1	54	47	GAAAGTCT		AT1G51538	1	60	53	CAAAGTCT		AT1G07550	1	13	20	AGACTTTT		AT3G27750	1	248	241	TAAAGTCG		AT5G50970	1	72	65	GAAAGTCG		AT3G49160	1	192	199	CGACTTTG		AT2G14520	1	352	345	AAAAGTCG		AT3G28335	1
AT1G52820	1	34	41	AGACTTTA		AT2G26420	1	176	169	GAAAGTCT		AT1G51650	1	48	41	CAAAGTCT		AT1G07560	1	244	237	AAAAGTCT		AT3G28715	1	282	275	TAAAGTCG		AT5G51440	1	260	267	CGACTTTC		AT3G49530	1	416	409	CAAAGTCG		AT2G14620	1	25	18	AAAAGTCG		AT3G30280	1
AT1G53233	1	102	109	AGACTTTA		AT2G26740	1	305	298	GAAAGTCT		AT1G51745	1	331	338	AGACTTTG		AT1G07645	1	365	372	AGACTTTT		AT3G45220	1	350	357	CGACTTTA		AT5G51500	1	353	346	GAAAGTCG		AT3G49860	1	59	52	CAAAGTCG		AT2G14935	1	102	109	CGACTTTT		AT3G30345	1
AT1G53270	1	388	381	TAAAGTCT		AT2G27850	1	431	424	GAAAGTCT		AT1G51920	1	437	444	AGACTTTG		AT1G07660	1	240	233	AAAAGTCT		AT3G47980	1	450	443	TAAAGTCG		AT5G51860	1	202	209	CGACTTTC		AT3G52760	1	320	327	CGACTTTG		AT2G15040	1	469	462	AAAAGTCG		AT3G43083	1
AT1G53690	1	13	6	TAAAGTCT		AT2G29350	1	393	400	AGACTTTC		AT1G52170	1	300	307	AGACTTTG		AT1G07725	1	146	153	AGACTTTT		AT3G51430	1	447	440	TAAAGTCG		AT5G53950	1	286	293	CGACTTTC		AT3G52930	1	338	331	CAAAGTCG		AT2G16005	1	137	130	AAAAGTCG		AT3G43300	1
AT1G54180	1	279	286	AGACTTTA		AT2G31200	1	67	60	GAAAGTCT		AT1G52855	1	150	157	AGACTTTG		AT1G07823	1	129	136	AGACTTTT		AT3G51980	1	489	482	TAAAGTCG		AT5G55840	1	217	210	GAAAGTCG		AT3G53820	1	473	480	CGACTTTG		AT2G16290	1	248	241	AAAAGTCG		AT3G43410	1
AT1G54445	1	187	180	TAAAGTCT		AT2G31230	1	138	145	AGACTTTC		AT1G53120	1	278	271	CAAAGTCT		AT1G07837	1	282	289	AGACTTTT		AT3G51990	1	308	315	CGACTTTA		AT5G57500	1	78	71	GAAAGTCG		AT3G54630	1	135	128	CAAAGTCG		AT2G17140	1	233	240	CGACTTTT		AT3G44005	1
AT1G54490	1	156	163	AGACTTTA		AT2G31400	1	458	451	GAAAGTCT		AT1G53600	1	122	129	AGACTTTG		AT1G07860	1	262	255	AAAAGTCT		AT3G55400	1	184	191	CGACTTTA		AT5G63030	1	128	121	GAAAGTCG		AT3G55960	1	61	68	CGACTTTG		AT2G18060	1	243	236	AAAAGTCG		AT3G44350	1
AT1G55130	1	18	11	TAAAGTCT		AT2G32785	1	363	356	GAAAGTCT		AT1G53655	1	79	86	AGACTTTG		AT1G08137	1	216	209	AAAAGTCT		AT3G57260	1	141	134	TAAAGTCG		AT5G65040	1	314	307	GAAAGTCG		AT3G58980	1	97	104	CGACTTTG		AT2G18290	1	193	186	AAAAGTCG		AT3G44798	1
AT1G55380	1	3	10	AGACTTTA		AT2G32790	1	291	284	GAAAGTCT		AT1G53700	1	61	54	CAAAGTCT		AT1G08360	1	404	397	AAAAGTCT		AT3G58660	1	91	98	CGACTTTA		AT5G65510	1	347	354	CGACTTTC		AT3G60040	1	418	411	CAAAGTCG		AT2G18640	1	160	153	AAAAGTCG		AT3G45040	1
AT1G55410	1	96	89	TAAAGTCT		AT2G32800	1	56	49	GAAAGTCT		AT1G54560	1	266	259	CAAAGTCT		AT1G08387	1	83	76	AAAAGTCT		AT3G59765	1	325	332	CGACTTTA		AT5G66000	1	495	488	GAAAGTCG		AT3G61825	1	364	371	CGACTTTG		AT2G18700	1	310	303	AAAAGTCG		AT3G45050	1
AT1G56710	1	409	402	TAAAGTCT		AT2G33930	1	243	250	AGACTTTC		AT1G54950	1	463	456	CAAAGTCT		AT1G08400	1	273	266	AAAAGTCT		AT3G60957	1	328	321	TAAAGTCG		AT5G66050	1	111	104	GAAAGTCG		AT3G62590	1	202	195	CAAAGTCG		AT2G18830	1	295	288	AAAAGTCG		AT3G46100	1
AT1G57850	1	334	341	AGACTTTA		AT2G34220	1	435	428	GAAAGTCT		AT1G54970	1	109	102	CAAAGTCT		AT1G08507	1	393	400	AGACTTTT		AT3G61960	1	320	327	CGACTTTA								AT3G62615	1	47	40	CAAAGTCG		AT2G18840	1	93	100	CGACTTTT		AT3G47830	1
AT1G58060	1	16	9	TAAAGTCT		AT2G34330	1	373	366	GAAAGTCT		AT1G55010	1	44	37	CAAAGTCT		AT1G08540	1	264	271	AGACTTTT		AT4G00770	1	79	86	CGACTTTA								AT3G63095	1	442	449	CGACTTTG		AT2G19110	1	28	35	CGACTTTT		AT3G48195	1
AT1G58090	1	164	157	TAAAGTCT		AT2G35075	1	115	108	GAAAGTCT		AT1G55700	1	409	402	CAAAGTCT		AT1G08687	1	188	195	AGACTTTT		AT4G02405	1	208	215	CGACTTTA								AT3G63150	1	375	368	CAAAGTCG		AT2G20770	1	362	355	AAAAGTCG		AT3G50835	1
AT1G58130	1	112	119	AGACTTTA		AT2G35550	1	326	333	AGACTTTC		AT1G55803	1	318	311	CAAAGTCT		AT1G08697	1	234	241	AGACTTTT		AT4G02970	1	163	170	CGACTTTA								AT4G00100	1	167	160	CAAAGTCG		AT2G20818	1	82	89	CGACTTTT		AT3G51030	1
AT1G58200	1	49	42	TAAAGTCT		AT2G35615	1	370	377	AGACTTTC		AT1G56170	1	358	351	CAAAGTCT		AT1G08723	1	356	349	AAAAGTCT		AT4G03035	1	291	298	CGACTTTA								AT4G00250	1	205	212	CGACTTTG		AT2G20950	1	266	273	CGACTTTT		AT3G51180	1
AT1G58300	1	494	487	TAAAGTCT		AT2G37250	1	3	10	AGACTTTC		AT1G56200	1	244	237	CAAAGTCT		AT1G08765	1	128	121	AAAAGTCT		AT4G03823	1	94	87	TAAAGTCG								AT4G00585	1	233	240	CGACTTTG		AT2G20993	1	151	158	CGACTTTT		AT3G52010	1
AT1G58684	1	322	315	TAAAGTCT		AT2G37480	1	399	392	GAAAGTCT		AT1G59750	1	374	367	CAAAGTCT		AT1G08830	1	431	424	AAAAGTCT		AT4G05745	1	126	119	TAAAGTCG								AT4G00753	1	293	286	CAAAGTCG		AT2G21045	1	346	353	CGACTTTT		AT3G52510	1
AT1G58983	1	257	250	TAAAGTCT		AT2G37820	1	387	394	AGACTTTC		AT1G59780	1	459	452	CAAAGTCT		AT1G08863	1	255	262	AGACTTTT		AT4G07005	1	262	255	TAAAGTCG								AT4G00910	1	348	355	CGACTTTG		AT2G21550	1	443	450	CGACTTTT		AT3G55490	1
AT1G59359	1	322	315	TAAAGTCT		AT2G38255	1	126	133	AGACTTTC		AT1G60730	1	225	232	AGACTTTG		AT1G09247	1	428	435	AGACTTTT		AT4G07040	1	470	477	CGACTTTA								AT4G02055	1	252	245	CAAAGTCG		AT2G21895	1	241	234	AAAAGTCG		AT3G55850	1
AT1G59780	1	18	11	TAAAGTCT		AT2G40510	1	393	386	GAAAGTCT		AT1G60740	1	77	70	CAAAGTCT		AT1G09270	1	375	368	AAAAGTCT		AT4G07345	1	262	269	CGACTTTA								AT4G03340	1	96	103	CGACTTTG		AT2G23440	1	181	188	CGACTTTT		AT3G58920	1
AT1G59940	1	115	108	TAAAGTCT		AT2G40700	1	375	382	AGACTTTC		AT1G60790	1	227	220	CAAAGTCT		AT1G09330	1	399	392	AAAAGTCT		AT4G08435	1	197	204	CGACTTTA								AT4G04025	1	227	234	CGACTTTG		AT2G25340	1	77	70	AAAAGTCG		AT3G59440	1
AT1G60525	1	383	390	AGACTTTA		AT2G41170	1	186	193	AGACTTTC		AT1G61190	1	483	476	CAAAGTCT		AT1G09370	1	400	407	AGACTTTT		AT4G09585	1	248	255	CGACTTTA								AT4G05790	1	157	164	CGACTTTG		AT2G25620	1	202	209	CGACTTTT		AT3G60100	1
AT1G60989	1	249	256	AGACTTTA		AT2G42300	1	363	356	GAAAGTCT		AT1G62120	1	152	145	CAAAGTCT		AT1G09580	1	294	287	AAAAGTCT		AT4G12382	1	102	95	TAAAGTCG								AT4G07865	1	381	388	CGACTTTG		AT2G25680	1	112	119	CGACTTTT		AT3G61580	1
AT1G61566	1	117	110	TAAAGTCT		AT2G42885	1	476	483	AGACTTTC		AT1G62580	1	462	455	CAAAGTCT		AT1G09720	1	406	399	AAAAGTCT		AT4G14785	1	200	193	TAAAGTCG								AT4G08075	1	459	452	CAAAGTCG		AT2G26390	1	422	429	CGACTTTT		AT3G62380	1
AT1G61685	1	282	275	TAAAGTCT		AT2G43000	1	379	372	GAAAGTCT		AT1G63340	1	417	410	CAAAGTCT		AT1G09795	1	151	158	AGACTTTT		AT4G16070	1	261	254	TAAAGTCG								AT4G08365	1	30	37	CGACTTTG		AT2G26695	1	201	208	CGACTTTT		AT3G62390	1
AT1G62030	1	205	198	TAAAGTCT		AT2G43130	1	17	10	GAAAGTCT		AT1G63370	1	128	135	AGACTTTG		AT1G09857	1	6	13	AGACTTTT		AT4G16957	1	253	260	CGACTTTA								AT4G08635	1	264	257	CAAAGTCG		AT2G26820	1	360	353	AAAAGTCG		AT3G62700	1
AT1G62040	1	422	429	AGACTTTA		AT2G43830	1	341	348	AGACTTTC		AT1G64200	1	246	239	CAAAGTCT		AT1G09893	1	429	436	AGACTTTT		AT4G17760	1	222	215	TAAAGTCG								AT4G09140	1	120	113	CAAAGTCG		AT2G26900	1	149	156	CGACTTTT		AT3G62735	1
AT1G62045	1	282	275	TAAAGTCT		AT2G44130	1	131	124	GAAAGTCT		AT1G64210	1	168	175	AGACTTTG		AT1G09987	1	52	45	AAAAGTCT		AT4G18400	1	310	317	CGACTTTA								AT4G09555	1	324	331	CGACTTTG		AT2G27340	1	345	338	AAAAGTCG		AT3G63060	1
AT1G62095	1	173	180	AGACTTTA		AT2G45080	1	200	207	AGACTTTC		AT1G64795	1	321	314	CAAAGTCT		AT1G10417	1	146	139	AAAAGTCT		AT4G19038	1	8	1	TAAAGTCG								AT4G10070	1	265	258	CAAAGTCG		AT2G29530	1	387	394	CGACTTTT		AT3G63070	1
AT1G62110	1	491	484	TAAAGTCT		AT2G45570	1	4	11	AGACTTTC		AT1G64950	1	21	14	CAAAGTCT		AT1G10419	1	356	363	AGACTTTT		AT4G20947	1	491	484	TAAAGTCG								AT4G10201	1	293	300	CGACTTTG		AT2G29540	1	499	492	AAAAGTCG		AT4G00100	1
AT1G63000	1	265	258	TAAAGTCT		AT2G46840	1	176	169	GAAAGTCT		AT1G65170	1	410	403	CAAAGTCT		AT1G10640	1	233	240	AGACTTTT		AT4G22580	1	323	330	CGACTTTA								AT4G12460	1	280	287	CGACTTTG		AT2G29750	1	198	191	AAAAGTCG		AT4G00190	1
AT1G63510	1	436	429	TAAAGTCT		AT3G00640	1	473	466	GAAAGTCT		AT1G65620	1	120	113	CAAAGTCT		AT1G10680	1	429	422	AAAAGTCT		AT4G23150	1	438	431	TAAAGTCG								AT4G13410	1	377	370	CAAAGTCG		AT2G30130	1	9	16	CGACTTTT		AT4G01650	1
AT1G63600	1	91	98	AGACTTTA		AT3G00690	1	385	392	AGACTTTC		AT1G65845	1	320	327	AGACTTTG		AT1G10682	1	91	84	AAAAGTCT		AT4G23690	1	386	393	CGACTTTA								AT4G14245	1	391	384	CAAAGTCG		AT2G30395	1	433	440	CGACTTTT		AT4G05240	1
AT1G63650	1	15	8	TAAAGTCT		AT3G01210	1	30	37	AGACTTTC		AT1G66020	1	425	418	CAAAGTCT		AT1G10840	1	258	265	AGACTTTT		AT4G24380	1	272	279	CGACTTTA								AT4G15070	1	240	233	CAAAGTCG		AT2G30550	1	319	312	AAAAGTCG		AT4G05975	1
AT1G63820	1	317	324	AGACTTTA		AT3G01235	1	239	246	AGACTTTC		AT1G66210	1	74	81	AGACTTTG		AT1G10930	1	199	192	AAAAGTCT		AT4G24615	1	182	189	CGACTTTA								AT4G15233	1	299	292	CAAAGTCG		AT2G31190	1	348	341	AAAAGTCG		AT4G06130	1
AT1G64640	1	221	214	TAAAGTCT		AT3G01625	1	90	83	GAAAGTCT		AT1G66650	1	284	277	CAAAGTCT		AT1G11090	1	289	296	AGACTTTT		AT4G24780	1	204	211	CGACTTTA								AT4G15765	1	21	28	CGACTTTG		AT2G32320	1	161	168	CGACTTTT		AT4G06790	1
AT1G64720	1	396	403	AGACTTTA		AT3G01915	1	318	311	GAAAGTCT		AT1G67025	1	4	11	AGACTTTG		AT1G11220	1	106	99	AAAAGTCT		AT4G25100	1	110	117	CGACTTTA								AT4G16530	1	264	271	CGACTTTG		AT2G32670	1	4	11	CGACTTTT		AT4G06805	1
AT1G64900	1	253	260	AGACTTTA		AT3G02210	1	405	412	AGACTTTC		AT1G67510	1	181	174	CAAAGTCT		AT1G11420	1	469	462	AAAAGTCT		AT4G25120	1	90	97	CGACTTTA								AT4G17260	1	136	129	CAAAGTCG		AT2G33220	1	170	163	AAAAGTCG		AT4G06855	1
AT1G65420	1	309	302	TAAAGTCT		AT3G02270	1	383	376	GAAAGTCT		AT1G67770	1	273	280	AGACTTTG		AT1G11545	1	438	431	AAAAGTCT		AT4G27435	1	94	87	TAAAGTCG								AT4G18501	1	312	305	CAAAGTCG		AT2G33470	1	44	51	CGACTTTT		AT4G08390	1
AT1G65500	1	80	73	TAAAGTCT		AT3G02415	1	439	446	AGACTTTC		AT1G67860	1	124	117	CAAAGTCT		AT1G11572	1	382	389	AGACTTTT		AT4G28010	1	114	121	CGACTTTA								AT4G18630	1	284	277	CAAAGTCG		AT2G33610	1	460	467	CGACTTTT		AT4G08520	1
AT1G65610	1	149	156	AGACTTTA		AT3G02695	1	324	331	AGACTTTC		AT1G68935	1	455	462	AGACTTTG		AT1G11600	1	166	159	AAAAGTCT		AT4G28890	1	83	90	CGACTTTA								AT4G19620	1	212	219	CGACTTTG		AT2G33850	1	369	362	AAAAGTCG		AT4G09920	1
AT1G66110	1	58	65	AGACTTTA		AT3G02995	1	191	198	AGACTTTC		AT1G69020	1	437	444	AGACTTTG		AT1G12411	1	297	290	AAAAGTCT		AT4G28910	1	3	10	CGACTTTA								AT4G20095	1	67	60	CAAAGTCG		AT2G34317	1	40	33	AAAAGTCG		AT4G10000	1
AT1G66130	1	272	265	TAAAGTCT		AT3G03125	1	283	290	AGACTTTC		AT1G69590	1	186	193	AGACTTTG		AT1G12420	1	427	434	AGACTTTT		AT4G29130	1	36	43	CGACTTTA								AT4G20470	1	23	30	CGACTTTG		AT2G36290	1	277	270	AAAAGTCG		AT4G11800	1
AT1G66270	1	10	3	TAAAGTCT		AT3G03230	1	25	18	GAAAGTCT		AT1G69720	1	186	193	AGACTTTG		AT1G12560	1	392	385	AAAAGTCT		AT4G30072	1	90	83	TAAAGTCG								AT4G21063	1	61	68	CGACTTTG		AT2G36295	1	245	252	CGACTTTT		AT4G11890	1
AT1G66450	1	192	199	AGACTTTA		AT3G03365	1	350	343	GAAAGTCT		AT1G69828	1	438	431	CAAAGTCT		AT1G12780	1	102	109	AGACTTTT		AT4G30972	1	97	104	CGACTTTA								AT4G22185	1	98	91	CAAAGTCG		AT2G36540	1	205	212	CGACTTTT		AT4G12100	1
AT1G66490	1	255	248	TAAAGTCT		AT3G03385	1	174	167	GAAAGTCT		AT1G70645	1	27	20	CAAAGTCT		AT1G13050	1	4	11	AGACTTTT		AT4G32140	1	387	394	CGACTTTA								AT4G23810	1	140	133	CAAAGTCG		AT2G37270	1	136	143	CGACTTTT		AT4G12160	1
AT1G66570	1	211	218	AGACTTTA		AT3G03835	1	99	92	GAAAGTCT		AT1G71010	1	416	423	AGACTTTG		AT1G13420	1	114	121	AGACTTTT		AT4G32950	1	479	472	TAAAGTCG								AT4G23840	1	243	236	CAAAGTCG		AT2G37280	1	168	161	AAAAGTCG		AT4G14580	1
AT1G66630	1	210	203	TAAAGTCT		AT3G03955	1	493	500	AGACTTTC		AT1G71090	1	59	66	AGACTTTG		AT1G13430	1	176	183	AGACTTTT		AT4G33900	1	347	354	CGACTTTA								AT4G23950	1	247	254	CGACTTTG		AT2G38820	1	323	330	CGACTTTT		AT4G16105	1
AT1G66640	1	68	75	AGACTTTA		AT3G04040	1	150	143	GAAAGTCT		AT1G71180	1	34	27	CAAAGTCT		AT1G13470	1	424	417	AAAAGTCT		AT4G37980	1	214	207	TAAAGTCG								AT4G25220	1	426	433	CGACTTTG		AT2G39090	1	477	470	AAAAGTCG		AT4G17190	1
AT1G67050	1	145	138	TAAAGTCT		AT3G04120	1	110	103	GAAAGTCT		AT1G71910	1	34	41	AGACTTTG		AT1G13510	1	103	96	AAAAGTCT		AT4G38870	1	291	284	TAAAGTCG								AT4G27510	1	424	417	CAAAGTCG		AT2G39410	1	202	209	CGACTTTT		AT4G18080	1
AT1G67265	1	406	399	TAAAGTCT		AT3G04565	1	151	158	AGACTTTC		AT1G72290	1	207	200	CAAAGTCT		AT1G13520	1	463	456	AAAAGTCT		AT4G38880	1	458	465	CGACTTTA								AT4G27790	1	476	483	CGACTTTG		AT2G39720	1	341	348	CGACTTTT		AT4G19840	1
AT1G67480	1	4	11	AGACTTTA		AT3G04820	1	294	287	GAAAGTCT		AT1G72950	1	442	435	CAAAGTCT		AT1G13740	1	5	12	AGACTTTT		AT5G00405	1	133	126	TAAAGTCG								AT4G29658	1	125	132	CGACTTTG		AT2G39725	1	191	184	AAAAGTCG		AT4G20410	1
AT1G68620	1	365	358	TAAAGTCT		AT3G04895	1	35	42	AGACTTTC		AT1G73020	1	164	171	AGACTTTG		AT1G13970	1	415	422	AGACTTTT		AT5G02010	1	254	261	CGACTTTA								AT4G30640	1	321	314	CAAAGTCG		AT2G40150	1	217	210	AAAAGTCG		AT4G20420	1
AT1G68880	1	6	13	AGACTTTA		AT3G04940	1	106	113	AGACTTTC		AT1G73260	1	140	133	CAAAGTCT		AT1G14080	1	373	380	AGACTTTT		AT5G02425	1	300	293	TAAAGTCG								AT4G31260	1	447	454	CGACTTTG		AT2G40520	1	148	141	AAAAGTCG		AT4G22510	1
AT1G69140	1	297	290	TAAAGTCT		AT3G04990	1	470	463	GAAAGTCT		AT1G73470	1	176	183	AGACTTTG		AT1G14205	1	74	81	AGACTTTT		AT5G02570	1	348	355	CGACTTTA								AT4G31265	1	477	470	CAAAGTCG		AT2G40900	1	344	351	CGACTTTT		AT4G23882	1
AT1G69270	1	162	155	TAAAGTCT		AT3G05300	1	139	132	GAAAGTCT		AT1G74080	1	462	455	CAAAGTCT		AT1G14750	1	115	108	AAAAGTCT		AT5G02600	1	450	443	TAAAGTCG								AT4G33110	1	368	361	CAAAGTCG		AT2G40935	1	160	153	AAAAGTCG		AT4G25020	1
AT1G69290	1	393	386	TAAAGTCT		AT3G05350	1	281	274	GAAAGTCT		AT1G74200	1	439	446	AGACTTTG		AT1G14780	1	131	138	AGACTTTT		AT5G02610	1	113	120	CGACTTTA								AT4G34880	1	47	40	CAAAGTCG		AT2G40940	1	235	228	AAAAGTCG		AT4G28690	1
AT1G69300	1	479	486	AGACTTTA		AT3G05525	1	341	348	AGACTTTC		AT1G75250	1	161	168	AGACTTTG		AT1G14810	1	452	459	AGACTTTT		AT5G02785	1	228	235	CGACTTTA								AT4G35760	1	292	285	CAAAGTCG		AT2G42300	1	72	79	CGACTTTT		AT4G29530	1
AT1G69350	1	377	370	TAAAGTCT		AT3G06185	1	271	264	GAAAGTCT		AT1G75770	1	151	144	CAAAGTCT		AT1G14920	1	64	57	AAAAGTCT		AT5G03100	1	311	318	CGACTTTA								AT4G36990	1	73	66	CAAAGTCG		AT2G42600	1	237	230	AAAAGTCG		AT4G31050	1
AT1G69370	1	15	22	AGACTTTA		AT3G06485	1	22	29	AGACTTTC		AT1G76140	1	235	228	CAAAGTCT		AT1G15100	1	397	390	AAAAGTCT		AT5G03215	1	270	263	TAAAGTCG								AT4G38020	1	195	202	CGACTTTG		AT2G43490	1	465	472	CGACTTTT		AT4G31550	1
AT1G70110	1	312	319	AGACTTTA		AT3G06505	1	397	404	AGACTTTC		AT1G77320	1	286	279	CAAAGTCT		AT1G15400	1	287	280	AAAAGTCT		AT5G04000	1	109	102	TAAAGTCG								AT4G38270	1	396	389	CAAAGTCG		AT2G43980	1	270	277	CGACTTTT		AT4G32105	1
AT1G70120	1	112	105	TAAAGTCT		AT3G06515	1	392	399	AGACTTTC		AT1G77360	1	32	25	CAAAGTCT		AT1G15480	1	317	310	AAAAGTCT		AT5G04145	1	484	477	TAAAGTCG								AT4G38405	1	274	281	CGACTTTG		AT2G44770	1	296	289	AAAAGTCG		AT4G33900	1
AT1G70500	1	107	114	AGACTTTA		AT3G06530	1	317	324	AGACTTTC		AT1G78090	1	58	51	CAAAGTCT		AT1G15550	1	128	135	AGACTTTT		AT5G04310	1	398	405	CGACTTTA								AT4G39360	1	426	419	CAAAGTCG		AT2G44890	1	318	325	CGACTTTT		AT4G34040	1
AT1G70505	1	305	298	TAAAGTCT		AT3G06785	1	313	306	GAAAGTCT		AT1G79075	1	220	213	CAAAGTCT		AT1G16090	1	168	175	AGACTTTT		AT5G04925	1	498	491	TAAAGTCG								AT5G00560	1	172	179	CGACTTTG		AT2G47180	1	35	42	CGACTTTT		AT4G35905	1
AT1G70530	1	301	308	AGACTTTA		AT3G06805	1	41	34	GAAAGTCT		AT1G79690	1	438	445	AGACTTTG		AT1G16170	1	371	378	AGACTTTT		AT5G05020	1	168	161	TAAAGTCG								AT5G00860	1	434	427	CAAAGTCG		AT3G01480	1	307	300	AAAAGTCG		AT4G39250	1
AT1G70890	1	126	119	TAAAGTCT		AT3G07050	1	214	221	AGACTTTC		AT1G79810	1	250	243	CAAAGTCT		AT1G16210	1	400	393	AAAAGTCT		AT5G05210	1	79	86	CGACTTTA								AT5G01130	1	33	40	CGACTTTG		AT3G01990	1	398	405	CGACTTTT		AT4G39750	1
AT1G70980	1	23	16	TAAAGTCT		AT3G07055	1	403	410	AGACTTTC		AT1G79990	1	156	163	AGACTTTG		AT1G16220	1	93	100	AGACTTTT		AT5G05840	1	78	85	CGACTTTA								AT5G01345	1	397	390	CAAAGTCG		AT3G02240	1	93	100	CGACTTTT		AT5G00540	1
AT1G71320	1	7	14	AGACTTTA		AT3G07225	1	293	300	AGACTTTC		AT1G80090	1	469	476	AGACTTTG		AT1G16450	1	379	372	AAAAGTCT		AT5G05845	1	328	335	CGACTTTA								AT5G01460	1	269	276	CGACTTTG		AT3G02430	1	40	47	CGACTTTT		AT5G00830	1
AT1G71528	1	122	115	TAAAGTCT		AT3G07470	1	48	55	AGACTTTC		AT1G80440	1	449	442	CAAAGTCT		AT1G16840	1	434	427	AAAAGTCT		AT5G05890	1	95	102	CGACTTTA								AT5G02235	1	443	450	CGACTTTG		AT3G02875	1	183	176	AAAAGTCG		AT5G01310	1
AT1G71890	1	33	26	TAAAGTCT		AT3G07475	1	337	330	GAAAGTCT		AT2G00550	1	205	212	AGACTTTG		AT1G17550	1	266	259	AAAAGTCT		AT5G06790	1	280	273	TAAAGTCG								AT5G03095	1	447	440	CAAAGTCG		AT3G03135	1	141	134	AAAAGTCG		AT5G01570	1
AT1G71970	1	427	434	AGACTTTA		AT3G07525	1	275	282	AGACTTTC		AT2G00840	1	386	379	CAAAGTCT		AT1G17615	1	213	206	AAAAGTCT		AT5G07571	1	131	138	CGACTTTA								AT5G03100	1	376	383	CGACTTTG		AT3G03600	1	175	182	CGACTTTT		AT5G01645	1
AT1G72220	1	350	343	TAAAGTCT		AT3G08545	1	391	398	AGACTTTC		AT2G00900	1	372	365	CAAAGTCT		AT1G17660	1	420	427	AGACTTTT		AT5G07975	1	479	486	CGACTTTA								AT5G03110	1	322	315	CAAAGTCG		AT3G03945	1	266	259	AAAAGTCG		AT5G01775	1
AT1G72410	1	266	259	TAAAGTCT		AT3G08745	1	413	406	GAAAGTCT		AT2G01200	1	200	207	AGACTTTG		AT1G17665	1	293	286	AAAAGTCT		AT5G10410	1	430	437	CGACTTTA								AT5G04795	1	136	129	CAAAGTCG		AT3G04045	1	285	292	CGACTTTT		AT5G01785	1
AT1G72670	1	210	217	AGACTTTA		AT3G08970	1	258	265	AGACTTTC		AT2G01730	1	291	284	CAAAGTCT		AT1G17680	1	169	176	AGACTTTT		AT5G14200	1	345	352	CGACTTTA								AT5G04880	1	469	476	CGACTTTG		AT3G04375	1	365	372	CGACTTTT		AT5G02340	1
AT1G72690	1	302	295	TAAAGTCT		AT3G09215	1	293	300	AGACTTTC		AT2G01940	1	393	386	CAAAGTCT		AT1G17750	1	181	188	AGACTTTT		AT5G15970	1	439	432	TAAAGTCG								AT5G04885	1	213	206	CAAAGTCG		AT3G04560	1	277	270	AAAAGTCG		AT5G02660	1
AT1G73020	1	287	294	AGACTTTA		AT3G09320	1	203	196	GAAAGTCT		AT2G03210	1	484	477	CAAAGTCT		AT1G17920	1	491	484	AAAAGTCT		AT5G16410	1	103	110	CGACTTTA								AT5G04890	1	4	11	CGACTTTG		AT3G04775	1	329	322	AAAAGTCG		AT5G03285	1
AT1G73730	1	307	314	AGACTTTA		AT3G09790	1	111	104	GAAAGTCT		AT2G03934	1	50	43	CAAAGTCT		AT1G18150	1	258	265	AGACTTTT		AT5G19710	1	152	145	TAAAGTCG								AT5G05765	1	103	110	CGACTTTG		AT3G05545	1	93	86	AAAAGTCG		AT5G03580	1
AT1G74088	1	343	350	AGACTTTA		AT3G09930	1	112	105	GAAAGTCT		AT2G03972	1	318	311	CAAAGTCT		AT1G18400	1	478	471	AAAAGTCT		AT5G22270	1	200	207	CGACTTTA								AT5G06235	1	310	303	CAAAGTCG		AT3G05620	1	276	269	AAAAGTCG		AT5G04405	1
AT1G74100	1	406	399	TAAAGTCT		AT3G10500	1	418	425	AGACTTTC		AT2G04015	1	236	229	CAAAGTCT		AT1G18485	1	274	281	AGACTTTT		AT5G22350	1	463	456	TAAAGTCG								AT5G06580	1	421	428	CGACTTTG		AT3G05625	1	331	338	CGACTTTT		AT5G04975	1
AT1G74150	1	206	213	AGACTTTA		AT3G11020	1	176	183	AGACTTTC		AT2G04195	1	419	426	AGACTTTG		AT1G18570	1	311	304	AAAAGTCT		AT5G22355	1	122	129	CGACTTTA								AT5G06811	1	29	36	CGACTTTG		AT3G05815	1	347	340	AAAAGTCG		AT5G05140	1
AT1G75140	1	290	297	AGACTTTA		AT3G11430	1	22	15	GAAAGTCT		AT2G04265	1	42	49	AGACTTTG		AT1G18871	1	114	107	AAAAGTCT		AT5G24570	1	394	387	TAAAGTCG								AT5G06839	1	470	463	CAAAGTCG		AT3G06600	1	34	41	CGACTTTT		AT5G05155	1
AT1G75900	1	210	203	TAAAGTCT		AT3G11470	1	228	221	GAAAGTCT		AT2G04270	1	58	51	CAAAGTCT		AT1G18975	1	183	190	AGACTTTT		AT5G24575	1	413	406	TAAAGTCG								AT5G07205	1	359	352	CAAAGTCG		AT3G06720	1	167	174	CGACTTTT		AT5G05525	1
AT1G75910	1	255	248	TAAAGTCT		AT3G12545	1	357	364	AGACTTTC		AT2G04380	1	275	268	CAAAGTCT		AT1G19380	1	344	351	AGACTTTT		AT5G24580	1	16	9	TAAAGTCG								AT5G07820	1	198	191	CAAAGTCG		AT3G07020	1	266	259	AAAAGTCG		AT5G06335	1
AT1G76135	1	215	208	TAAAGTCT		AT3G13432	1	432	425	GAAAGTCT		AT2G04410	1	52	45	CAAAGTCT		AT1G19390	1	117	110	AAAAGTCT		AT5G24770	1	265	272	CGACTTTA								AT5G08290	1	156	163	CGACTTTG		AT3G07025	1	446	453	CGACTTTT		AT5G07475	1
AT1G76210	1	69	62	TAAAGTCT		AT3G13820	1	227	220	GAAAGTCT		AT2G04605	1	243	250	AGACTTTG		AT1G19400	1	491	498	AGACTTTT		AT5G24890	1	106	99	TAAAGTCG								AT5G08635	1	408	415	CGACTTTG		AT3G07390	1	478	485	CGACTTTT		AT5G07845	1
AT1G76760	1	152	145	TAAAGTCT		AT3G13920	1	72	65	GAAAGTCT		AT2G04725	1	144	151	AGACTTTG		AT1G19690	1	416	423	AGACTTTT		AT5G26320	1	288	295	CGACTTTA								AT5G08655	1	194	201	CGACTTTG		AT3G07780	1	424	417	AAAAGTCG		AT5G08505	1
AT1G76940	1	127	134	AGACTTTA		AT3G13930	1	243	250	AGACTTTC		AT2G05330	1	409	402	CAAAGTCT		AT1G19770	1	454	461	AGACTTTT		AT5G27037	1	116	109	TAAAGTCG								AT5G09055	1	59	52	CAAAGTCG		AT3G07900	1	164	171	CGACTTTT		AT5G08510	1
AT1G78190	1	316	323	AGACTTTA		AT3G14075	1	76	83	AGACTTTC		AT2G05540	1	6	13	AGACTTTG		AT1G19780	1	465	458	AAAAGTCT		AT5G27050	1	116	123	CGACTTTA								AT5G09715	1	63	70	CGACTTTG		AT3G08045	1	205	212	CGACTTTT		AT5G09335	1
AT1G78200	1	214	207	TAAAGTCT		AT3G14370	1	391	398	AGACTTTC		AT2G06500	1	458	465	AGACTTTG		AT1G20065	1	398	405	AGACTTTT		AT5G27095	1	43	50	CGACTTTA								AT5G09875	1	325	318	CAAAGTCG		AT3G08220	1	323	330	CGACTTTT		AT5G10420	1
AT1G78820	1	16	23	AGACTTTA		AT3G15355	1	441	448	AGACTTTC		AT2G07095	1	111	118	AGACTTTG		AT1G20150	1	278	271	AAAAGTCT		AT5G27320	1	37	30	TAAAGTCG								AT5G10140	1	121	128	CGACTTTG		AT3G08400	1	167	160	AAAAGTCG		AT5G10572	1
AT1G79520	1	27	34	AGACTTTA		AT3G16540	1	220	227	AGACTTTC		AT2G07170	1	87	94	AGACTTTG		AT1G20300	1	229	236	AGACTTTT		AT5G27607	1	407	414	CGACTTTA								AT5G10830	1	52	59	CGACTTTG		AT3G08655	1	256	249	AAAAGTCG		AT5G11080	1
AT1G79529	1	280	273	TAAAGTCT		AT3G17090	1	342	335	GAAAGTCT		AT2G07275	1	155	148	CAAAGTCT		AT1G20515	1	318	311	AAAAGTCT		AT5G28660	1	365	358	TAAAGTCG								AT5G13690	1	118	125	CGACTTTG		AT3G08765	1	29	22	AAAAGTCG		AT5G11290	1
AT1G79810	1	261	268	AGACTTTA		AT3G17860	1	54	47	GAAAGTCT		AT2G07654	1	437	444	AGACTTTG		AT1G20657	1	37	44	AGACTTTT		AT5G37370	1	88	81	TAAAGTCG								AT5G14260	1	110	117	CGACTTTG		AT3G08815	1	438	445	CGACTTTT		AT5G13970	1
AT1G80360	1	74	67	TAAAGTCT		AT3G18940	1	336	343	AGACTTTC		AT2G07875	1	274	281	AGACTTTG		AT1G20980	1	144	151	AGACTTTT		AT5G37720	1	452	445	TAAAGTCG								AT5G14530	1	430	423	CAAAGTCG		AT3G09010	1	366	373	CGACTTTT		AT5G13980	1
AT1G80510	1	308	301	TAAAGTCT		AT3G19002	1	185	178	GAAAGTCT		AT2G08175	1	300	307	AGACTTTG		AT1G21320	1	75	68	AAAAGTCT		AT5G39530	1	458	451	TAAAGTCG								AT5G15265	1	373	380	CGACTTTG		AT3G09020	1	249	242	AAAAGTCG		AT5G14790	1
AT1G80560	1	496	489	TAAAGTCT		AT3G19020	1	376	369	GAAAGTCT		AT2G08295	1	65	72	AGACTTTG		AT1G21323	1	397	404	AGACTTTT		AT5G42490	1	68	75	CGACTTTA								AT5G17820	1	421	414	CAAAGTCG		AT3G09055	1	195	202	CGACTTTT		AT5G14870	1
AT1G80800	1	22	15	TAAAGTCT		AT3G19025	1	374	381	AGACTTTC		AT2G08370	1	28	35	AGACTTTG		AT1G21390	1	123	116	AAAAGTCT		AT5G43920	1	236	243	CGACTTTA								AT5G18330	1	325	318	CAAAGTCG		AT3G09370	1	266	273	CGACTTTT		AT5G16220	1
AT2G00530	1	307	300	TAAAGTCT		AT3G19184	1	222	215	GAAAGTCT		AT2G08660	1	87	94	AGACTTTG		AT1G21550	1	265	272	AGACTTTT		AT5G44565	1	495	488	TAAAGTCG								AT5G19220	1	39	46	CGACTTTG		AT3G09560	1	500	493	AAAAGTCG		AT5G17660	1
AT2G00940	1	438	445	AGACTTTA		AT3G19920	1	300	307	AGACTTTC		AT2G08740	1	85	92	AGACTTTG		AT1G21560	1	41	34	AAAAGTCT		AT5G44980	1	274	267	TAAAGTCG								AT5G19950	1	333	340	CGACTTTG		AT3G10350	1	272	265	AAAAGTCG		AT5G18580	1
AT2G01180	1	68	75	AGACTTTA		AT3G20150	1	283	276	GAAAGTCT		AT2G08745	1	459	452	CAAAGTCT		AT1G22015	1	196	203	AGACTTTT		AT5G45130	1	427	434	CGACTTTA								AT5G19980	1	30	37	CGACTTTG		AT3G10415	1	162	155	AAAAGTCG		AT5G19270	1
AT2G01420	1	78	85	AGACTTTA		AT3G20220	1	333	326	GAAAGTCT		AT2G08820	1	76	69	CAAAGTCT		AT1G22020	1	44	37	AAAAGTCT		AT5G45190	1	269	262	TAAAGTCG								AT5G19990	1	326	319	CAAAGTCG		AT3G10420	1	300	307	CGACTTTT		AT5G19360	1
AT2G02540	1	154	147	TAAAGTCT		AT3G20430	1	74	67	GAAAGTCT		AT2G08865	1	471	464	CAAAGTCT		AT1G22290	1	473	466	AAAAGTCT		AT5G45290	1	53	60	CGACTTTA								AT5G22870	1	322	315	CAAAGTCG		AT3G11200	1	407	400	AAAAGTCG		AT5G19420	1
AT2G02700	1	98	105	AGACTTTA		AT3G21630	1	400	407	AGACTTTC		AT2G08986	1	90	97	AGACTTTG		AT1G22450	1	457	450	AAAAGTCT		AT5G45300	1	61	54	TAAAGTCG								AT5G22950	1	401	408	CGACTTTG		AT3G12980	1	296	303	CGACTTTT		AT5G19430	1
AT2G03821	1	107	114	AGACTTTA		AT3G21865	1	41	34	GAAAGTCT		AT2G09085	1	143	136	CAAAGTCT		AT1G22810	1	40	47	AGACTTTT		AT5G48100	1	395	402	CGACTTTA								AT5G23340	1	445	438	CAAAGTCG		AT3G14075	1	421	414	AAAAGTCG		AT5G19760	1
AT2G04065	1	449	442	TAAAGTCT		AT3G22630	1	106	99	GAAAGTCT		AT2G09295	1	238	231	CAAAGTCT		AT1G22882	1	47	54	AGACTTTT		AT5G48420	1	179	172	TAAAGTCG								AT5G23830	1	285	292	CGACTTTG		AT3G14080	1	352	359	CGACTTTT		AT5G20940	1
AT2G05160	1	496	489	TAAAGTCT		AT3G23120	1	424	431	AGACTTTC		AT2G09560	1	115	108	CAAAGTCT		AT1G23260	1	483	476	AAAAGTCT		AT5G48790	1	199	192	TAAAGTCG								AT5G27520	1	471	478	CGACTTTG		AT3G14400	1	378	385	CGACTTTT		AT5G22290	1
AT2G05665	1	352	345	TAAAGTCT		AT3G23410	1	122	129	AGACTTTC		AT2G09955	1	478	485	AGACTTTG		AT1G23360	1	484	491	AGACTTTT		AT5G49570	1	121	128	CGACTTTA								AT5G27580	1	99	92	CAAAGTCG		AT3G14680	1	247	240	AAAAGTCG		AT5G22660	1
AT2G05825	1	326	319	TAAAGTCT		AT3G24420	1	110	103	GAAAGTCT		AT2G10602	1	25	18	CAAAGTCT		AT1G23490	1	142	149	AGACTTTT		AT5G51110	1	460	453	TAAAGTCG								AT5G27980	1	287	294	CGACTTTG		AT3G14910	1	65	72	CGACTTTT		AT5G23240	1
AT2G06505	1	406	399	TAAAGTCT		AT3G25180	1	226	233	AGACTTTC		AT2G11983	1	480	487	AGACTTTG		AT1G23600	1	111	104	AAAAGTCT		AT5G51440	1	273	280	CGACTTTA								AT5G28897	1	170	163	CAAAGTCG		AT3G15810	1	438	445	CGACTTTT		AT5G23395	1
AT2G06510	1	161	168	AGACTTTA		AT3G25270	1	422	429	AGACTTTC		AT2G13660	1	371	378	AGACTTTG		AT1G23965	1	76	83	AGACTTTT		AT5G51820	1	50	43	TAAAGTCG								AT5G35890	1	466	473	CGACTTTG		AT3G16310	1	57	64	CGACTTTT		AT5G23870	1
AT2G06835	1	46	53	AGACTTTA		AT3G26190	1	153	146	GAAAGTCT		AT2G14580	1	409	416	AGACTTTG		AT1G24230	1	32	25	AAAAGTCT		AT5G51830	1	169	176	CGACTTTA								AT5G37474	1	382	389	CGACTTTG		AT3G16320	1	234	227	AAAAGTCG		AT5G24060	1
AT2G07200	1	37	44	AGACTTTA		AT3G26295	1	15	8	GAAAGTCT		AT2G15012	1	236	243	AGACTTTG		AT1G24475	1	115	122	AGACTTTT		AT5G52810	1	366	359	TAAAGTCG								AT5G37750	1	31	38	CGACTTTG		AT3G16950	1	481	474	AAAAGTCG		AT5G25000	1
AT2G07240	1	500	493	TAAAGTCT		AT3G26870	1	317	310	GAAAGTCT		AT2G16630	1	326	319	CAAAGTCT		AT1G24625	1	437	430	AAAAGTCT		AT5G53590	1	305	298	TAAAGTCG								AT5G38190	1	401	408	CGACTTTG		AT3G18050	1	32	39	CGACTTTT		AT5G25490	1
AT2G07385	1	94	101	AGACTTTA		AT3G29385	1	241	248	AGACTTTC		AT2G16790	1	92	99	AGACTTTG		AT1G24660	1	153	160	AGACTTTT		AT5G53920	1	143	150	CGACTTTA								AT5G38310	1	121	114	CAAAGTCG		AT3G18215	1	224	231	CGACTTTT		AT5G25880	1
AT2G07726	1	463	470	AGACTTTA		AT3G30200	1	455	448	GAAAGTCT		AT2G17090	1	42	35	CAAAGTCT		AT1G25440	1	362	355	AAAAGTCT		AT5G55000	1	148	141	TAAAGTCG								AT5G38490	1	317	310	CAAAGTCG		AT3G18524	1	258	265	CGACTTTT		AT5G26090	1
AT2G07734	1	320	327	AGACTTTA		AT3G30350	1	22	29	AGACTTTC		AT2G17740	1	305	312	AGACTTTG		AT1G25520	1	360	353	AAAAGTCT		AT5G56620	1	340	333	TAAAGTCG								AT5G39500	1	125	118	CAAAGTCG		AT3G18535	1	243	250	CGACTTTT		AT5G26700	1
AT2G07742	1	263	256	TAAAGTCT		AT3G30714	1	311	304	GAAAGTCT		AT2G17860	1	138	131	CAAAGTCT		AT1G26490	1	132	125	AAAAGTCT		AT5G57100	1	101	94	TAAAGTCG								AT5G39580	1	157	150	CAAAGTCG		AT3G18800	1	349	356	CGACTTTT		AT5G27710	1
AT2G07778	1	263	256	TAAAGTCT		AT3G31906	1	13	6	GAAAGTCT		AT2G18000	1	438	445	AGACTTTG		AT1G26540	1	331	324	AAAAGTCT		AT5G57230	1	63	70	CGACTTTA								AT5G39820	1	124	117	CAAAGTCG		AT3G19274	1	411	404	AAAAGTCG		AT5G29040	1
AT2G07820	1	337	330	TAAAGTCT		AT3G32050	1	447	440	GAAAGTCT		AT2G18025	1	424	431	AGACTTTG		AT1G26560	1	127	134	AGACTTTT		AT5G57530	1	411	418	CGACTTTA								AT5G40160	1	3	10	CGACTTTG		AT3G19790	1	421	414	AAAAGTCG		AT5G32590	1
AT2G08530	1	414	407	TAAAGTCT		AT3G32375	1	23	16	GAAAGTCT		AT2G18530	1	378	385	AGACTTTG		AT1G26730	1	418	425	AGACTTTT		AT5G58620	1	37	44	CGACTTTA								AT5G40990	1	351	344	CAAAGTCG		AT3G19800	1	449	456	CGACTTTT		AT5G34832	1
AT2G08555	1	108	101	TAAAGTCT		AT3G33103	1	331	338	AGACTTTC		AT2G19050	1	281	288	AGACTTTG		AT1G26940	1	72	65	AAAAGTCT		AT5G62500	1	82	75	TAAAGTCG								AT5G41870	1	79	72	CAAAGTCG		AT3G20015	1	464	471	CGACTTTT		AT5G35460	1
AT2G08825	1	265	272	AGACTTTA		AT3G42880	1	396	389	GAAAGTCT		AT2G19480	1	170	163	CAAAGTCT		AT1G27000	1	214	221	AGACTTTT		AT5G62560	1	15	22	CGACTTTA								AT5G42990	1	242	249	CGACTTTG		AT3G20020	1	187	194	CGACTTTT		AT5G35680	1
AT2G09260	1	185	192	AGACTTTA		AT3G44260	1	147	154	AGACTTTC		AT2G19650	1	246	239	CAAAGTCT		AT1G27400	1	358	351	AAAAGTCT		AT5G63030	1	436	429	TAAAGTCG								AT5G44660	1	35	28	CAAAGTCG		AT3G20630	1	490	483	AAAAGTCG		AT5G36710	1
AT2G09515	1	193	186	TAAAGTCT		AT3G44560	1	420	427	AGACTTTC		AT2G19750	1	6	13	AGACTTTG		AT1G27690	1	318	325	AGACTTTT		AT5G63090	1	190	183	TAAAGTCG								AT5G44940	1	436	443	CGACTTTG		AT3G21740	1	40	47	CGACTTTT		AT5G36800	1
AT2G09590	1	151	158	AGACTTTA		AT3G44769	1	184	177	GAAAGTCT		AT2G20619	1	162	155	CAAAGTCT		AT1G27720	1	418	411	AAAAGTCT		AT5G63900	1	47	40	TAAAGTCG								AT5G45730	1	322	329	CGACTTTG		AT3G22420	1	151	158	CGACTTTT		AT5G38317	1
AT2G10545	1	341	348	AGACTTTA		AT3G45851	1	189	196	AGACTTTC		AT2G20721	1	182	175	CAAAGTCT		AT1G27730	1	461	454	AAAAGTCT		AT5G64500	1	347	340	TAAAGTCG								AT5G47175	1	79	72	CAAAGTCG		AT3G23990	1	479	486	CGACTTTT		AT5G38680	1
AT2G10589	1	246	239	TAAAGTCT		AT3G46450	1	95	88	GAAAGTCT		AT2G20722	1	309	302	CAAAGTCT		AT1G27980	1	405	398	AAAAGTCT		AT5G66140	1	165	172	CGACTTTA								AT5G47600	1	490	497	CGACTTTG		AT3G24500	1	5	12	CGACTTTT		AT5G39990	1
AT2G11990	1	254	261	AGACTTTA		AT3G46750	1	152	159	AGACTTTC		AT2G20723	1	449	442	CAAAGTCT		AT1G28020	1	206	199	AAAAGTCT		AT5G66815	1	423	430	CGACTTTA								AT5G47650	1	199	192	CAAAGTCG		AT3G24513	1	262	255	AAAAGTCG		AT5G41130	1
AT2G12660	1	499	492	TAAAGTCT		AT3G46940	1	23	30	AGACTTTC		AT2G20770	1	307	300	CAAAGTCT		AT1G28030	1	160	167	AGACTTTT		AT5G67200	1	368	361	TAAAGTCG								AT5G48550	1	72	79	CGACTTTG		AT3G24615	1	178	171	AAAAGTCG		AT5G42330	1
AT2G13620	1	135	128	TAAAGTCT		AT3G46970	1	121	128	AGACTTTC		AT2G21030	1	193	186	CAAAGTCT		AT1G28270	1	316	323	AGACTTTT														AT5G48710	1	90	83	CAAAGTCG		AT3G24630	1	25	32	CGACTTTT		AT5G42920	1
AT2G14510	1	114	107	TAAAGTCT		AT3G47010	1	238	231	GAAAGTCT		AT2G21040	1	416	423	AGACTTTG		AT1G28320	1	150	157	AGACTTTT														AT5G50360	1	269	262	CAAAGTCG		AT3G25050	1	253	246	AAAAGTCG		AT5G43960	1
AT2G14720	1	312	319	AGACTTTA		AT3G47020	1	433	440	AGACTTTC		AT2G21160	1	81	88	AGACTTTG		AT1G28940	1	446	439	AAAAGTCT														AT5G50361	1	493	486	CAAAGTCG		AT3G25150	1	108	115	CGACTTTT		AT5G45113	1
AT2G14765	1	451	444	TAAAGTCT		AT3G47150	1	144	151	AGACTTTC		AT2G21620	1	150	143	CAAAGTCT		AT1G28950	1	76	69	AAAAGTCT														AT5G54020	1	345	352	CGACTTTG		AT3G26060	1	214	221	CGACTTTT		AT5G46150	1
AT2G16018	1	367	374	AGACTTTA		AT3G47990	1	248	255	AGACTTTC		AT2G22088	1	248	255	AGACTTTG		AT1G30473	1	291	284	AAAAGTCT														AT5G54040	1	119	126	CGACTTTG		AT3G26150	1	230	237	CGACTTTT		AT5G46540	1
AT2G17000	1	118	111	TAAAGTCT		AT3G48200	1	468	461	GAAAGTCT		AT2G22160	1	30	37	AGACTTTG		AT1G30530	1	426	433	AGACTTTT														AT5G54330	1	140	133	CAAAGTCG		AT3G26360	1	183	176	AAAAGTCG		AT5G46660	1
AT2G18070	1	484	491	AGACTTTA		AT3G48230	1	268	261	GAAAGTCT		AT2G22270	1	115	108	CAAAGTCT		AT1G30720	1	232	225	AAAAGTCT														AT5G54410	1	361	354	CAAAGTCG		AT3G26590	1	151	144	AAAAGTCG		AT5G48290	1
AT2G18400	1	89	96	AGACTTTA		AT3G49070	1	324	331	AGACTTTC		AT2G22425	1	100	107	AGACTTTG		AT1G31070	1	208	201	AAAAGTCT														AT5G55610	1	14	21	CGACTTTG		AT3G26790	1	319	312	AAAAGTCG		AT5G50550	1
AT2G18860	1	134	141	AGACTTTA		AT3G49340	1	133	140	AGACTTTC		AT2G22620	1	183	176	CAAAGTCT		AT1G31260	1	321	328	AGACTTTT														AT5G57785	1	436	443	CGACTTTG		AT3G27490	1	301	294	AAAAGTCG		AT5G50650	1
AT2G19160	1	41	48	AGACTTTA		AT3G49760	1	26	19	GAAAGTCT		AT2G23560	1	116	123	AGACTTTG		AT1G31540	1	439	432	AAAAGTCT														AT5G58330	1	315	308	CAAAGTCG		AT3G27510	1	29	36	CGACTTTT		AT5G51070	1
AT2G19660	1	399	406	AGACTTTA		AT3G49900	1	463	470	AGACTTTC		AT2G24250	1	451	444	CAAAGTCT		AT1G31555	1	281	288	AGACTTTT														AT5G58380	1	6	13	CGACTTTG		AT3G28050	1	353	360	CGACTTTT		AT5G52480	1
AT2G19680	1	380	387	AGACTTTA		AT3G50190	1	311	318	AGACTTTC		AT2G24540	1	208	201	CAAAGTCT		AT1G31760	1	108	115	AGACTTTT														AT5G58940	1	254	261	CGACTTTG		AT3G28470	1	175	168	AAAAGTCG		AT5G53420	1
AT2G20800	1	333	326	TAAAGTCT		AT3G50790	1	436	443	AGACTTTC		AT2G24600	1	465	458	CAAAGTCT		AT1G32172	1	446	439	AAAAGTCT														AT5G61500	1	89	82	CAAAGTCG		AT3G28580	1	360	367	CGACTTTT		AT5G54230	1
AT2G20805	1	331	338	AGACTTTA		AT3G51720	1	143	150	AGACTTTC		AT2G24630	1	124	131	AGACTTTG		AT1G33050	1	254	261	AGACTTTT														AT5G63085	1	63	56	CAAAGTCG		AT3G29075	1	102	109	CGACTTTT		AT5G55560	1
AT2G21730	1	330	323	TAAAGTCT		AT3G51800	1	211	218	AGACTTTC		AT2G25270	1	400	393	CAAAGTCT		AT1G33250	1	370	377	AGACTTTT														AT5G65615	1	396	389	CAAAGTCG		AT3G30845	1	414	407	AAAAGTCG		AT5G57650	1
AT2G22070	1	239	232	TAAAGTCT		AT3G53520	1	26	33	AGACTTTC		AT2G26211	1	425	432	AGACTTTG		AT1G33840	1	404	411	AGACTTTT														AT5G65620	1	484	491	CGACTTTG		AT3G43251	1	495	488	AAAAGTCG		AT5G57655	1
AT2G22300	1	196	189	TAAAGTCT		AT3G54000	1	442	449	AGACTTTC		AT2G26290	1	207	214	AGACTTTG		AT1G33910	1	107	114	AGACTTTT														AT5G65925	1	133	140	CGACTTTG		AT3G44230	1	473	466	AAAAGTCG		AT5G60142	1
AT2G22770	1	325	318	TAAAGTCT		AT3G54980	1	140	133	GAAAGTCT		AT2G26780	1	182	175	CAAAGTCT		AT1G33950	1	390	397	AGACTTTT														AT5G66660	1	296	289	CAAAGTCG		AT3G44444	1	274	281	CGACTTTT		AT5G60150	1
AT2G23550	1	393	400	AGACTTTA		AT3G56920	1	231	238	AGACTTTC		AT2G26790	1	183	176	CAAAGTCT		AT1G34042	1	165	172	AGACTTTT																				AT3G44485	1	316	309	AAAAGTCG		AT5G60780	1
AT2G23560	1	239	232	TAAAGTCT		AT3G57465	1	74	67	GAAAGTCT		AT2G26950	1	452	445	CAAAGTCT		AT1G34260	1	226	219	AAAAGTCT																				AT3G45510	1	344	337	AAAAGTCG		AT5G62700	1
AT2G23650	1	100	107	AGACTTTA		AT3G58020	1	293	300	AGACTTTC		AT2G27650	1	198	191	CAAAGTCT		AT1G35200	1	292	299	AGACTTTT																				AT3G46800	1	418	425	CGACTTTT		AT5G64810	1
AT2G23672	1	438	445	AGACTTTA		AT3G58170	1	66	73	AGACTTTC		AT2G27690	1	166	159	CAAAGTCT		AT1G35440	1	407	414	AGACTTTT																				AT3G47440	1	471	464	AAAAGTCG		AT5G65320	1
AT2G23940	1	90	97	AGACTTTA		AT3G58680	1	383	376	GAAAGTCT		AT2G27860	1	276	283	AGACTTTG		AT1G35470	1	284	277	AAAAGTCT																				AT3G48060	1	25	18	AAAAGTCG		AT5G66270	1
AT2G24570	1	309	316	AGACTTTA		AT3G60286	1	305	312	AGACTTTC		AT2G27960	1	26	33	AGACTTTG		AT1G35660	1	372	379	AGACTTTT																				AT3G48090	1	203	196	AAAAGTCG		AT5G66280	1
AT2G24693	1	194	201	AGACTTTA		AT3G60613	1	51	44	GAAAGTCT		AT2G28330	1	365	358	CAAAGTCT		AT1G36350	1	320	313	AAAAGTCT																				AT3G48231	1	34	27	AAAAGTCG
AT2G24748	1	263	270	AGACTTTA		AT3G60620	1	467	474	AGACTTTC		AT2G28650	1	105	98	CAAAGTCT		AT1G36730	1	382	389	AGACTTTT																				AT3G48470	1	322	329	CGACTTTT
AT2G25297	1	484	491	AGACTTTA		AT3G61310	1	398	391	GAAAGTCT		AT2G29040	1	61	68	AGACTTTG		AT1G37113	1	16	23	AGACTTTT																				AT3G49670	1	435	442	CGACTTTT
AT2G25830	1	9	2	TAAAGTCT		AT3G61320	1	333	340	AGACTTTC		AT2G29070	1	104	111	AGACTTTG		AT1G42990	1	410	403	AAAAGTCT																				AT3G49850	1	134	127	AAAAGTCG
AT2G25870	1	83	90	AGACTTTA		AT3G61545	1	383	376	GAAAGTCT		AT2G29100	1	419	412	CAAAGTCT		AT1G43040	1	96	103	AGACTTTT																				AT3G50560	1	216	209	AAAAGTCG
AT2G25900	1	243	236	TAAAGTCT		AT3G61550	1	63	56	GAAAGTCT		AT2G29480	1	59	66	AGACTTTG		AT1G43245	1	198	205	AGACTTTT																				AT3G50870	1	49	56	CGACTTTT
AT2G26150	1	143	136	TAAAGTCT		AT3G61560	1	242	235	GAAAGTCT		AT2G30180	1	101	108	AGACTTTG		AT1G43620	1	46	53	AGACTTTT																				AT3G51330	1	493	486	AAAAGTCG
AT2G26530	1	175	168	TAAAGTCT		AT3G61570	1	352	359	AGACTTTC		AT2G30470	1	246	239	CAAAGTCT		AT1G43895	1	248	241	AAAAGTCT																				AT3G51920	1	469	476	CGACTTTT
AT2G26600	1	290	283	TAAAGTCT		AT3G61829	1	168	175	AGACTTTC		AT2G31100	1	381	374	CAAAGTCT		AT1G43970	1	446	439	AAAAGTCT																				AT3G52010	1	177	184	CGACTTTT
AT2G27140	1	32	25	TAAAGTCT		AT3G61830	1	267	260	GAAAGTCT		AT2G31420	1	28	35	AGACTTTG		AT1G44000	1	93	100	AGACTTTT																				AT3G53820	1	474	467	AAAAGTCG
AT2G27820	1	269	276	AGACTTTA		AT3G62420	1	129	136	AGACTTTC		AT2G31425	1	395	388	CAAAGTCT		AT1G44010	1	196	189	AAAAGTCT																				AT3G54085	1	426	433	CGACTTTT
AT2G28760	1	28	35	AGACTTTA		AT3G62450	1	42	49	AGACTTTC		AT2G31870	1	154	147	CAAAGTCT		AT1G45215	1	55	62	AGACTTTT																				AT3G54290	1	413	406	AAAAGTCG
AT2G28770	1	440	433	TAAAGTCT		AT3G62970	1	365	358	GAAAGTCT		AT2G32600	1	217	210	CAAAGTCT		AT1G45221	1	55	62	AGACTTTT																				AT3G55060	1	80	87	CGACTTTT
AT2G29110	1	468	461	TAAAGTCT		AT4G01320	1	65	72	AGACTTTC		AT2G32610	1	426	433	AGACTTTG		AT1G45223	1	54	61	AGACTTTT																				AT3G55935	1	223	230	CGACTTTT
AT2G30424	1	386	393	AGACTTTA		AT4G01380	1	132	125	GAAAGTCT		AT2G32620	1	357	364	AGACTTTG		AT1G45227	1	36	43	AGACTTTT																				AT3G55940	1	125	118	AAAAGTCG
AT2G30780	1	330	323	TAAAGTCT		AT4G01570	1	125	132	AGACTTTC		AT2G33170	1	413	406	CAAAGTCT		AT1G47317	1	191	184	AAAAGTCT																				AT3G57000	1	446	439	AAAAGTCG
AT2G30990	1	17	10	TAAAGTCT		AT4G02805	1	223	230	AGACTTTC		AT2G33560	1	9	16	AGACTTTG		AT1G47400	1	207	200	AAAAGTCT																				AT3G57072	1	488	481	AAAAGTCG
AT2G31432	1	188	181	TAAAGTCT		AT4G03020	1	304	311	AGACTTTC		AT2G33570	1	276	269	CAAAGTCT		AT1G47603	1	154	147	AAAAGTCT																				AT3G57200	1	53	60	CGACTTTT
AT2G31880	1	33	40	AGACTTTA		AT4G03153	1	32	25	GAAAGTCT		AT2G33585	1	489	482	CAAAGTCT		AT1G47630	1	442	449	AGACTTTT																				AT3G58070	1	372	379	CGACTTTT
AT2G32000	1	43	50	AGACTTTA		AT4G03340	1	350	357	AGACTTTC		AT2G33590	1	412	419	AGACTTTG		AT1G47813	1	13	20	AGACTTTT																				AT3G58193	1	229	222	AAAAGTCG
AT2G32640	1	41	34	TAAAGTCT		AT4G04404	1	412	419	AGACTTTC		AT2G35130	1	20	13	CAAAGTCT		AT1G47980	1	303	310	AGACTTTT																				AT3G58196	1	45	38	AAAAGTCG
AT2G32830	1	79	86	AGACTTTA		AT4G04535	1	269	262	GAAAGTCT		AT2G35610	1	379	372	CAAAGTCT		AT1G48200	1	48	55	AGACTTTT																				AT3G59120	1	252	259	CGACTTTT
AT2G33020	1	337	344	AGACTTTA		AT4G05125	1	358	365	AGACTTTC		AT2G35640	1	363	370	AGACTTTG		AT1G48325	1	302	309	AGACTTTT																				AT3G59490	1	348	341	AAAAGTCG
AT2G33051	1	184	191	AGACTTTA		AT4G05715	1	86	79	GAAAGTCT		AT2G35740	1	157	164	AGACTTTG		AT1G48422	1	22	15	AAAAGTCT																				AT3G59660	1	364	371	CGACTTTT
AT2G33170	1	392	399	AGACTTTA		AT4G05905	1	489	496	AGACTTTC		AT2G36090	1	454	461	AGACTTTG		AT1G48930	1	379	372	AAAAGTCT																				AT3G59710	1	469	462	AAAAGTCG
AT2G33260	1	156	149	TAAAGTCT		AT4G06145	1	109	116	AGACTTTC		AT2G36230	1	352	359	AGACTTTG		AT1G48953	1	314	307	AAAAGTCT																				AT3G60070	1	245	238	AAAAGTCG
AT2G33270	1	2	9	AGACTTTA		AT4G06180	1	133	126	GAAAGTCT		AT2G36330	1	490	483	CAAAGTCT		AT1G49030	1	33	26	AAAAGTCT																				AT3G60080	1	139	146	CGACTTTT
AT2G33460	1	162	155	TAAAGTCT		AT4G06746	1	397	404	AGACTTTC		AT2G36460	1	496	489	CAAAGTCT		AT1G49190	1	73	66	AAAAGTCT																				AT3G61510	1	96	103	CGACTTTT
AT2G33705	1	469	476	AGACTTTA		AT4G06765	1	164	157	GAAAGTCT		AT2G36470	1	271	278	AGACTTTG		AT1G49475	1	470	477	AGACTTTT																				AT3G61715	1	201	208	CGACTTTT
AT2G33775	1	73	66	TAAAGTCT		AT4G06895	1	372	365	GAAAGTCT		AT2G37720	1	183	176	CAAAGTCT		AT1G49600	1	321	314	AAAAGTCT																				AT3G61910	1	106	99	AAAAGTCG
AT2G33880	1	430	437	AGACTTTA		AT4G06925	1	312	319	AGACTTTC		AT2G37830	1	135	128	CAAAGTCT		AT1G50050	1	461	454	AAAAGTCT																				AT3G62220	1	176	183	CGACTTTT
AT2G35270	1	197	190	TAAAGTCT		AT4G07290	1	182	189	AGACTTTC		AT2G38340	1	181	174	CAAAGTCT		AT1G50110	1	444	437	AAAAGTCT																				AT3G62230	1	450	443	AAAAGTCG
AT2G35660	1	487	480	TAAAGTCT		AT4G07585	1	41	48	AGACTTTC		AT2G38480	1	238	245	AGACTTTG		AT1G50120	1	201	194	AAAAGTCT																				AT3G62320	1	410	417	CGACTTTT
AT2G36120	1	66	73	AGACTTTA		AT4G07835	1	445	438	GAAAGTCT		AT2G38680	1	445	452	AGACTTTG		AT1G50370	1	299	306	AGACTTTT																				AT3G62610	1	408	415	CGACTTTT
AT2G36720	1	135	128	TAAAGTCT		AT4G08510	1	236	229	GAAAGTCT		AT2G38740	1	20	27	AGACTTTG		AT1G50430	1	414	407	AAAAGTCT																				AT3G63093	1	308	315	CGACTTTT
AT2G36790	1	364	357	TAAAGTCT		AT4G08730	1	445	438	GAAAGTCT		AT2G39200	1	373	366	CAAAGTCT		AT1G50440	1	471	478	AGACTTTT																				AT3G63410	1	341	348	CGACTTTT
AT2G37330	1	209	216	AGACTTTA		AT4G08735	1	279	286	AGACTTTC		AT2G39460	1	106	113	AGACTTTG		AT1G51040	1	221	214	AAAAGTCT																				AT4G00130	1	344	351	CGACTTTT
AT2G37390	1	476	483	AGACTTTA		AT4G08740	1	302	309	AGACTTTC		AT2G39580	1	33	26	CAAAGTCT		AT1G51110	1	215	208	AAAAGTCT																				AT4G00413	1	86	79	AAAAGTCG
AT2G37440	1	123	130	AGACTTTA		AT4G08755	1	282	289	AGACTTTC		AT2G40050	1	214	207	CAAAGTCT		AT1G51580	1	137	130	AAAAGTCT																				AT4G00416	1	55	62	CGACTTTT
AT2G37580	1	463	470	AGACTTTA		AT4G08815	1	179	172	GAAAGTCT		AT2G40060	1	167	174	AGACTTTG		AT1G51820	1	487	494	AGACTTTT																				AT4G00650	1	473	466	AAAAGTCG
AT2G37610	1	451	444	TAAAGTCT		AT4G08825	1	263	270	AGACTTTC		AT2G41540	1	131	124	CAAAGTCT		AT1G51823	1	186	179	AAAAGTCT																				AT4G00950	1	51	58	CGACTTTT
AT2G37760	1	264	271	AGACTTTA		AT4G08980	1	310	317	AGACTTTC		AT2G41660	1	385	392	AGACTTTG		AT1G51860	1	219	226	AGACTTTT																				AT4G00955	1	12	19	CGACTTTT
AT2G38490	1	70	77	AGACTTTA		AT4G08990	1	347	340	GAAAGTCT		AT2G41780	1	438	445	AGACTTTG		AT1G51870	1	350	357	AGACTTTT																				AT4G01340	1	399	406	CGACTTTT
AT2G38960	1	171	178	AGACTTTA		AT4G10470	1	56	63	AGACTTTC		AT2G41835	1	426	433	AGACTTTG		AT1G51990	1	357	364	AGACTTTT																				AT4G01470	1	180	173	AAAAGTCG
AT2G39050	1	416	409	TAAAGTCT		AT4G11070	1	370	377	AGACTTTC		AT2G42180	1	190	197	AGACTTTG		AT1G52130	1	428	421	AAAAGTCT																				AT4G01703	1	359	352	AAAAGTCG
AT2G39090	1	101	94	TAAAGTCT		AT4G11177	1	239	232	GAAAGTCT		AT2G42190	1	95	88	CAAAGTCT		AT1G52370	1	422	415	AAAAGTCT																				AT4G02800	1	451	444	AAAAGTCG
AT2G39560	1	465	458	TAAAGTCT		AT4G11760	1	368	375	AGACTTTC		AT2G42740	1	129	122	CAAAGTCT		AT1G52640	1	256	249	AAAAGTCT																				AT4G02945	1	118	111	AAAAGTCG
AT2G39620	1	404	397	TAAAGTCT		AT4G13020	1	367	374	AGACTTTC		AT2G42820	1	486	493	AGACTTTG		AT1G52650	1	342	349	AGACTTTT																				AT4G03040	1	453	460	CGACTTTT
AT2G39705	1	84	91	AGACTTTA		AT4G13261	1	187	180	GAAAGTCT		AT2G43090	1	468	461	CAAAGTCT		AT1G52660	1	301	294	AAAAGTCT																				AT4G03215	1	24	31	CGACTTTT
AT2G39900	1	447	440	TAAAGTCT		AT4G15775	1	45	38	GAAAGTCT		AT2G43230	1	393	400	AGACTTTG		AT1G52780	1	465	472	AGACTTTT																				AT4G03292	1	441	434	AAAAGTCG
AT2G40008	1	199	206	AGACTTTA		AT4G15885	1	325	318	GAAAGTCT		AT2G43340	1	202	195	CAAAGTCT		AT1G52860	1	392	399	AGACTTTT																				AT4G03470	1	216	209	AAAAGTCG
AT2G41080	1	183	190	AGACTTTA		AT4G15890	1	399	406	AGACTTTC		AT2G43535	1	176	183	AGACTTTG		AT1G52870	1	284	277	AAAAGTCT																				AT4G03755	1	385	392	CGACTTTT
AT2G41160	1	348	355	AGACTTTA		AT4G16120	1	162	155	GAAAGTCT		AT2G43730	1	313	320	AGACTTTG		AT1G53610	1	136	129	AAAAGTCT																				AT4G04210	1	342	335	AAAAGTCG
AT2G41470	1	131	124	TAAAGTCT		AT4G16146	1	73	66	GAAAGTCT		AT2G44190	1	240	233	CAAAGTCT		AT1G54215	1	91	84	AAAAGTCT																				AT4G04365	1	80	73	AAAAGTCG
AT2G41905	1	294	287	TAAAGTCT		AT4G16460	1	86	93	AGACTTTC		AT2G44290	1	206	199	CAAAGTCT		AT1G54470	1	186	193	AGACTTTT																				AT4G04415	1	452	445	AAAAGTCG
AT2G41920	1	428	435	AGACTTTA		AT4G17240	1	312	305	GAAAGTCT		AT2G44380	1	315	322	AGACTTTG		AT1G54475	1	300	307	AGACTTTT																				AT4G04710	1	223	216	AAAAGTCG
AT2G42120	1	119	112	TAAAGTCT		AT4G18090	1	477	470	GAAAGTCT		AT2G44383	1	414	407	CAAAGTCT		AT1G54550	1	125	118	AAAAGTCT																				AT4G04905	1	494	487	AAAAGTCG
AT2G42460	1	449	442	TAAAGTCT		AT4G18395	1	450	443	GAAAGTCT		AT2G44390	1	194	201	AGACTTTG		AT1G54820	1	169	162	AAAAGTCT																				AT4G05275	1	39	32	AAAAGTCG
AT2G42500	1	71	78	AGACTTTA		AT4G19590	1	156	163	AGACTTTC		AT2G44400	1	405	398	CAAAGTCT		AT1G54840	1	155	162	AGACTTTT																				AT4G05535	1	476	483	CGACTTTT
AT2G42870	1	412	405	TAAAGTCT		AT4G21620	1	149	142	GAAAGTCT		AT2G44500	1	269	276	AGACTTTG		AT1G54890	1	11	18	AGACTTTT																				AT4G05790	1	120	127	CGACTTTT
AT2G42960	1	228	221	TAAAGTCT		AT4G22780	1	480	473	GAAAGTCT		AT2G44540	1	285	278	CAAAGTCT		AT1G54990	1	453	446	AAAAGTCT																				AT4G06025	1	21	14	AAAAGTCG
AT2G43060	1	126	133	AGACTTTA		AT4G23496	1	164	171	AGACTTTC		AT2G44578	1	18	25	AGACTTTG		AT1G55030	1	432	439	AGACTTTT																				AT4G06040	1	22	15	AAAAGTCG
AT2G43120	1	52	45	TAAAGTCT		AT4G23920	1	151	144	GAAAGTCT		AT2G46765	1	445	438	CAAAGTCT		AT1G55120	1	315	322	AGACTTTT																				AT4G06970	1	345	338	AAAAGTCG
AT2G43560	1	81	88	AGACTTTA		AT4G24310	1	433	426	GAAAGTCT		AT2G46840	1	197	190	CAAAGTCT		AT1G55207	1	340	347	AGACTTTT																				AT4G07950	1	126	133	CGACTTTT
AT2G43620	1	110	117	AGACTTTA		AT4G24410	1	77	84	AGACTTTC		AT2G46850	1	447	440	CAAAGTCT		AT1G55270	1	28	21	AAAAGTCT																				AT4G08380	1	256	263	CGACTTTT
AT2G43630	1	300	293	TAAAGTCT		AT4G24550	1	248	241	GAAAGTCT		AT2G47015	1	347	354	AGACTTTG		AT1G55280	1	21	14	AAAAGTCT																				AT4G08455	1	78	71	AAAAGTCG
AT2G43810	1	277	270	TAAAGTCT		AT4G25640	1	197	204	AGACTTTC		AT2G47440	1	321	314	CAAAGTCT		AT1G56010	1	294	301	AGACTTTT																				AT4G08900	1	458	451	AAAAGTCG
AT2G43960	1	3	10	AGACTTTA		AT4G25660	1	295	288	GAAAGTCT		AT2G47610	1	281	288	AGACTTTG		AT1G56300	1	449	442	AAAAGTCT																				AT4G09320	1	248	255	CGACTTTT
AT2G44010	1	125	118	TAAAGTCT		AT4G26055	1	91	84	GAAAGTCT		AT2G47700	1	139	132	CAAAGTCT		AT1G56590	1	59	52	AAAAGTCT																				AT4G09340	1	327	320	AAAAGTCG
AT2G44060	1	88	81	TAAAGTCT		AT4G26200	1	445	452	AGACTTTC		AT2G48121	1	29	36	AGACTTTG		AT1G56600	1	16	23	AGACTTTT																				AT4G09360	1	345	352	CGACTTTT
AT2G44270	1	388	395	AGACTTTA		AT4G26590	1	198	191	GAAAGTCT		AT3G00330	1	293	286	CAAAGTCT		AT1G57560	1	425	418	AAAAGTCT																				AT4G09690	1	368	375	CGACTTTT
AT2G44550	1	85	78	TAAAGTCT		AT4G27370	1	35	42	AGACTTTC		AT3G00870	1	488	481	CAAAGTCT		AT1G57630	1	322	329	AGACTTTT																				AT4G09885	1	12	5	AAAAGTCG
AT2G45540	1	171	178	AGACTTTA		AT4G27840	1	419	412	GAAAGTCT		AT3G00970	1	327	320	CAAAGTCT		AT1G58170	1	265	272	AGACTTTT																				AT4G10350	1	351	344	AAAAGTCG
AT2G45910	1	36	43	AGACTTTA		AT4G27845	1	207	214	AGACTTTC		AT3G01120	1	18	25	AGACTTTG		AT1G58390	1	463	470	AGACTTTT																				AT4G10370	1	396	403	CGACTTTT
AT2G46040	1	75	82	AGACTTTA		AT4G28570	1	432	439	AGACTTTC		AT3G01175	1	369	362	CAAAGTCT		AT1G58410	1	387	394	AGACTTTT																				AT4G11370	1	217	224	CGACTTTT
AT2G46050	1	112	105	TAAAGTCT		AT4G28775	1	384	391	AGACTTTC		AT3G01905	1	295	288	CAAAGTCT		AT1G59670	1	400	393	AAAAGTCT																				AT4G11547	1	40	33	AAAAGTCG
AT2G46160	1	95	88	TAAAGTCT		AT4G28800	1	28	35	AGACTTTC		AT3G02200	1	257	250	CAAAGTCT		AT1G59790	1	416	409	AAAAGTCT																				AT4G12560	1	234	241	CGACTTTT
AT2G46690	1	111	104	TAAAGTCT		AT4G29210	1	369	376	AGACTTTC		AT3G02255	1	466	473	AGACTTTG		AT1G59833	1	465	458	AAAAGTCT																				AT4G12960	1	429	422	AAAAGTCG
AT2G47245	1	204	197	TAAAGTCT		AT4G29810	1	459	452	GAAAGTCT		AT3G02375	1	48	41	CAAAGTCT		AT1G59860	1	485	492	AGACTTTT																				AT4G13460	1	26	33	CGACTTTT
AT2G47280	1	183	176	TAAAGTCT		AT4G30000	1	324	331	AGACTTTC		AT3G02410	1	103	96	CAAAGTCT		AT1G59870	1	223	230	AGACTTTT																				AT4G14226	1	33	26	AAAAGTCG
AT2G47440	1	365	358	TAAAGTCT		AT4G30700	1	175	168	GAAAGTCT		AT3G02630	1	180	173	CAAAGTCT		AT1G60280	1	209	216	AGACTTTT																				AT4G14310	1	337	344	CGACTTTT
AT2G47485	1	28	21	TAAAGTCT		AT4G31230	1	374	367	GAAAGTCT		AT3G02673	1	453	446	CAAAGTCT		AT1G60440	1	166	159	AAAAGTCT																				AT4G14315	1	206	199	AAAAGTCG
AT2G48110	1	281	274	TAAAGTCT		AT4G31260	1	285	292	AGACTTTC		AT3G02677	1	204	211	AGACTTTG		AT1G60500	1	275	282	AGACTTTT																				AT4G14580	1	471	478	CGACTTTT
AT3G00610	1	401	394	TAAAGTCT		AT4G31351	1	496	489	GAAAGTCT		AT3G02785	1	183	190	AGACTTTG		AT1G61562	1	238	245	AGACTTTT																				AT4G15165	1	457	464	CGACTTTT
AT3G00650	1	142	149	AGACTTTA		AT4G31390	1	285	292	AGACTTTC		AT3G02825	1	311	318	AGACTTTG		AT1G61610	1	370	363	AAAAGTCT																				AT4G15345	1	179	186	CGACTTTT
AT3G00670	1	380	387	AGACTTTA		AT4G31405	1	100	93	GAAAGTCT		AT3G02905	1	379	386	AGACTTTG		AT1G61870	1	476	483	AGACTTTT																				AT4G16460	1	233	240	CGACTTTT
AT3G00900	1	223	230	AGACTTTA		AT4G31680	1	437	430	GAAAGTCT		AT3G02960	1	39	46	AGACTTTG		AT1G61910	1	366	359	AAAAGTCT																				AT4G16540	1	196	203	CGACTTTT
AT3G01255	1	266	259	TAAAGTCT		AT4G32445	1	359	366	AGACTTTC		AT3G02975	1	414	407	CAAAGTCT		AT1G62110	1	181	188	AGACTTTT																				AT4G17030	1	272	279	CGACTTTT
AT3G01285	1	490	483	TAAAGTCT		AT4G32990	1	361	368	AGACTTTC		AT3G03115	1	55	48	CAAAGTCT		AT1G62225	1	137	144	AGACTTTT																				AT4G17890	1	336	329	AAAAGTCG
AT3G01375	1	63	56	TAAAGTCT		AT4G33060	1	312	319	AGACTTTC		AT3G03215	1	278	271	CAAAGTCT		AT1G62360	1	111	118	AGACTTTT																				AT4G18630	1	146	153	CGACTTTT
AT3G01610	1	175	168	TAAAGTCT		AT4G34120	1	105	98	GAAAGTCT		AT3G03320	1	137	144	AGACTTTG		AT1G62410	1	324	317	AAAAGTCT																				AT4G18880	1	71	78	CGACTTTT
AT3G02090	1	25	32	AGACTTTA		AT4G34332	1	302	295	GAAAGTCT		AT3G03570	1	167	160	CAAAGTCT		AT1G62540	1	281	274	AAAAGTCT																				AT4G21362	1	436	429	AAAAGTCG
AT3G02150	1	17	10	TAAAGTCT		AT4G34350	1	235	242	AGACTTTC		AT3G03680	1	105	112	AGACTTTG		AT1G62840	1	439	446	AGACTTTT																				AT4G21903	1	262	269	CGACTTTT
AT3G02230	1	366	359	TAAAGTCT		AT4G35290	1	163	170	AGACTTTC		AT3G03865	1	192	199	AGACTTTG		AT1G62935	1	412	419	AGACTTTT																				AT4G22220	1	33	40	CGACTTTT
AT3G02475	1	252	259	AGACTTTA		AT4G36260	1	117	124	AGACTTTC		AT3G03955	1	191	198	AGACTTTG		AT1G63120	1	10	3	AAAAGTCT																				AT4G23205	1	478	485	CGACTTTT
AT3G02505	1	60	67	AGACTTTA		AT4G36440	1	395	402	AGACTTTC		AT3G04270	1	239	232	CAAAGTCT		AT1G63130	1	157	164	AGACTTTT																				AT4G23530	1	477	470	AAAAGTCG
AT3G02520	1	450	443	TAAAGTCT		AT4G37230	1	149	142	GAAAGTCT		AT3G04590	1	117	110	CAAAGTCT		AT1G63240	1	110	117	AGACTTTT																				AT4G24190	1	419	412	AAAAGTCG
AT3G02590	1	475	482	AGACTTTA		AT4G38405	1	88	95	AGACTTTC		AT3G04600	1	327	334	AGACTTTG		AT1G63440	1	499	492	AAAAGTCT																				AT4G25230	1	201	194	AAAAGTCG
AT3G02640	1	153	160	AGACTTTA		AT4G38460	1	338	331	GAAAGTCT		AT3G04645	1	85	92	AGACTTTG		AT1G64200	1	47	40	AAAAGTCT																				AT4G26120	1	441	434	AAAAGTCG
AT3G02645	1	459	452	TAAAGTCT		AT4G38640	1	411	418	AGACTTTC		AT3G05360	1	216	209	CAAAGTCT		AT1G64210	1	367	374	AGACTTTT																				AT4G26140	1	74	81	CGACTTTT
AT3G02840	1	213	220	AGACTTTA		AT5G00475	1	479	486	AGACTTTC		AT3G05390	1	345	352	AGACTTTG		AT1G64253	1	279	272	AAAAGTCT																				AT4G27390	1	120	113	AAAAGTCG
AT3G03020	1	61	54	TAAAGTCT		AT5G00885	1	129	122	GAAAGTCT		AT3G05775	1	280	287	AGACTTTG		AT1G64290	1	322	315	AAAAGTCT																				AT4G27400	1	389	396	CGACTTTT
AT3G03505	1	355	362	AGACTTTA		AT5G01600	1	368	361	GAAAGTCT		AT3G05810	1	23	16	CAAAGTCT		AT1G64405	1	280	273	AAAAGTCT																				AT4G27550	1	452	445	AAAAGTCG
AT3G03530	1	75	68	TAAAGTCT		AT5G01965	1	469	476	AGACTTTC		AT3G05858	1	330	323	CAAAGTCT		AT1G64520	1	43	50	AGACTTTT																				AT4G27960	1	323	330	CGACTTTT
AT3G04265	1	167	160	TAAAGTCT		AT5G02040	1	369	376	AGACTTTC		AT3G06135	1	62	55	CAAAGTCT		AT1G64570	1	168	161	AAAAGTCT																				AT4G28670	1	448	441	AAAAGTCG
AT3G04610	1	282	275	TAAAGTCT		AT5G02140	1	466	459	GAAAGTCT		AT3G06170	1	392	399	AGACTTTG		AT1G64610	1	76	69	AAAAGTCT																				AT4G28950	1	448	441	AAAAGTCG
AT3G04615	1	305	312	AGACTTTA		AT5G02365	1	244	237	GAAAGTCT		AT3G06405	1	118	111	CAAAGTCT		AT1G64633	1	63	56	AAAAGTCT																				AT4G29050	1	109	102	AAAAGTCG
AT3G04635	1	289	296	AGACTTTA		AT5G03620	1	113	106	GAAAGTCT		AT3G06935	1	449	456	AGACTTTG		AT1G64710	1	387	394	AGACTTTT																				AT4G29380	1	381	374	AAAAGTCG
AT3G04665	1	417	424	AGACTTTA		AT5G03900	1	15	8	GAAAGTCT		AT3G07555	1	442	435	CAAAGTCT		AT1G64740	1	449	456	AGACTTTT																				AT4G29910	1	352	359	CGACTTTT
AT3G04745	1	137	130	TAAAGTCT		AT5G04175	1	146	153	AGACTTTC		AT3G08075	1	405	412	AGACTTTG		AT1G65550	1	65	72	AGACTTTT																				AT4G29950	1	20	27	CGACTTTT
AT3G04810	1	40	47	AGACTTTA		AT5G04185	1	288	281	GAAAGTCT		AT3G08565	1	442	449	AGACTTTG		AT1G65700	1	128	135	AGACTTTT																				AT4G30000	1	153	146	AAAAGTCG
AT3G04830	1	28	21	TAAAGTCT		AT5G04635	1	89	96	AGACTTTC		AT3G08710	1	325	318	CAAAGTCT		AT1G66120	1	109	116	AGACTTTT																				AT4G30150	1	8	15	CGACTTTT
AT3G04920	1	343	350	AGACTTTA		AT5G04915	1	69	62	GAAAGTCT		AT3G09415	1	131	124	CAAAGTCT		AT1G66230	1	448	441	AAAAGTCT																				AT4G30250	1	264	257	AAAAGTCG
AT3G05085	1	149	142	TAAAGTCT		AT5G05113	1	124	131	AGACTTTC		AT3G09495	1	33	40	AGACTTTG		AT1G66250	1	379	386	AGACTTTT																				AT4G30330	1	127	134	CGACTTTT
AT3G05195	1	73	80	AGACTTTA		AT5G05653	1	28	35	AGACTTTC		AT3G09680	1	171	178	AGACTTTG		AT1G66360	1	417	424	AGACTTTT																				AT4G30510	1	344	351	CGACTTTT
AT3G05315	1	82	75	TAAAGTCT		AT5G05780	1	240	233	GAAAGTCT		AT3G09830	1	161	168	AGACTTTG		AT1G66440	1	381	388	AGACTTTT																				AT4G30890	1	210	217	CGACTTTT
AT3G05640	1	124	117	TAAAGTCT		AT5G05890	1	293	300	AGACTTTC		AT3G10070	1	239	246	AGACTTTG		AT1G66450	1	179	186	AGACTTTT																				AT4G30950	1	470	477	CGACTTTT
AT3G05690	1	103	110	AGACTTTA		AT5G06095	1	5	12	AGACTTTC		AT3G10595	1	280	287	AGACTTTG		AT1G66725	1	298	291	AAAAGTCT																				AT4G31410	1	362	355	AAAAGTCG
AT3G05695	1	418	411	TAAAGTCT		AT5G06105	1	270	277	AGACTTTC		AT3G11160	1	383	390	AGACTTTG		AT1G66740	1	14	21	AGACTTTT																				AT4G31510	1	456	449	AAAAGTCG
AT3G05700	1	370	377	AGACTTTA		AT5G06150	1	200	207	AGACTTTC		AT3G11620	1	451	458	AGACTTTG		AT1G66900	1	201	194	AAAAGTCT																				AT4G31715	1	169	162	AAAAGTCG
AT3G05710	1	283	276	TAAAGTCT		AT5G06285	1	103	96	GAAAGTCT		AT3G11745	1	372	379	AGACTTTG		AT1G66910	1	360	353	AAAAGTCT																				AT4G31960	1	405	412	CGACTTTT
AT3G06795	1	78	85	AGACTTTA		AT5G06990	1	163	170	AGACTTTC		AT3G12203	1	380	373	CAAAGTCT		AT1G67265	1	309	316	AGACTTTT																				AT4G32650	1	422	415	AAAAGTCG
AT3G06815	1	409	416	AGACTTTA		AT5G07590	1	234	227	GAAAGTCT		AT3G12990	1	106	113	AGACTTTG		AT1G67910	1	102	95	AAAAGTCT																				AT4G33140	1	460	467	CGACTTTT
AT3G07125	1	182	189	AGACTTTA		AT5G07635	1	319	326	AGACTTTC		AT3G13640	1	104	97	CAAAGTCT		AT1G68090	1	315	308	AAAAGTCT																				AT4G33550	1	90	97	CGACTTTT
AT3G07310	1	336	343	AGACTTTA		AT5G07705	1	162	155	GAAAGTCT		AT3G15210	1	42	49	AGACTTTG		AT1G68100	1	482	489	AGACTTTT																				AT4G33905	1	19	12	AAAAGTCG
AT3G07350	1	139	146	AGACTTTA		AT5G07980	1	373	366	GAAAGTCT		AT3G15650	1	121	114	CAAAGTCT		AT1G68480	1	127	120	AAAAGTCT																				AT4G34950	1	337	344	CGACTTTT
AT3G07425	1	11	18	AGACTTTA		AT5G08095	1	112	119	AGACTTTC		AT3G16520	1	421	414	CAAAGTCT		AT1G68526	1	409	416	AGACTTTT																				AT4G35180	1	75	68	AAAAGTCG
AT3G07490	1	322	329	AGACTTTA		AT5G08470	1	183	190	AGACTTTC		AT3G17340	1	428	421	CAAAGTCT		AT1G68905	1	473	480	AGACTTTT																				AT4G35295	1	439	432	AAAAGTCG
AT3G07515	1	219	212	TAAAGTCT		AT5G08775	1	423	430	AGACTTTC		AT3G17430	1	338	331	CAAAGTCT		AT1G69310	1	406	399	AAAAGTCT																				AT4G35785	1	354	361	CGACTTTT
AT3G07605	1	274	281	AGACTTTA		AT5G08940	1	370	377	AGACTTTC		AT3G17717	1	469	476	AGACTTTG		AT1G69500	1	32	39	AGACTTTT																				AT4G35930	1	230	223	AAAAGTCG
AT3G07680	1	362	355	TAAAGTCT		AT5G09035	1	88	81	GAAAGTCT		AT3G18020	1	406	413	AGACTTTG		AT1G69930	1	355	348	AAAAGTCT																				AT4G36060	1	203	196	AAAAGTCG
AT3G07765	1	108	101	TAAAGTCT		AT5G09135	1	89	96	AGACTTTC		AT3G18160	1	478	485	AGACTTTG		AT1G69935	1	481	474	AAAAGTCT																				AT4G36245	1	335	328	AAAAGTCG
AT3G07820	1	278	285	AGACTTTA		AT5G09375	1	118	125	AGACTTTC		AT3G18350	1	64	57	CAAAGTCT		AT1G70250	1	390	397	AGACTTTT																				AT4G36740	1	272	279	CGACTTTT
AT3G07870	1	445	438	TAAAGTCT		AT5G09400	1	437	430	GAAAGTCT		AT3G19035	1	108	101	CAAAGTCT		AT1G70420	1	221	228	AGACTTTT																				AT4G38480	1	140	133	AAAAGTCG
AT3G08360	1	220	227	AGACTTTA		AT5G09575	1	401	394	GAAAGTCT		AT3G19340	1	64	71	AGACTTTG		AT1G71140	1	453	460	AGACTTTT																				AT4G38690	1	181	188	CGACTTTT
AT3G08620	1	358	365	AGACTTTA		AT5G09980	1	265	272	AGACTTTC		AT3G19615	1	45	38	CAAAGTCT		AT1G71310	1	389	382	AAAAGTCT																				AT4G38905	1	291	284	AAAAGTCG
AT3G09240	1	176	183	AGACTTTA		AT5G10050	1	166	159	GAAAGTCT		AT3G19910	1	387	380	CAAAGTCT		AT1G71440	1	262	255	AAAAGTCT																				AT4G39270	1	146	153	CGACTTTT
AT3G09250	1	85	78	TAAAGTCT		AT5G10610	1	304	297	GAAAGTCT		AT3G20250	1	50	43	CAAAGTCT		AT1G71520	1	336	343	AGACTTTT																				AT4G39840	1	428	435	CGACTTTT
AT3G09515	1	201	194	TAAAGTCT		AT5G10830	1	385	392	AGACTTTC		AT3G20710	1	306	313	AGACTTTG		AT1G71697	1	278	285	AGACTTTT																				AT4G40065	1	366	359	AAAAGTCG
AT3G09725	1	205	212	AGACTTTA		AT5G10890	1	376	383	AGACTTTC		AT3G20780	1	1	8	AGACTTTG		AT1G71720	1	268	261	AAAAGTCT																				AT4G40070	1	5	12	CGACTTTT
AT3G09750	1	482	475	TAAAGTCT		AT5G12140	1	217	210	GAAAGTCT		AT3G21250	1	71	64	CAAAGTCT		AT1G71865	1	249	256	AGACTTTT																				AT5G00355	1	144	137	AAAAGTCG
AT3G10430	1	411	404	TAAAGTCT		AT5G13370	1	472	479	AGACTTTC		AT3G21640	1	54	47	CAAAGTCT		AT1G72140	1	415	422	AGACTTTT																				AT5G00875	1	214	207	AAAAGTCG
AT3G10660	1	423	430	AGACTTTA		AT5G14090	1	77	70	GAAAGTCT		AT3G21825	1	352	359	AGACTTTG		AT1G72230	1	308	301	AAAAGTCT																				AT5G01065	1	256	263	CGACTTTT
AT3G10745	1	460	467	AGACTTTA		AT5G14930	1	252	245	GAAAGTCT		AT3G22022	1	119	126	AGACTTTG		AT1G72645	1	145	138	AAAAGTCT																				AT5G01240	1	28	21	AAAAGTCG
AT3G10750	1	45	38	TAAAGTCT		AT5G16170	1	20	27	AGACTTTC		AT3G22220	1	269	276	AGACTTTG		AT1G72680	1	223	216	AAAAGTCT																				AT5G01570	1	488	481	AAAAGTCG
AT3G10980	1	370	377	AGACTTTA		AT5G16930	1	153	160	AGACTTTC		AT3G22230	1	68	75	AGACTTTG		AT1G72720	1	165	172	AGACTTTT																				AT5G01615	1	91	84	AAAAGTCG
AT3G11402	1	428	421	TAAAGTCT		AT5G17070	1	63	70	AGACTTTC		AT3G22310	1	56	49	CAAAGTCT		AT1G73165	1	143	136	AAAAGTCT																				AT5G02260	1	161	168	CGACTTTT
AT3G11570	1	16	9	TAAAGTCT		AT5G17520	1	193	186	GAAAGTCT		AT3G23050	1	48	41	CAAAGTCT		AT1G73210	1	416	409	AAAAGTCT																				AT5G02410	1	427	434	CGACTTTT
AT3G12140	1	328	335	AGACTTTA		AT5G17523	1	126	119	GAAAGTCT		AT3G23270	1	406	399	CAAAGTCT		AT1G73270	1	432	439	AGACTTTT																				AT5G02705	1	293	286	AAAAGTCG
AT3G12620	1	158	165	AGACTTTA		AT5G17820	1	153	146	GAAAGTCT		AT3G23290	1	494	487	CAAAGTCT		AT1G73480	1	168	175	AGACTTTT																				AT5G03055	1	234	227	AAAAGTCG
AT3G12630	1	412	405	TAAAGTCT		AT5G17960	1	296	303	AGACTTTC		AT3G23330	1	424	417	CAAAGTCT		AT1G73650	1	399	406	AGACTTTT																				AT5G03735	1	310	303	AAAAGTCG
AT3G13065	1	99	106	AGACTTTA		AT5G18730	1	3	10	AGACTTTC		AT3G23970	1	26	33	AGACTTTG		AT1G73660	1	247	254	AGACTTTT																				AT5G04290	1	499	492	AAAAGTCG
AT3G13677	1	448	455	AGACTTTA		AT5G18735	1	326	319	GAAAGTCT		AT3G24100	1	468	461	CAAAGTCT		AT1G73805	1	303	296	AAAAGTCT																				AT5G04825	1	451	444	AAAAGTCG
AT3G13980	1	93	86	TAAAGTCT		AT5G19110	1	173	180	AGACTTTC		AT3G25655	1	157	150	CAAAGTCT		AT1G74150	1	129	136	AGACTTTT																				AT5G05085	1	63	70	CGACTTTT
AT3G14070	1	381	374	TAAAGTCT		AT5G19880	1	491	484	GAAAGTCT		AT3G25740	1	5	12	AGACTTTG		AT1G74205	1	355	362	AGACTTTT																				AT5G05150	1	417	424	CGACTTTT
AT3G14380	1	147	140	TAAAGTCT		AT5G20540	1	283	276	GAAAGTCT		AT3G26210	1	440	433	CAAAGTCT		AT1G74210	1	352	345	AAAAGTCT																				AT5G05410	1	378	371	AAAAGTCG
AT3G15540	1	408	415	AGACTTTA		AT5G20790	1	500	493	GAAAGTCT		AT3G26590	1	201	194	CAAAGTCT		AT1G74360	1	447	440	AAAAGTCT																				AT5G05570	1	60	53	AAAAGTCG
AT3G15610	1	50	43	TAAAGTCT		AT5G20870	1	143	150	AGACTTTC		AT3G26742	1	53	60	AGACTTTG		AT1G74457	1	236	243	AGACTTTT																				AT5G05750	1	29	22	AAAAGTCG
AT3G15950	1	482	475	TAAAGTCT		AT5G21930	1	88	81	GAAAGTCT		AT3G27070	1	112	119	AGACTTTG		AT1G74840	1	340	333	AAAAGTCT																				AT5G05875	1	57	50	AAAAGTCG
AT3G16030	1	123	116	TAAAGTCT		AT5G22120	1	80	87	AGACTTTC		AT3G27810	1	270	263	CAAAGTCT		AT1G74900	1	465	472	AGACTTTT																				AT5G06055	1	126	119	AAAAGTCG
AT3G16370	1	156	149	TAAAGTCT		AT5G22180	1	320	313	GAAAGTCT		AT3G27850	1	480	473	CAAAGTCT		AT1G75100	1	468	461	AAAAGTCT																				AT5G06835	1	123	116	AAAAGTCG
AT3G16450	1	40	47	AGACTTTA		AT5G22190	1	224	231	AGACTTTC		AT3G28030	1	392	399	AGACTTTG		AT1G75800	1	51	58	AGACTTTT																				AT5G07025	1	479	486	CGACTTTT
AT3G16730	1	423	416	TAAAGTCT		AT5G22290	1	252	245	GAAAGTCT		AT3G28520	1	433	426	CAAAGTCT		AT1G75930	1	34	27	AAAAGTCT																				AT5G07500	1	429	436	CGACTTTT
AT3G16740	1	436	443	AGACTTTA		AT5G22760	1	182	189	AGACTTTC		AT3G28730	1	1	8	AGACTTTG		AT1G75970	1	49	42	AAAAGTCT																				AT5G07520	1	101	94	AAAAGTCG
AT3G16990	1	461	468	AGACTTTA		AT5G23900	1	144	151	AGACTTTC		AT3G28770	1	414	407	CAAAGTCT		AT1G76090	1	307	314	AGACTTTT																				AT5G07880	1	147	140	AAAAGTCG
AT3G17220	1	450	457	AGACTTTA		AT5G24200	1	165	158	GAAAGTCT		AT3G29000	1	271	264	CAAAGTCT		AT1G76400	1	11	18	AGACTTTT																				AT5G07915	1	86	93	CGACTTTT
AT3G17261	1	123	130	AGACTTTA		AT5G25450	1	137	144	AGACTTTC		AT3G29320	1	68	61	CAAAGTCT		AT1G76470	1	229	236	AGACTTTT																				AT5G07935	1	425	418	AAAAGTCG
AT3G17470	1	296	289	TAAAGTCT		AT5G26100	1	24	17	GAAAGTCT		AT3G31960	1	93	100	AGACTTTG		AT1G76940	1	476	483	AGACTTTT																				AT5G08160	1	435	442	CGACTTTT
AT3G17609	1	323	330	AGACTTTA		AT5G26770	1	116	123	AGACTTTC		AT3G32050	1	39	46	AGACTTTG		AT1G76960	1	404	397	AAAAGTCT																				AT5G08410	1	419	426	CGACTTTT
AT3G17650	1	468	461	TAAAGTCT		AT5G27043	1	46	53	AGACTTTC		AT3G42148	1	423	416	CAAAGTCT		AT1G77080	1	481	474	AAAAGTCT																				AT5G09310	1	498	491	AAAAGTCG
AT3G17800	1	332	339	AGACTTTA		AT5G27420	1	45	52	AGACTTTC		AT3G42557	1	450	443	CAAAGTCT		AT1G77460	1	106	99	AAAAGTCT																				AT5G09435	1	452	445	AAAAGTCG
AT3G18440	1	163	170	AGACTTTA		AT5G27450	1	304	297	GAAAGTCT		AT3G42565	1	477	484	AGACTTTG		AT1G77930	1	189	182	AAAAGTCT																				AT5G09710	1	463	470	CGACTTTT
AT3G18520	1	266	259	TAAAGTCT		AT5G27970	1	95	102	AGACTTTC		AT3G44180	1	129	122	CAAAGTCT		AT1G77990	1	338	331	AAAAGTCT																				AT5G09711	1	464	471	CGACTTTT
AT3G19390	1	83	76	TAAAGTCT		AT5G28920	1	409	416	AGACTTTC		AT3G44245	1	409	402	CAAAGTCT		AT1G78040	1	347	340	AAAAGTCT																				AT5G09850	1	462	455	AAAAGTCG
AT3G19508	1	49	56	AGACTTTA		AT5G37352	1	101	94	GAAAGTCT		AT3G44274	1	137	144	AGACTTTG		AT1G78140	1	19	26	AGACTTTT																				AT5G09945	1	448	455	CGACTTTT
AT3G19760	1	320	313	TAAAGTCT		AT5G38190	1	328	321	GAAAGTCT		AT3G44428	1	142	135	CAAAGTCT		AT1G78150	1	360	353	AAAAGTCT																				AT5G09950	1	250	257	CGACTTTT
AT3G20140	1	220	227	AGACTTTA		AT5G38275	1	134	127	GAAAGTCT		AT3G44430	1	328	335	AGACTTTG		AT1G78320	1	213	206	AAAAGTCT																				AT5G09960	1	400	393	AAAAGTCG
AT3G20155	1	223	230	AGACTTTA		AT5G38440	1	153	146	GAAAGTCT		AT3G44735	1	415	422	AGACTTTG		AT1G78410	1	223	216	AAAAGTCT																				AT5G10160	1	46	53	CGACTTTT
AT3G20290	1	344	337	TAAAGTCT		AT5G38710	1	150	157	AGACTTTC		AT3G44810	1	414	407	CAAAGTCT		AT1G78590	1	468	475	AGACTTTT																				AT5G10470	1	150	143	AAAAGTCG
AT3G20978	1	115	108	TAAAGTCT		AT5G38900	1	185	178	GAAAGTCT		AT3G45040	1	373	366	CAAAGTCT		AT1G78915	1	280	287	AGACTTTT																				AT5G10730	1	63	70	CGACTTTT
AT3G20980	1	263	270	AGACTTTA		AT5G39010	1	468	475	AGACTTTC		AT3G45750	1	307	314	AGACTTTG		AT1G79080	1	268	261	AAAAGTCT																				AT5G10860	1	461	454	AAAAGTCG
AT3G21080	1	315	322	AGACTTTA		AT5G39785	1	203	210	AGACTTTC		AT3G46150	1	237	244	AGACTTTG		AT1G79130	1	237	230	AAAAGTCT																				AT5G11140	1	229	236	CGACTTTT
AT3G21500	1	108	101	TAAAGTCT		AT5G39990	1	334	327	GAAAGTCT		AT3G46186	1	70	63	CAAAGTCT		AT1G79960	1	495	488	AAAAGTCT																				AT5G11460	1	69	76	CGACTTTT
AT3G21850	1	354	361	AGACTTTA		AT5G40945	1	9	2	GAAAGTCT		AT3G46290	1	395	402	AGACTTTG		AT1G80030	1	487	494	AGACTTTT																				AT5G11690	1	209	202	AAAAGTCG
AT3G21860	1	484	491	AGACTTTA		AT5G41471	1	352	359	AGACTTTC		AT3G46620	1	239	232	CAAAGTCT		AT1G80280	1	488	495	AGACTTTT																				AT5G11940	1	358	351	AAAAGTCG
AT3G22270	1	102	95	TAAAGTCT		AT5G41550	1	478	485	AGACTTTC		AT3G46740	1	166	159	CAAAGTCT		AT1G80680	1	298	305	AGACTTTT																				AT5G13000	1	249	256	CGACTTTT
AT3G22421	1	221	214	TAAAGTCT		AT5G42110	1	223	216	GAAAGTCT		AT3G47040	1	50	43	CAAAGTCT		AT1G80870	1	320	313	AAAAGTCT																				AT5G13380	1	142	149	CGACTTTT
AT3G22425	1	198	205	AGACTTTA		AT5G42680	1	191	184	GAAAGTCT		AT3G47070	1	426	433	AGACTTTG		AT2G00370	1	69	76	AGACTTTT																				AT5G13390	1	335	328	AAAAGTCG
AT3G22890	1	296	289	TAAAGTCT		AT5G43420	1	142	135	GAAAGTCT		AT3G47600	1	125	118	CAAAGTCT		AT2G00570	1	34	27	AAAAGTCT																				AT5G13580	1	182	175	AAAAGTCG
AT3G24460	1	256	249	TAAAGTCT		AT5G44120	1	105	112	AGACTTTC		AT3G48195	1	125	118	CAAAGTCT		AT2G00610	1	353	346	AAAAGTCT																				AT5G13800	1	90	83	AAAAGTCG
AT3G24513	1	47	40	TAAAGTCT		AT5G44270	1	41	34	GAAAGTCT		AT3G48240	1	117	124	AGACTTTG		AT2G00770	1	479	486	AGACTTTT																				AT5G14150	1	168	161	AAAAGTCG
AT3G24690	1	449	442	TAAAGTCT		AT5G44300	1	357	350	GAAAGTCT		AT3G48440	1	57	50	CAAAGTCT		AT2G00790	1	337	344	AGACTTTT																				AT5G14160	1	489	496	CGACTTTT
AT3G25882	1	209	202	TAAAGTCT		AT5G44910	1	488	481	GAAAGTCT		AT3G49601	1	103	110	AGACTTTG		AT2G00850	1	219	212	AAAAGTCT																				AT5G14620	1	484	491	CGACTTTT
AT3G26150	1	358	351	TAAAGTCT		AT5G44973	1	368	375	AGACTTTC		AT3G50940	1	329	336	AGACTTTG		AT2G01310	1	18	11	AAAAGTCT																				AT5G14800	1	401	408	CGACTTTT
AT3G26237	1	274	267	TAAAGTCT		AT5G45320	1	464	471	AGACTTTC		AT3G50960	1	177	184	AGACTTTG		AT2G01870	1	460	467	AGACTTTT																				AT5G15390	1	493	500	CGACTTTT
AT3G26540	1	487	480	TAAAGTCT		AT5G45520	1	345	352	AGACTTTC		AT3G51090	1	290	297	AGACTTTG		AT2G01918	1	327	334	AGACTTTT																				AT5G16460	1	450	457	CGACTTTT
AT3G26620	1	301	294	TAAAGTCT		AT5G46570	1	361	354	GAAAGTCT		AT3G51740	1	179	186	AGACTTTG		AT2G01920	1	433	426	AAAAGTCT																				AT5G16520	1	243	250	CGACTTTT
AT3G26660	1	311	304	TAAAGTCT		AT5G46660	1	151	158	AGACTTTC		AT3G52930	1	223	230	AGACTTTG		AT2G02290	1	455	448	AAAAGTCT																				AT5G17040	1	438	431	AAAAGTCG
AT3G26710	1	252	245	TAAAGTCT		AT5G48560	1	383	390	AGACTTTC		AT3G53430	1	113	106	CAAAGTCT		AT2G02590	1	273	280	AGACTTTT																				AT5G17750	1	494	487	AAAAGTCG
AT3G26720	1	435	428	TAAAGTCT		AT5G48590	1	404	411	AGACTTTC		AT3G53450	1	216	209	CAAAGTCT		AT2G02680	1	196	203	AGACTTTT																				AT5G19010	1	382	375	AAAAGTCG
AT3G26750	1	238	245	AGACTTTA		AT5G48930	1	159	166	AGACTTTC		AT3G53570	1	362	369	AGACTTTG		AT2G02750	1	224	217	AAAAGTCT																				AT5G19480	1	434	427	AAAAGTCG
AT3G26775	1	179	186	AGACTTTA		AT5G49580	1	139	146	AGACTTTC		AT3G53710	1	19	26	AGACTTTG		AT2G03020	1	329	322	AAAAGTCT																				AT5G19560	1	429	422	AAAAGTCG
AT3G26980	1	477	470	TAAAGTCT		AT5G50830	1	209	216	AGACTTTC		AT3G53770	1	330	323	CAAAGTCT		AT2G03410	1	193	200	AGACTTTT																				AT5G19660	1	498	491	AAAAGTCG
AT3G27010	1	421	414	TAAAGTCT		AT5G50995	1	290	297	AGACTTTC		AT3G53800	1	282	289	AGACTTTG		AT2G03822	1	408	415	AGACTTTT																				AT5G19670	1	356	363	CGACTTTT
AT3G27530	1	336	329	TAAAGTCT		AT5G51600	1	262	255	GAAAGTCT		AT3G54210	1	423	416	CAAAGTCT		AT2G03910	1	116	123	AGACTTTT																				AT5G22310	1	191	198	CGACTTTT
AT3G27785	1	422	415	TAAAGTCT		AT5G52145	1	31	24	GAAAGTCT		AT3G54420	1	20	27	AGACTTTG		AT2G03931	1	375	382	AGACTTTT																				AT5G22530	1	69	76	CGACTTTT
AT3G27860	1	124	117	TAAAGTCT		AT5G53110	1	15	8	GAAAGTCT		AT3G54460	1	236	229	CAAAGTCT		AT2G03958	1	390	397	AGACTTTT																				AT5G23050	1	62	55	AAAAGTCG
AT3G28030	1	417	424	AGACTTTA		AT5G53670	1	69	76	AGACTTTC		AT3G54925	1	160	167	AGACTTTG		AT2G04845	1	286	293	AGACTTTT																				AT5G23400	1	162	155	AAAAGTCG
AT3G28140	1	38	31	TAAAGTCT		AT5G53710	1	309	316	AGACTTTC		AT3G55258	1	134	141	AGACTTTG		AT2G04875	1	324	331	AGACTTTT																				AT5G24270	1	236	243	CGACTTTT
AT3G28291	1	421	428	AGACTTTA		AT5G53870	1	496	489	GAAAGTCT		AT3G55260	1	241	234	CAAAGTCT		AT2G05171	1	240	233	AAAAGTCT																				AT5G25180	1	340	333	AAAAGTCG
AT3G28940	1	2	9	AGACTTTA		AT5G53980	1	372	365	GAAAGTCT		AT3G55850	1	434	441	AGACTTTG		AT2G05325	1	77	84	AGACTTTT																				AT5G25590	1	251	258	CGACTTTT
AT3G29080	1	278	285	AGACTTTA		AT5G54140	1	427	434	AGACTTTC		AT3G56460	1	134	127	CAAAGTCT		AT2G05375	1	166	173	AGACTTTT																				AT5G26720	1	477	470	AAAAGTCG
AT3G30525	1	447	454	AGACTTTA		AT5G54190	1	30	23	GAAAGTCT		AT3G58050	1	196	203	AGACTTTG		AT2G05410	1	452	459	AGACTTTT																				AT5G26800	1	260	267	CGACTTTT
AT3G32090	1	437	444	AGACTTTA		AT5G55150	1	271	264	GAAAGTCT		AT3G58780	1	405	412	AGACTTTG		AT2G06005	1	289	296	AGACTTTT																				AT5G26920	1	241	248	CGACTTTT
AT3G43630	1	321	314	TAAAGTCT		AT5G55310	1	231	224	GAAAGTCT		AT3G58850	1	357	350	CAAAGTCT		AT2G06185	1	324	317	AAAAGTCT																				AT5G28290	1	304	311	CGACTTTT
AT3G44480	1	132	139	AGACTTTA		AT5G55720	1	19	12	GAAAGTCT		AT3G58940	1	291	298	AGACTTTG		AT2G06562	1	312	319	AGACTTTT																				AT5G28360	1	53	60	CGACTTTT
AT3G44670	1	132	139	AGACTTTA		AT5G56730	1	62	55	GAAAGTCT		AT3G59460	1	93	86	CAAAGTCT		AT2G07165	1	345	352	AGACTTTT																				AT5G35950	1	203	196	AAAAGTCG
AT3G44700	1	84	77	TAAAGTCT		AT5G56990	1	9	16	AGACTTTC		AT3G60760	1	269	262	CAAAGTCT		AT2G07225	1	396	403	AGACTTTT																				AT5G36185	1	440	447	CGACTTTT
AT3G44735	1	390	397	AGACTTTA		AT5G57350	1	225	232	AGACTTTC		AT3G60980	1	266	273	AGACTTTG		AT2G07485	1	196	189	AAAAGTCT																				AT5G36920	1	372	365	AAAAGTCG
AT3G45060	1	370	377	AGACTTTA		AT5G57700	1	10	17	AGACTTTC		AT3G61510	1	174	167	CAAAGTCT		AT2G07696	1	283	290	AGACTTTT																				AT5G37840	1	379	386	CGACTTTT
AT3G45555	1	327	320	TAAAGTCT		AT5G57780	1	79	72	GAAAGTCT		AT3G61545	1	171	178	AGACTTTG		AT2G07698	1	457	464	AGACTTTT																				AT5G38360	1	48	41	AAAAGTCG
AT3G45673	1	340	347	AGACTTTA		AT5G58960	1	153	146	GAAAGTCT		AT3G61560	1	256	263	AGACTTTG		AT2G07713	1	381	374	AAAAGTCT																				AT5G39470	1	193	200	CGACTTTT
AT3G45860	1	200	193	TAAAGTCT		AT5G60290	1	430	423	GAAAGTCT		AT3G61825	1	204	211	AGACTTTG		AT2G07718	1	482	489	AGACTTTT																				AT5G40070	1	277	270	AAAAGTCG
AT3G45870	1	30	37	AGACTTTA		AT5G61550	1	396	389	GAAAGTCT		AT3G61950	1	450	443	CAAAGTCT		AT2G07752	1	376	383	AGACTTTT																				AT5G40275	1	257	264	CGACTTTT
AT3G46186	1	299	306	AGACTTTA		AT5G62550	1	146	153	AGACTTTC		AT3G62970	1	72	79	AGACTTTG		AT2G07753	1	489	496	AGACTTTT																				AT5G40690	1	375	368	AAAAGTCG
AT3G46190	1	247	254	AGACTTTA		AT5G63270	1	239	246	AGACTTTC		AT4G00342	1	306	313	AGACTTTG		AT2G07758	1	340	347	AGACTTTT																				AT5G41640	1	100	93	AAAAGTCG
AT3G46760	1	379	386	AGACTTTA		AT5G64260	1	383	390	AGACTTTC		AT4G00400	1	296	289	CAAAGTCT		AT2G07761	1	489	496	AGACTTTT																				AT5G41750	1	169	176	CGACTTTT
AT3G46900	1	109	116	AGACTTTA		AT5G65490	1	102	95	GAAAGTCT		AT4G00700	1	18	11	CAAAGTCT		AT2G07762	1	253	260	AGACTTTT																				AT5G41905	1	263	270	CGACTTTT
AT3G46980	1	285	278	TAAAGTCT		AT5G66460	1	17	10	GAAAGTCT		AT4G01440	1	467	460	CAAAGTCT		AT2G07794	1	150	157	AGACTTTT																				AT5G42880	1	362	369	CGACTTTT
AT3G47470	1	312	319	AGACTTTA		AT5G66610	1	196	203	AGACTTTC		AT4G01460	1	182	175	CAAAGTCT		AT2G07860	1	425	432	AGACTTTT																				AT5G43695	1	293	300	CGACTTTT
AT3G47870	1	292	285	TAAAGTCT		AT5G67090	1	283	276	GAAAGTCT		AT4G01940	1	343	336	CAAAGTCT		AT2G08015	1	145	152	AGACTTTT																				AT5G44300	1	272	265	AAAAGTCG
AT3G47920	1	58	65	AGACTTTA		AT5G67100	1	157	164	AGACTTTC		AT4G02020	1	306	313	AGACTTTG		AT2G08305	1	414	421	AGACTTTT																				AT5G44990	1	243	236	AAAAGTCG
AT3G48750	1	48	55	AGACTTTA		AT5G67310	1	245	238	GAAAGTCT		AT4G02610	1	368	375	AGACTTTG		AT2G08445	1	8	15	AGACTTTT																				AT5G45455	1	127	120	AAAAGTCG
AT3G49070	1	224	231	AGACTTTA		AT5G67385	1	478	471	GAAAGTCT		AT4G02670	1	210	203	CAAAGTCT		AT2G08495	1	269	276	AGACTTTT																				AT5G46140	1	240	247	CGACTTTT
AT3G49110	1	94	87	TAAAGTCT		AT5G67420	1	30	23	GAAAGTCT		AT4G02965	1	140	147	AGACTTTG		AT2G08550	1	181	188	AGACTTTT																				AT5G46730	1	372	365	AAAAGTCG
AT3G49260	1	487	494	AGACTTTA								AT4G03330	1	348	355	AGACTTTG		AT2G08690	1	464	457	AAAAGTCT																				AT5G47818	1	26	33	CGACTTTT
AT3G49740	1	470	463	TAAAGTCT								AT4G03400	1	294	301	AGACTTTG		AT2G08775	1	466	459	AAAAGTCT																				AT5G48200	1	403	410	CGACTTTT
AT3G50140	1	404	397	TAAAGTCT								AT4G03455	1	34	27	CAAAGTCT		AT2G08935	1	40	33	AAAAGTCT																				AT5G48320	1	240	233	AAAAGTCG
AT3G50880	1	50	57	AGACTTTA								AT4G04065	1	419	426	AGACTTTG		AT2G09020	1	153	160	AGACTTTT																				AT5G48905	1	25	18	AAAAGTCG
AT3G51140	1	413	420	AGACTTTA								AT4G04235	1	354	347	CAAAGTCT		AT2G09205	1	67	74	AGACTTTT																				AT5G49800	1	305	298	AAAAGTCG
AT3G51350	1	25	32	AGACTTTA								AT4G04435	1	121	114	CAAAGTCT		AT2G09510	1	427	420	AAAAGTCT																				AT5G50345	1	340	347	CGACTTTT
AT3G51880	1	356	349	TAAAGTCT								AT4G04940	1	259	266	AGACTTTG		AT2G09605	1	211	218	AGACTTTT																				AT5G50805	1	149	156	CGACTTTT
AT3G52150	1	169	176	AGACTTTA								AT4G05065	1	420	413	CAAAGTCT		AT2G09710	1	465	472	AGACTTTT																				AT5G52355	1	249	242	AAAAGTCG
AT3G52200	1	297	304	AGACTTTA								AT4G05076	1	418	411	CAAAGTCT		AT2G09715	1	447	440	AAAAGTCT																				AT5G52410	1	236	243	CGACTTTT
AT3G52590	1	45	38	TAAAGTCT								AT4G05080	1	146	153	AGACTTTG		AT2G09775	1	214	221	AGACTTTT																				AT5G53170	1	160	153	AAAAGTCG
AT3G52830	1	247	254	AGACTTTA								AT4G05210	1	275	268	CAAAGTCT		AT2G12230	1	94	101	AGACTTTT																				AT5G53540	1	421	428	CGACTTTT
AT3G53403	1	417	410	TAAAGTCT								AT4G05245	1	222	229	AGACTTTG		AT2G12880	1	371	378	AGACTTTT																				AT5G53710	1	246	239	AAAAGTCG
AT3G53420	1	105	98	TAAAGTCT								AT4G05495	1	48	55	AGACTTTG		AT2G13115	1	305	298	AAAAGTCT																				AT5G54060	1	263	270	CGACTTTT
AT3G53530	1	255	248	TAAAGTCT								AT4G05975	1	56	63	AGACTTTG		AT2G13463	1	404	397	AAAAGTCT																				AT5G54062	1	342	335	AAAAGTCG
AT3G53960	1	391	398	AGACTTTA								AT4G06130	1	167	160	CAAAGTCT		AT2G13540	1	414	407	AAAAGTCT																				AT5G54600	1	21	14	AAAAGTCG
AT3G54270	1	48	55	AGACTTTA								AT4G06430	1	345	338	CAAAGTCT		AT2G13660	1	351	358	AGACTTTT																				AT5G54960	1	248	241	AAAAGTCG
AT3G54810	1	414	407	TAAAGTCT								AT4G06440	1	340	333	CAAAGTCT		AT2G14095	1	124	117	AAAAGTCT																				AT5G55480	1	470	463	AAAAGTCG
AT3G55070	1	150	157	AGACTTTA								AT4G06850	1	53	60	AGACTTTG		AT2G14390	1	33	26	AAAAGTCT																				AT5G55540	1	59	66	CGACTTTT
AT3G55350	1	252	245	TAAAGTCT								AT4G06980	1	123	130	AGACTTTG		AT2G14440	1	442	449	AGACTTTT																				AT5G56650	1	193	200	CGACTTTT
AT3G55520	1	49	56	AGACTTTA								AT4G07190	1	392	399	AGACTTTG		AT2G14510	1	481	488	AGACTTTT																				AT5G56795	1	439	446	CGACTTTT
AT3G55935	1	305	298	TAAAGTCT								AT4G07868	1	99	106	AGACTTTG		AT2G14850	1	290	297	AGACTTTT																				AT5G56800	1	264	257	AAAAGTCG
AT3G55940	1	43	50	AGACTTTA								AT4G09020	1	4	11	AGACTTTG		AT2G14935	1	8	1	AAAAGTCT																				AT5G57000	1	246	239	AAAAGTCG
AT3G56060	1	393	386	TAAAGTCT								AT4G09235	1	289	282	CAAAGTCT		AT2G15013	1	140	133	AAAAGTCT																				AT5G58010	1	446	453	CGACTTTT
AT3G56580	1	441	448	AGACTTTA								AT4G09435	1	184	177	CAAAGTCT		AT2G15014	1	118	111	AAAAGTCT																				AT5G58020	1	74	67	AAAAGTCG
AT3G56825	1	441	448	AGACTTTA								AT4G09440	1	361	368	AGACTTTG		AT2G15015	1	119	112	AAAAGTCT																				AT5G59130	1	266	259	AAAAGTCG
AT3G57580	1	133	126	TAAAGTCT								AT4G09450	1	112	105	CAAAGTCT		AT2G15017	1	138	131	AAAAGTCT																				AT5G59385	1	255	262	CGACTTTT
AT3G57730	1	31	38	AGACTTTA								AT4G09490	1	222	215	CAAAGTCT		AT2G15325	1	149	142	AAAAGTCT																				AT5G59480	1	352	345	AAAAGTCG
AT3G57740	1	84	77	TAAAGTCT								AT4G09635	1	136	143	AGACTTTG		AT2G15370	1	461	454	AAAAGTCT																				AT5G59760	1	431	438	CGACTTTT
AT3G58170	1	190	197	AGACTTTA								AT4G09815	1	471	478	AGACTTTG		AT2G15390	1	426	433	AGACTTTT																				AT5G59945	1	413	406	AAAAGTCG
AT3G58460	1	167	160	TAAAGTCT								AT4G09955	1	147	140	CAAAGTCT		AT2G15400	1	349	342	AAAAGTCT																				AT5G60130	1	488	481	AAAAGTCG
AT3G58540	1	238	231	TAAAGTCT								AT4G10603	1	70	63	CAAAGTCT		AT2G15535	1	418	425	AGACTTTT																				AT5G60710	1	441	434	AAAAGTCG
AT3G58650	1	162	155	TAAAGTCT								AT4G10770	1	365	372	AGACTTTG		AT2G15850	1	243	250	AGACTTTT																				AT5G61920	1	341	334	AAAAGTCG
AT3G59370	1	240	247	AGACTTTA								AT4G11000	1	468	461	CAAAGTCT		AT2G16940	1	49	56	AGACTTTT																				AT5G61990	1	1	8	CGACTTTT
AT3G59380	1	253	260	AGACTTTA								AT4G11550	1	225	232	AGACTTTG		AT2G17265	1	164	171	AGACTTTT																				AT5G62180	1	456	463	CGACTTTT
AT3G59440	1	199	206	AGACTTTA								AT4G12115	1	390	383	CAAAGTCT		AT2G17740	1	279	286	AGACTTTT																				AT5G62290	1	164	171	CGACTTTT
AT3G60200	1	164	171	AGACTTTA								AT4G12430	1	443	436	CAAAGTCT		AT2G17890	1	477	470	AAAAGTCT																				AT5G62740	1	270	277	CGACTTTT
AT3G60260	1	154	161	AGACTTTA								AT4G13060	1	448	441	CAAAGTCT		AT2G17970	1	254	261	AGACTTTT																				AT5G63130	1	437	444	CGACTTTT
AT3G60360	1	122	115	TAAAGTCT								AT4G13095	1	412	405	CAAAGTCT		AT2G17990	1	364	357	AAAAGTCT																				AT5G63260	1	191	184	AAAAGTCG
AT3G60410	1	391	384	TAAAGTCT								AT4G13262	1	153	160	AGACTTTG		AT2G18042	1	416	409	AAAAGTCT																				AT5G64430	1	402	409	CGACTTTT
AT3G60500	1	18	11	TAAAGTCT								AT4G13500	1	361	354	CAAAGTCT		AT2G18196	1	177	170	AAAAGTCT																				AT5G65440	1	497	490	AAAAGTCG
AT3G60760	1	109	116	AGACTTTA								AT4G13510	1	391	398	AGACTTTG		AT2G18680	1	247	254	AGACTTTT																				AT5G66510	1	73	66	AAAAGTCG
AT3G61170	1	338	331	TAAAGTCT								AT4G14040	1	438	431	CAAAGTCT		AT2G18690	1	369	376	AGACTTTT																				AT5G66675	1	130	137	CGACTTTT
AT3G61820	1	347	340	TAAAGTCT								AT4G14290	1	298	305	AGACTTTG		AT2G18740	1	298	291	AAAAGTCT																				AT5G67640	1	369	376	CGACTTTT
AT3G61920	1	124	117	TAAAGTCT								AT4G14365	1	447	440	CAAAGTCT		AT2G18950	1	497	490	AAAAGTCT
AT4G00467	1	469	462	TAAAGTCT								AT4G14390	1	355	348	CAAAGTCT		AT2G19150	1	292	285	AAAAGTCT
AT4G00900	1	252	245	TAAAGTCT								AT4G14605	1	391	398	AGACTTTG		AT2G19572	1	465	472	AGACTTTT
AT4G00905	1	149	156	AGACTTTA								AT4G14760	1	224	217	CAAAGTCT		AT2G19720	1	471	464	AAAAGTCT
AT4G00985	1	3	10	AGACTTTA								AT4G14905	1	211	218	AGACTTTG		AT2G19730	1	440	447	AGACTTTT
AT4G01290	1	238	231	TAAAGTCT								AT4G15010	1	75	82	AGACTTTG		AT2G19810	1	361	354	AAAAGTCT
AT4G02530	1	426	419	TAAAGTCT								AT4G15025	1	422	429	AGACTTTG		AT2G19900	1	50	43	AAAAGTCT
AT4G02590	1	319	326	AGACTTTA								AT4G15775	1	387	380	CAAAGTCT		AT2G19950	1	268	261	AAAAGTCT
AT4G03485	1	137	130	TAAAGTCT								AT4G16180	1	85	92	AGACTTTG		AT2G20100	1	13	6	AAAAGTCT
AT4G03815	1	47	40	TAAAGTCT								AT4G16555	1	345	338	CAAAGTCT		AT2G20150	1	215	208	AAAAGTCT
AT4G04015	1	69	62	TAAAGTCT								AT4G16800	1	252	245	CAAAGTCT		AT2G20360	1	221	214	AAAAGTCT
AT4G04075	1	295	288	TAAAGTCT								AT4G16880	1	283	290	AGACTTTG		AT2G20562	1	454	447	AAAAGTCT
AT4G04195	1	205	212	AGACTTTA								AT4G16920	1	185	178	CAAAGTCT		AT2G20720	1	323	330	AGACTTTT
AT4G04215	1	179	172	TAAAGTCT								AT4G17215	1	310	317	AGACTTTG		AT2G20770	1	406	413	AGACTTTT
AT4G04221	1	78	85	AGACTTTA								AT4G18360	1	188	181	CAAAGTCT		AT2G20820	1	261	268	AGACTTTT
AT4G04565	1	59	52	TAAAGTCT								AT4G18830	1	446	439	CAAAGTCT		AT2G21340	1	410	417	AGACTTTT
AT4G04625	1	147	140	TAAAGTCT								AT4G19720	1	407	414	AGACTTTG		AT2G21500	1	485	492	AGACTTTT
AT4G04710	1	236	229	TAAAGTCT								AT4G19910	1	315	322	AGACTTTG		AT2G21630	1	416	423	AGACTTTT
AT4G04740	1	69	62	TAAAGTCT								AT4G19920	1	34	41	AGACTTTG		AT2G21900	1	404	411	AGACTTTT
AT4G04815	1	67	74	AGACTTTA								AT4G20040	1	253	246	CAAAGTCT		AT2G22250	1	341	334	AAAAGTCT
AT4G05650	1	184	191	AGACTTTA								AT4G20080	1	405	398	CAAAGTCT		AT2G22620	1	265	258	AAAAGTCT
AT4G06225	1	442	449	AGACTTTA								AT4G20100	1	119	126	AGACTTTG		AT2G22830	1	492	485	AAAAGTCT
AT4G06240	1	164	171	AGACTTTA								AT4G21410	1	328	335	AGACTTTG		AT2G22942	1	442	435	AAAAGTCT
AT4G06375	1	258	251	TAAAGTCT								AT4G21840	1	236	229	CAAAGTCT		AT2G23210	1	489	482	AAAAGTCT
AT4G06790	1	436	429	TAAAGTCT								AT4G21970	1	21	14	CAAAGTCT		AT2G23270	1	204	197	AAAAGTCT
AT4G07000	1	237	244	AGACTTTA								AT4G22080	1	475	482	AGACTTTG		AT2G23320	1	464	457	AAAAGTCT
AT4G07050	1	469	476	AGACTTTA								AT4G22090	1	364	357	CAAAGTCT		AT2G23540	1	408	415	AGACTTTT
AT4G07655	1	24	17	TAAAGTCT								AT4G22100	1	119	126	AGACTTTG		AT2G23680	1	367	374	AGACTTTT
AT4G07699	1	355	348	TAAAGTCT								AT4G22310	1	382	375	CAAAGTCT		AT2G23790	1	209	202	AAAAGTCT
AT4G07720	1	323	330	AGACTTTA								AT4G22350	1	73	66	CAAAGTCT		AT2G23830	1	145	138	AAAAGTCT
AT4G07825	1	357	350	TAAAGTCT								AT4G22505	1	204	211	AGACTTTG		AT2G24300	1	80	87	AGACTTTT
AT4G08075	1	140	147	AGACTTTA								AT4G23130	1	239	232	CAAAGTCT		AT2G24545	1	272	279	AGACTTTT
AT4G08235	1	334	327	TAAAGTCT								AT4G23170	1	348	355	AGACTTTG		AT2G25015	1	416	409	AAAAGTCT
AT4G08770	1	362	369	AGACTTTA								AT4G23220	1	144	151	AGACTTTG		AT2G25040	1	254	261	AGACTTTT
AT4G08780	1	312	319	AGACTTTA								AT4G23540	1	213	206	CAAAGTCT		AT2G25270	1	431	424	AAAAGTCT
AT4G09075	1	258	251	TAAAGTCT								AT4G23680	1	288	281	CAAAGTCT		AT2G25295	1	2	9	AGACTTTT
AT4G09120	1	104	97	TAAAGTCT								AT4G24110	1	270	263	CAAAGTCT		AT2G25340	1	341	334	AAAAGTCT
AT4G09130	1	270	263	TAAAGTCT								AT4G24565	1	46	53	AGACTTTG		AT2G25390	1	349	356	AGACTTTT
AT4G09510	1	142	135	TAAAGTCT								AT4G25160	1	336	329	CAAAGTCT		AT2G25400	1	31	24	AAAAGTCT
AT4G09575	1	410	417	AGACTTTA								AT4G25340	1	477	470	CAAAGTCT		AT2G25510	1	454	461	AGACTTTT
AT4G09750	1	30	37	AGACTTTA								AT4G25670	1	82	75	CAAAGTCT		AT2G25670	1	28	35	AGACTTTT
AT4G09945	1	239	246	AGACTTTA								AT4G25680	1	37	44	AGACTTTG		AT2G25790	1	423	416	AAAAGTCT
AT4G10420	1	73	80	AGACTTTA								AT4G26485	1	489	482	CAAAGTCT		AT2G26120	1	341	348	AGACTTTT
AT4G10860	1	461	454	TAAAGTCT								AT4G26510	1	93	86	CAAAGTCT		AT2G26440	1	412	405	AAAAGTCT
AT4G10870	1	388	381	TAAAGTCT								AT4G26620	1	34	41	AGACTTTG		AT2G27210	1	34	27	AAAAGTCT
AT4G10880	1	395	388	TAAAGTCT								AT4G26980	1	82	75	CAAAGTCT		AT2G27820	1	276	283	AGACTTTT
AT4G11750	1	464	457	TAAAGTCT								AT4G27110	1	184	177	CAAAGTCT		AT2G28190	1	436	429	AAAAGTCT
AT4G12270	1	71	64	TAAAGTCT								AT4G27590	1	367	360	CAAAGTCT		AT2G28426	1	126	133	AGACTTTT
AT4G12940	1	109	116	AGACTTTA								AT4G28150	1	488	495	AGACTTTG		AT2G28510	1	311	318	AGACTTTT
AT4G14135	1	361	368	AGACTTTA								AT4G28160	1	395	402	AGACTTTG		AT2G28605	1	84	91	AGACTTTT
AT4G14385	1	21	14	TAAAGTCT								AT4G28362	1	171	178	AGACTTTG		AT2G29263	1	4	11	AGACTTTT
AT4G14390	1	323	330	AGACTTTA								AT4G29285	1	423	416	CAAAGTCT		AT2G29430	1	424	431	AGACTTTT
AT4G15053	1	234	227	TAAAGTCT								AT4G29570	1	21	14	CAAAGTCT		AT2G29640	1	407	400	AAAAGTCT
AT4G15110	1	257	264	AGACTTTA								AT4G29820	1	360	367	AGACTTTG		AT2G29990	1	330	337	AGACTTTT
AT4G15140	1	353	346	TAAAGTCT								AT4G30190	1	278	271	CAAAGTCT		AT2G30060	1	270	277	AGACTTTT
AT4G15345	1	337	344	AGACTTTA								AT4G30370	1	475	482	AGACTTTG		AT2G30260	1	408	415	AGACTTTT
AT4G15400	1	472	479	AGACTTTA								AT4G30580	1	96	89	CAAAGTCT		AT2G30550	1	49	56	AGACTTTT
AT4G15760	1	188	181	TAAAGTCT								AT4G30630	1	182	175	CAAAGTCT		AT2G30980	1	380	387	AGACTTTT
AT4G15800	1	444	451	AGACTTTA								AT4G30660	1	213	206	CAAAGTCT		AT2G30984	1	287	294	AGACTTTT
AT4G16240	1	97	90	TAAAGTCT								AT4G30750	1	364	371	AGACTTTG		AT2G30985	1	265	258	AAAAGTCT
AT4G16475	1	22	29	AGACTTTA								AT4G31100	1	373	380	AGACTTTG		AT2G31320	1	486	493	AGACTTTT
AT4G17615	1	142	149	AGACTTTA								AT4G31860	1	394	401	AGACTTTG		AT2G31432	1	35	28	AAAAGTCT
AT4G17740	1	318	311	TAAAGTCT								AT4G31877	1	380	373	CAAAGTCT		AT2G31440	1	401	408	AGACTTTT
AT4G17895	1	180	187	AGACTTTA								AT4G32342	1	352	359	AGACTTTG		AT2G31710	1	317	310	AAAAGTCT
AT4G18300	1	197	204	AGACTTTA								AT4G33060	1	258	265	AGACTTTG		AT2G31820	1	256	263	AGACTTTT
AT4G18630	1	161	168	AGACTTTA								AT4G33310	1	340	347	AGACTTTG		AT2G31920	1	254	247	AAAAGTCT
AT4G18780	1	15	22	AGACTTTA								AT4G33510	1	209	216	AGACTTTG		AT2G31985	1	185	192	AGACTTTT
AT4G19230	1	238	245	AGACTTTA								AT4G34035	1	207	214	AGACTTTG		AT2G32415	1	459	466	AGACTTTT
AT4G19590	1	376	369	TAAAGTCT								AT4G34419	1	33	40	AGACTTTG		AT2G32835	1	194	187	AAAAGTCT
AT4G19620	1	306	299	TAAAGTCT								AT4G34555	1	10	17	AGACTTTG		AT2G32910	1	474	481	AGACTTTT
AT4G19750	1	198	205	AGACTTTA								AT4G34670	1	389	382	CAAAGTCT		AT2G32990	1	491	484	AAAAGTCT
AT4G19940	1	108	115	AGACTTTA								AT4G34780	1	476	469	CAAAGTCT		AT2G33410	1	468	461	AAAAGTCT
AT4G21070	1	353	346	TAAAGTCT								AT4G34790	1	209	216	AGACTTTG		AT2G33420	1	160	153	AAAAGTCT
AT4G21326	1	404	411	AGACTTTA								AT4G35140	1	144	151	AGACTTTG		AT2G33720	1	205	198	AAAAGTCT
AT4G21903	1	170	163	TAAAGTCT								AT4G35350	1	445	452	AGACTTTG		AT2G34210	1	377	370	AAAAGTCT
AT4G22050	1	118	125	AGACTTTA								AT4G35790	1	117	124	AGACTTTG		AT2G34510	1	36	43	AGACTTTT
AT4G22080	1	97	90	TAAAGTCT								AT4G35840	1	235	228	CAAAGTCT		AT2G34520	1	423	416	AAAAGTCT
AT4G22400	1	51	44	TAAAGTCT								AT4G36170	1	181	174	CAAAGTCT		AT2G34530	1	266	273	AGACTTTT
AT4G22513	1	382	389	AGACTTTA								AT4G36400	1	394	387	CAAAGTCT		AT2G34540	1	476	469	AAAAGTCT
AT4G22530	1	319	312	TAAAGTCT								AT4G38310	1	132	125	CAAAGTCT		AT2G34850	1	467	474	AGACTTTT
AT4G22730	1	328	321	TAAAGTCT								AT4G38500	1	464	457	CAAAGTCT		AT2G34950	1	20	13	AAAAGTCT
AT4G22756	1	86	93	AGACTTTA								AT4G39030	1	353	346	CAAAGTCT		AT2G35200	1	72	65	AAAAGTCT
AT4G22910	1	135	142	AGACTTTA								AT4G39580	1	129	122	CAAAGTCT		AT2G35350	1	39	32	AAAAGTCT
AT4G23180	1	378	385	AGACTTTA								AT4G39800	1	328	335	AGACTTTG		AT2G35880	1	479	486	AGACTTTT
AT4G23373	1	199	206	AGACTTTA								AT4G39890	1	392	399	AGACTTTG		AT2G36260	1	399	406	AGACTTTT
AT4G24000	1	349	356	AGACTTTA								AT5G00365	1	422	415	CAAAGTCT		AT2G36440	1	326	333	AGACTTTT
AT4G24100	1	118	125	AGACTTTA								AT5G00455	1	312	319	AGACTTTG		AT2G36690	1	236	243	AGACTTTT
AT4G24180	1	375	382	AGACTTTA								AT5G00570	1	411	418	AGACTTTG		AT2G37110	1	237	230	AAAAGTCT
AT4G24190	1	177	184	AGACTTTA								AT5G01080	1	241	234	CAAAGTCT		AT2G37125	1	126	133	AGACTTTT
AT4G25090	1	104	111	AGACTTTA								AT5G01575	1	423	430	AGACTTTG		AT2G37670	1	103	96	AAAAGTCT
AT4G25210	1	451	458	AGACTTTA								AT5G01595	1	159	152	CAAAGTCT		AT2G38070	1	321	328	AGACTTTT
AT4G25315	1	393	386	TAAAGTCT								AT5G01745	1	418	411	CAAAGTCT		AT2G38220	1	415	408	AAAAGTCT
AT4G25850	1	431	424	TAAAGTCT								AT5G01970	1	489	482	CAAAGTCT		AT2G38310	1	445	438	AAAAGTCT
AT4G25950	1	334	341	AGACTTTA								AT5G01980	1	459	466	AGACTTTG		AT2G38340	1	378	371	AAAAGTCT
AT4G26200	1	205	198	TAAAGTCT								AT5G02175	1	477	484	AGACTTTG		AT2G38370	1	113	120	AGACTTTT
AT4G26330	1	440	433	TAAAGTCT								AT5G02335	1	336	343	AGACTTTG		AT2G38380	1	245	238	AAAAGTCT
AT4G26630	1	304	297	TAAAGTCT								AT5G02755	1	400	393	CAAAGTCT		AT2G38730	1	330	337	AGACTTTT
AT4G26830	1	279	272	TAAAGTCT								AT5G02840	1	269	262	CAAAGTCT		AT2G39230	1	447	454	AGACTTTT
AT4G26840	1	174	181	AGACTTTA								AT5G02925	1	270	263	CAAAGTCT		AT2G39590	1	417	410	AAAAGTCT
AT4G27420	1	287	294	AGACTTTA								AT5G02995	1	431	424	CAAAGTCT		AT2G39610	1	63	70	AGACTTTT
AT4G27650	1	176	183	AGACTTTA								AT5G03110	1	130	123	CAAAGTCT		AT2G40140	1	234	241	AGACTTTT
AT4G27680	1	231	238	AGACTTTA								AT5G03406	1	464	457	CAAAGTCT		AT2G40200	1	368	361	AAAAGTCT
AT4G28090	1	373	380	AGACTTTA								AT5G03425	1	459	466	AGACTTTG		AT2G40240	1	229	236	AGACTTTT
AT4G28430	1	444	451	AGACTTTA								AT5G03660	1	162	169	AGACTTTG		AT2G40360	1	355	348	AAAAGTCT
AT4G28580	1	315	322	AGACTTTA								AT5G04275	1	25	32	AGACTTTG		AT2G40840	1	203	196	AAAAGTCT
AT4G29060	1	294	287	TAAAGTCT								AT5G04625	1	373	366	CAAAGTCT		AT2G41380	1	189	196	AGACTTTT
AT4G29870	1	288	295	AGACTTTA								AT5G04705	1	232	225	CAAAGTCT		AT2G41440	1	285	292	AGACTTTT
AT4G30840	1	407	414	AGACTTTA								AT5G04780	1	115	122	AGACTTTG		AT2G41450	1	297	290	AAAAGTCT
AT4G30990	1	96	89	TAAAGTCT								AT5G05880	1	41	34	CAAAGTCT		AT2G41515	1	178	185	AGACTTTT
AT4G31310	1	293	300	AGACTTTA								AT5G05910	1	321	314	CAAAGTCT		AT2G41530	1	171	178	AGACTTTT
AT4G31470	1	303	296	TAAAGTCT								AT5G05915	1	273	266	CAAAGTCT		AT2G41660	1	347	354	AGACTTTT
AT4G31480	1	95	102	AGACTTTA								AT5G05935	1	58	65	AGACTTTG		AT2G41730	1	422	429	AGACTTTT
AT4G31615	1	441	434	TAAAGTCT								AT5G06615	1	444	437	CAAAGTCT		AT2G41905	1	118	111	AAAAGTCT
AT4G31630	1	410	417	AGACTTTA								AT5G06760	1	176	183	AGACTTTG		AT2G42470	1	258	265	AGACTTTT
AT4G31715	1	141	148	AGACTTTA								AT5G06795	1	217	224	AGACTTTG		AT2G42500	1	306	299	AAAAGTCT
AT4G31985	1	488	495	AGACTTTA								AT5G06810	1	361	354	CAAAGTCT		AT2G42540	1	10	17	AGACTTTT
AT4G32200	1	16	9	TAAAGTCT								AT5G06835	1	44	51	AGACTTTG		AT2G42580	1	431	424	AAAAGTCT
AT4G32320	1	93	100	AGACTTTA								AT5G07005	1	165	158	CAAAGTCT		AT2G42970	1	308	301	AAAAGTCT
AT4G33090	1	56	49	TAAAGTCT								AT5G07575	1	445	438	CAAAGTCT		AT2G42975	1	129	122	AAAAGTCT
AT4G33100	1	394	401	AGACTTTA								AT5G08125	1	12	19	AGACTTTG		AT2G43465	1	430	437	AGACTTTT
AT4G33530	1	10	17	AGACTTTA								AT5G08535	1	93	86	CAAAGTCT		AT2G43920	1	149	142	AAAAGTCT
AT4G33800	1	145	152	AGACTTTA								AT5G08645	1	395	402	AGACTTTG		AT2G44065	1	182	189	AGACTTTT
AT4G33945	1	341	348	AGACTTTA								AT5G09150	1	246	239	CAAAGTCT		AT2G44520	1	390	397	AGACTTTT
AT4G34150	1	428	435	AGACTTTA								AT5G09610	1	204	197	CAAAGTCT		AT2G44780	1	405	412	AGACTTTT
AT4G34940	1	423	430	AGACTTTA								AT5G10320	1	187	194	AGACTTTG		AT2G44798	1	258	251	AAAAGTCT
AT4G35130	1	397	390	TAAAGTCT								AT5G10620	1	292	285	CAAAGTCT		AT2G44920	1	408	401	AAAAGTCT
AT4G35150	1	242	235	TAAAGTCT								AT5G10930	1	237	230	CAAAGTCT		AT2G45040	1	142	149	AGACTTTT
AT4G35310	1	164	157	TAAAGTCT								AT5G11030	1	320	313	CAAAGTCT		AT2G45060	1	500	493	AAAAGTCT
AT4G35700	1	94	101	AGACTTTA								AT5G11040	1	109	102	CAAAGTCT		AT2G45150	1	200	193	AAAAGTCT
AT4G35783	1	300	307	AGACTTTA								AT5G11090	1	427	420	CAAAGTCT		AT2G45685	1	405	412	AGACTTTT
AT4G36160	1	296	289	TAAAGTCT								AT5G12020	1	243	250	AGACTTTG		AT2G45850	1	12	5	AAAAGTCT
AT4G36290	1	238	245	AGACTTTA								AT5G13020	1	73	80	AGACTTTG		AT2G46494	1	383	390	AGACTTTT
AT4G36360	1	165	158	TAAAGTCT								AT5G13740	1	26	19	CAAAGTCT		AT2G46840	1	366	359	AAAAGTCT
AT4G36430	1	269	262	TAAAGTCT								AT5G13840	1	493	500	AGACTTTG		AT2G46920	1	467	474	AGACTTTT
AT4G36450	1	443	450	AGACTTTA								AT5G15160	1	214	221	AGACTTTG		AT2G47020	1	186	193	AGACTTTT
AT4G36630	1	296	303	AGACTTTA								AT5G15170	1	440	447	AGACTTTG		AT2G47200	1	253	260	AGACTTTT
AT4G36635	1	444	451	AGACTTTA								AT5G15530	1	132	125	CAAAGTCT		AT2G47275	1	478	471	AAAAGTCT
AT4G36870	1	72	79	AGACTTTA								AT5G15700	1	376	383	AGACTTTG		AT2G47280	1	158	165	AGACTTTT
AT4G37470	1	11	18	AGACTTTA								AT5G15710	1	39	32	CAAAGTCT		AT2G47470	1	473	480	AGACTTTT
AT4G37750	1	397	404	AGACTTTA								AT5G15860	1	236	229	CAAAGTCT		AT2G47740	1	125	132	AGACTTTT
AT4G38350	1	57	64	AGACTTTA								AT5G16170	1	446	439	CAAAGTCT		AT2G47800	1	431	438	AGACTTTT
AT4G38630	1	365	372	AGACTTTA								AT5G16790	1	22	29	AGACTTTG		AT2G48120	1	156	149	AAAAGTCT
AT4G38870	1	343	336	TAAAGTCT								AT5G17030	1	44	51	AGACTTTG		AT3G00180	1	247	254	AGACTTTT
AT4G39320	1	39	46	AGACTTTA								AT5G17330	1	470	463	CAAAGTCT		AT3G00190	1	456	463	AGACTTTT
AT4G39400	1	306	299	TAAAGTCT								AT5G18360	1	270	277	AGACTTTG		AT3G00690	1	488	481	AAAAGTCT
AT4G39410	1	298	305	AGACTTTA								AT5G18580	1	259	266	AGACTTTG		AT3G00720	1	365	372	AGACTTTT
AT4G39890	1	497	490	TAAAGTCT								AT5G18590	1	390	383	CAAAGTCT		AT3G00920	1	354	361	AGACTTTT
AT4G40085	1	357	350	TAAAGTCT								AT5G18937	1	216	223	AGACTTTG		AT3G00975	1	200	207	AGACTTTT
AT5G00600	1	292	299	AGACTTTA								AT5G19320	1	21	14	CAAAGTCT		AT3G01005	1	266	259	AAAAGTCT
AT5G00870	1	302	295	TAAAGTCT								AT5G19440	1	244	237	CAAAGTCT		AT3G01055	1	263	270	AGACTTTT
AT5G00885	1	240	247	AGACTTTA								AT5G19470	1	89	96	AGACTTTG		AT3G01215	1	199	206	AGACTTTT
AT5G01050	1	260	253	TAAAGTCT								AT5G19610	1	144	137	CAAAGTCT		AT3G01220	1	365	358	AAAAGTCT
AT5G01150	1	387	394	AGACTTTA								AT5G19840	1	220	227	AGACTTTG		AT3G01323	1	483	476	AAAAGTCT
AT5G01390	1	284	291	AGACTTTA								AT5G20070	1	440	433	CAAAGTCT		AT3G01385	1	487	494	AGACTTTT
AT5G01455	1	256	263	AGACTTTA								AT5G20470	1	252	259	AGACTTTG		AT3G01790	1	43	36	AAAAGTCT
AT5G02125	1	449	442	TAAAGTCT								AT5G21020	1	38	31	CAAAGTCT		AT3G02025	1	336	343	AGACTTTT
AT5G02380	1	261	254	TAAAGTCT								AT5G22420	1	205	198	CAAAGTCT		AT3G02210	1	421	414	AAAAGTCT
AT5G02495	1	171	164	TAAAGTCT								AT5G22505	1	284	277	CAAAGTCT		AT3G02300	1	480	473	AAAAGTCT
AT5G02520	1	283	290	AGACTTTA								AT5G22510	1	121	128	AGACTTTG		AT3G02375	1	378	385	AGACTTTT
AT5G02620	1	190	183	TAAAGTCT								AT5G22520	1	356	349	CAAAGTCT		AT3G02420	1	310	317	AGACTTTT
AT5G02805	1	35	28	TAAAGTCT								AT5G22680	1	421	414	CAAAGTCT		AT3G02430	1	390	383	AAAAGTCT
AT5G02900	1	341	334	TAAAGTCT								AT5G23280	1	239	232	CAAAGTCT		AT3G02530	1	404	397	AAAAGTCT
AT5G03080	1	71	78	AGACTTTA								AT5G23300	1	310	303	CAAAGTCT		AT3G02600	1	199	206	AGACTTTT
AT5G03195	1	11	4	TAAAGTCT								AT5G23405	1	453	446	CAAAGTCT		AT3G02635	1	117	110	AAAAGTCT
AT5G03215	1	244	237	TAAAGTCT								AT5G23900	1	314	321	AGACTTTG		AT3G02690	1	290	283	AAAAGTCT
AT5G03385	1	70	77	AGACTTTA								AT5G24000	1	136	129	CAAAGTCT		AT3G02945	1	76	69	AAAAGTCT
AT5G03600	1	352	359	AGACTTTA								AT5G24100	1	338	331	CAAAGTCT		AT3G02995	1	418	411	AAAAGTCT
AT5G03630	1	114	107	TAAAGTCT								AT5G24352	1	202	209	AGACTTTG		AT3G03170	1	267	260	AAAAGTCT
AT5G03840	1	154	147	TAAAGTCT								AT5G24840	1	88	81	CAAAGTCT		AT3G03255	1	184	177	AAAAGTCT
AT5G04395	1	368	361	TAAAGTCT								AT5G24860	1	241	248	AGACTTTG		AT3G03440	1	398	391	AAAAGTCT
AT5G04530	1	79	72	TAAAGTCT								AT5G25260	1	439	432	CAAAGTCT		AT3G03590	1	245	252	AGACTTTT
AT5G04710	1	196	189	TAAAGTCT								AT5G26780	1	227	220	CAAAGTCT		AT3G03650	1	339	346	AGACTTTT
AT5G04730	1	245	252	AGACTTTA								AT5G26955	1	150	157	AGACTTTG		AT3G03726	1	70	77	AGACTTTT
AT5G05055	1	297	304	AGACTTTA								AT5G27110	1	124	117	CAAAGTCT		AT3G03825	1	184	191	AGACTTTT
AT5G05255	1	236	243	AGACTTTA								AT5G27350	1	472	465	CAAAGTCT		AT3G03900	1	431	424	AAAAGTCT
AT5G05425	1	167	174	AGACTTTA								AT5G28360	1	131	124	CAAAGTCT		AT3G03915	1	428	435	AGACTTTT
AT5G05430	1	144	151	AGACTTTA								AT5G28400	1	201	208	AGACTTTG		AT3G03990	1	457	450	AAAAGTCT
AT5G05560	1	181	174	TAAAGTCT								AT5G28630	1	368	361	CAAAGTCT		AT3G04030	1	150	143	AAAAGTCT
AT5G05620	1	377	384	AGACTTTA								AT5G28960	1	70	63	CAAAGTCT		AT3G04070	1	214	207	AAAAGTCT
AT5G06605	1	395	388	TAAAGTCT								AT5G34795	1	191	184	CAAAGTCT		AT3G04185	1	317	324	AGACTTTT
AT5G06780	1	451	458	AGACTTTA								AT5G34830	1	353	360	AGACTTTG		AT3G04210	1	435	442	AGACTTTT
AT5G07055	1	359	352	TAAAGTCT								AT5G35375	1	459	466	AGACTTTG		AT3G04255	1	18	11	AAAAGTCT
AT5G07080	1	87	80	TAAAGTCT								AT5G35680	1	103	96	CAAAGTCT		AT3G04265	1	468	475	AGACTTTT
AT5G07150	1	468	475	AGACTTTA								AT5G35753	1	268	275	AGACTTTG		AT3G04410	1	50	57	AGACTTTT
AT5G07390	1	458	451	TAAAGTCT								AT5G35995	1	193	186	CAAAGTCT		AT3G04700	1	173	180	AGACTTTT
AT5G08010	1	376	383	AGACTTTA								AT5G37420	1	303	310	AGACTTTG		AT3G04710	1	173	180	AGACTTTT
AT5G08890	1	210	217	AGACTTTA								AT5G37640	1	338	331	CAAAGTCT		AT3G04795	1	415	422	AGACTTTT
AT5G08905	1	91	98	AGACTTTA								AT5G38390	1	114	107	CAAAGTCT		AT3G04840	1	127	134	AGACTTTT
AT5G09070	1	55	62	AGACTTTA								AT5G38470	1	168	161	CAAAGTCT		AT3G05115	1	384	377	AAAAGTCT
AT5G09135	1	164	157	TAAAGTCT								AT5G38540	1	299	292	CAAAGTCT		AT3G05225	1	118	111	AAAAGTCT
AT5G09185	1	134	141	AGACTTTA								AT5G38780	1	260	267	AGACTTTG		AT3G05327	1	344	337	AAAAGTCT
AT5G09315	1	188	181	TAAAGTCT								AT5G39040	1	168	161	CAAAGTCT		AT3G05540	1	481	474	AAAAGTCT
AT5G09365	1	128	121	TAAAGTCT								AT5G39460	1	375	368	CAAAGTCT		AT3G05635	1	50	57	AGACTTTT
AT5G09385	1	238	245	AGACTTTA								AT5G39480	1	375	368	CAAAGTCT		AT3G05660	1	458	465	AGACTTTT
AT5G09620	1	208	215	AGACTTTA								AT5G39500	1	294	287	CAAAGTCT		AT3G05760	1	390	383	AAAAGTCT
AT5G10760	1	305	312	AGACTTTA								AT5G39520	1	427	434	AGACTTTG		AT3G06140	1	439	432	AAAAGTCT
AT5G11250	1	89	82	TAAAGTCT								AT5G39920	1	386	393	AGACTTTG		AT3G06160	1	291	284	AAAAGTCT
AT5G11370	1	69	62	TAAAGTCT								AT5G40160	1	150	157	AGACTTTG		AT3G06170	1	372	379	AGACTTTT
AT5G11670	1	53	60	AGACTTTA								AT5G40290	1	227	234	AGACTTTG		AT3G06436	1	225	218	AAAAGTCT
AT5G11840	1	220	213	TAAAGTCT								AT5G40810	1	350	343	CAAAGTCT		AT3G06740	1	334	341	AGACTTTT
AT5G11975	1	209	216	AGACTTTA								AT5G40910	1	33	40	AGACTTTG		AT3G06755	1	449	456	AGACTTTT
AT5G13150	1	361	368	AGACTTTA								AT5G41109	1	417	424	AGACTTTG		AT3G07020	1	3	10	AGACTTTT
AT5G13280	1	476	483	AGACTTTA								AT5G41480	1	486	479	CAAAGTCT		AT3G07150	1	223	230	AGACTTTT
AT5G13300	1	170	163	TAAAGTCT								AT5G41880	1	158	165	AGACTTTG		AT3G07235	1	21	28	AGACTTTT
AT5G13740	1	120	113	TAAAGTCT								AT5G42300	1	375	368	CAAAGTCT		AT3G07390	1	112	119	AGACTTTT
AT5G13750	1	353	360	AGACTTTA								AT5G43310	1	111	118	AGACTTTG		AT3G07585	1	434	441	AGACTTTT
AT5G13760	1	422	429	AGACTTTA								AT5G43520	1	419	412	CAAAGTCT		AT3G07600	1	45	52	AGACTTTT
AT5G13920	1	467	460	TAAAGTCT								AT5G43695	1	135	128	CAAAGTCT		AT3G07610	1	95	88	AAAAGTCT
AT5G14020	1	193	186	TAAAGTCT								AT5G43890	1	320	327	AGACTTTG		AT3G07635	1	101	94	AAAAGTCT
AT5G14030	1	210	217	AGACTTTA								AT5G44065	1	381	374	CAAAGTCT		AT3G07870	1	161	154	AAAAGTCT
AT5G14090	1	456	463	AGACTTTA								AT5G44230	1	329	322	CAAAGTCT		AT3G07975	1	398	405	AGACTTTT
AT5G14290	1	276	283	AGACTTTA								AT5G44300	1	95	88	CAAAGTCT		AT3G08080	1	438	445	AGACTTTT
AT5G14940	1	304	297	TAAAGTCT								AT5G44470	1	436	429	CAAAGTCT		AT3G08110	1	244	237	AAAAGTCT
AT5G15130	1	76	83	AGACTTTA								AT5G44510	1	97	104	AGACTTTG		AT3G08240	1	245	252	AGACTTTT
AT5G15950	1	207	214	AGACTTTA								AT5G44566	1	33	26	CAAAGTCT		AT3G08250	1	327	334	AGACTTTT
AT5G16000	1	77	70	TAAAGTCT								AT5G44590	1	428	435	AGACTTTG		AT3G08295	1	370	363	AAAAGTCT
AT5G16070	1	479	472	TAAAGTCT								AT5G44920	1	108	101	CAAAGTCT		AT3G08710	1	107	114	AGACTTTT
AT5G16380	1	234	227	TAAAGTCT								AT5G45220	1	377	370	CAAAGTCT		AT3G08775	1	461	454	AAAAGTCT
AT5G16580	1	230	237	AGACTTTA								AT5G45455	1	170	177	AGACTTTG		AT3G08805	1	144	151	AGACTTTT
AT5G16680	1	107	100	TAAAGTCT								AT5G45780	1	177	184	AGACTTTG		AT3G08935	1	22	29	AGACTTTT
AT5G16690	1	121	128	AGACTTTA								AT5G45990	1	86	93	AGACTTTG		AT3G09010	1	426	419	AAAAGTCT
AT5G16710	1	383	390	AGACTTTA								AT5G46020	1	37	30	CAAAGTCT		AT3G09250	1	371	364	AAAAGTCT
AT5G16850	1	264	271	AGACTTTA								AT5G46325	1	391	398	AGACTTTG		AT3G09280	1	155	162	AGACTTTT
AT5G16930	1	483	476	TAAAGTCT								AT5G47075	1	125	118	CAAAGTCT		AT3G09375	1	155	148	AAAAGTCT
AT5G17050	1	256	249	TAAAGTCT								AT5G47280	1	415	422	AGACTTTG		AT3G09450	1	426	419	AAAAGTCT
AT5G17290	1	41	48	AGACTTTA								AT5G47600	1	279	272	CAAAGTCT		AT3G09485	1	56	49	AAAAGTCT
AT5G17470	1	462	469	AGACTTTA								AT5G48030	1	89	96	AGACTTTG		AT3G09505	1	470	463	AAAAGTCT
AT5G17650	1	157	164	AGACTTTA								AT5G48100	1	311	318	AGACTTTG		AT3G09800	1	406	413	AGACTTTT
AT5G17980	1	221	214	TAAAGTCT								AT5G48370	1	89	96	AGACTTTG		AT3G09820	1	388	395	AGACTTTT
AT5G18750	1	343	336	TAAAGTCT								AT5G48740	1	85	92	AGACTTTG		AT3G09925	1	479	472	AAAAGTCT
AT5G18840	1	443	450	AGACTTTA								AT5G49580	1	252	259	AGACTTTG		AT3G09930	1	136	143	AGACTTTT
AT5G18870	1	154	147	TAAAGTCT								AT5G49590	1	487	480	CAAAGTCT		AT3G10290	1	236	243	AGACTTTT
AT5G19220	1	85	78	TAAAGTCT								AT5G49780	1	499	492	CAAAGTCT		AT3G10300	1	155	148	AAAAGTCT
AT5G19700	1	457	450	TAAAGTCT								AT5G49870	1	179	186	AGACTTTG		AT3G10390	1	360	367	AGACTTTT
AT5G19810	1	439	446	AGACTTTA								AT5G50220	1	319	326	AGACTTTG		AT3G10400	1	373	380	AGACTTTT
AT5G19970	1	66	59	TAAAGTCT								AT5G50240	1	188	195	AGACTTTG		AT3G10490	1	48	55	AGACTTTT
AT5G21970	1	61	54	TAAAGTCT								AT5G50390	1	492	485	CAAAGTCT		AT3G10730	1	217	210	AAAAGTCT
AT5G22010	1	468	475	AGACTTTA								AT5G50560	1	292	299	AGACTTTG		AT3G10850	1	41	48	AGACTTTT
AT5G22060	1	211	204	TAAAGTCT								AT5G50660	1	292	299	AGACTTTG		AT3G10915	1	210	203	AAAAGTCT
AT5G22170	1	207	214	AGACTTTA								AT5G50740	1	359	352	CAAAGTCT		AT3G11090	1	257	250	AAAAGTCT
AT5G22980	1	263	270	AGACTTTA								AT5G50960	1	374	381	AGACTTTG		AT3G11300	1	375	382	AGACTTTT
AT5G23020	1	86	79	TAAAGTCT								AT5G51050	1	202	195	CAAAGTCT		AT3G11330	1	93	86	AAAAGTCT
AT5G23240	1	346	353	AGACTTTA								AT5G51300	1	1	8	AGACTTTG		AT3G11435	1	354	347	AAAAGTCT
AT5G23630	1	482	475	TAAAGTCT								AT5G51420	1	245	252	AGACTTTG		AT3G11550	1	323	330	AGACTTTT
AT5G24230	1	500	493	TAAAGTCT								AT5G52020	1	162	155	CAAAGTCT		AT3G11673	1	362	355	AAAAGTCT
AT5G24735	1	403	410	AGACTTTA								AT5G52040	1	339	332	CAAAGTCT		AT3G11745	1	200	193	AAAAGTCT
AT5G24990	1	197	204	AGACTTTA								AT5G52230	1	410	403	CAAAGTCT		AT3G12070	1	481	474	AAAAGTCT
AT5G25340	1	173	180	AGACTTTA								AT5G52400	1	429	422	CAAAGTCT		AT3G12080	1	364	371	AGACTTTT
AT5G25380	1	20	27	AGACTTTA								AT5G52970	1	377	370	CAAAGTCT		AT3G12640	1	194	201	AGACTTTT
AT5G25756	1	275	282	AGACTTTA								AT5G53730	1	451	444	CAAAGTCT		AT3G12720	1	150	143	AAAAGTCT
AT5G26040	1	220	227	AGACTTTA								AT5G56790	1	2	9	AGACTTTG		AT3G12820	1	113	120	AGACTTTT
AT5G26146	1	216	209	TAAAGTCT								AT5G57200	1	489	482	CAAAGTCT		AT3G12910	1	362	369	AGACTTTT
AT5G26147	1	23	16	TAAAGTCT								AT5G57640	1	312	319	AGACTTTG		AT3G13100	1	100	93	AAAAGTCT
AT5G26310	1	451	458	AGACTTTA								AT5G58740	1	37	30	CAAAGTCT		AT3G13130	1	335	342	AGACTTTT
AT5G26660	1	453	446	TAAAGTCT								AT5G58750	1	5	12	AGACTTTG		AT3G13770	1	441	448	AGACTTTT
AT5G26730	1	222	229	AGACTTTA								AT5G59385	1	349	342	CAAAGTCT		AT3G13772	1	51	58	AGACTTTT
AT5G27800	1	51	44	TAAAGTCT								AT5G59570	1	439	446	AGACTTTG		AT3G13784	1	134	127	AAAAGTCT
AT5G28442	1	37	44	AGACTTTA								AT5G60310	1	98	91	CAAAGTCT		AT3G13910	1	320	313	AAAAGTCT
AT5G29030	1	26	33	AGACTTTA								AT5G60340	1	324	331	AGACTTTG		AT3G14260	1	357	364	AGACTTTT
AT5G33310	1	379	386	AGACTTTA								AT5G60615	1	236	243	AGACTTTG		AT3G14463	1	282	275	AAAAGTCT
AT5G33439	1	390	383	TAAAGTCT								AT5G60950	1	129	136	AGACTTTG		AT3G14470	1	345	352	AGACTTTT
AT5G35460	1	306	299	TAAAGTCT								AT5G61060	1	433	440	AGACTTTG		AT3G15095	1	167	160	AAAAGTCT
AT5G35640	1	497	490	TAAAGTCT								AT5G61250	1	491	498	AGACTTTG		AT3G15358	1	391	384	AAAAGTCT
AT5G35945	1	284	277	TAAAGTCT								AT5G63225	1	348	341	CAAAGTCT		AT3G15400	1	484	477	AAAAGTCT
AT5G35970	1	58	65	AGACTTTA								AT5G64140	1	37	30	CAAAGTCT		AT3G15420	1	110	103	AAAAGTCT
AT5G36001	1	130	137	AGACTTTA								AT5G64230	1	170	177	AGACTTTG		AT3G15548	1	321	314	AAAAGTCT
AT5G37140	1	161	168	AGACTTTA								AT5G64240	1	454	461	AGACTTTG		AT3G15550	1	180	173	AAAAGTCT
AT5G37150	1	132	139	AGACTTTA								AT5G64340	1	134	141	AGACTTTG		AT3G15650	1	315	322	AGACTTTT
AT5G37410	1	124	131	AGACTTTA								AT5G64450	1	151	158	AGACTTTG		AT3G15760	1	399	392	AAAAGTCT
AT5G37730	1	133	126	TAAAGTCT								AT5G64550	1	269	276	AGACTTTG		AT3G16030	1	323	330	AGACTTTT
AT5G37795	1	458	465	AGACTTTA								AT5G64905	1	391	384	CAAAGTCT		AT3G16230	1	167	160	AAAAGTCT
AT5G37840	1	434	441	AGACTTTA								AT5G64990	1	397	404	AGACTTTG		AT3G16390	1	459	452	AAAAGTCT
AT5G38000	1	203	210	AGACTTTA								AT5G65310	1	334	327	CAAAGTCT		AT3G16525	1	395	388	AAAAGTCT
AT5G38240	1	496	489	TAAAGTCT								AT5G65590	1	397	390	CAAAGTCT		AT3G16540	1	11	18	AGACTTTT
AT5G39020	1	432	439	AGACTTTA								AT5G65890	1	87	80	CAAAGTCT		AT3G17010	1	354	347	AAAAGTCT
AT5G39330	1	311	304	TAAAGTCT								AT5G66130	1	67	74	AGACTTTG		AT3G17720	1	244	251	AGACTTTT
AT5G39870	1	481	488	AGACTTTA								AT5G66250	1	226	233	AGACTTTG		AT3G17765	1	139	132	AAAAGTCT
AT5G40320	1	179	172	TAAAGTCT								AT5G66410	1	284	291	AGACTTTG		AT3G18470	1	371	364	AAAAGTCT
AT5G40340	1	361	368	AGACTTTA								AT5G66850	1	20	27	AGACTTTG		AT3G18710	1	241	234	AAAAGTCT
AT5G40480	1	427	420	TAAAGTCT								AT5G67040	1	216	209	CAAAGTCT		AT3G18990	1	290	297	AGACTTTT
AT5G40840	1	368	375	AGACTTTA								AT5G67265	1	64	71	AGACTTTG		AT3G19508	1	410	403	AAAAGTCT
AT5G40945	1	366	359	TAAAGTCT								AT5G67420	1	335	342	AGACTTTG		AT3G19550	1	236	243	AGACTTTT
AT5G40950	1	169	162	TAAAGTCT														AT3G19650	1	356	363	AGACTTTT
AT5G41050	1	231	224	TAAAGTCT														AT3G19770	1	314	321	AGACTTTT
AT5G41060	1	76	83	AGACTTTA														AT3G19940	1	159	152	AAAAGTCT
AT5G41070	1	161	154	TAAAGTCT														AT3G20150	1	350	343	AAAAGTCT
AT5G41900	1	205	212	AGACTTTA														AT3G20210	1	330	323	AAAAGTCT
AT5G41970	1	265	272	AGACTTTA														AT3G20250	1	12	5	AAAAGTCT
AT5G42140	1	105	112	AGACTTTA														AT3G21270	1	32	39	AGACTTTT
AT5G42380	1	151	144	TAAAGTCT														AT3G21870	1	290	297	AGACTTTT
AT5G42510	1	11	4	TAAAGTCT														AT3G22040	1	239	246	AGACTTTT
AT5G42567	1	11	4	TAAAGTCT														AT3G22070	1	279	272	AAAAGTCT
AT5G42650	1	271	264	TAAAGTCT														AT3G22310	1	209	216	AGACTTTT
AT5G43430	1	373	380	AGACTTTA														AT3G22350	1	206	213	AGACTTTT
AT5G43610	1	206	213	AGACTTTA														AT3G22680	1	41	48	AGACTTTT
AT5G43870	1	202	209	AGACTTTA														AT3G22910	1	37	44	AGACTTTT
AT5G44220	1	146	153	AGACTTTA														AT3G22950	1	121	128	AGACTTTT
AT5G44230	1	393	386	TAAAGTCT														AT3G23167	1	71	64	AAAAGTCT
AT5G44440	1	27	20	TAAAGTCT														AT3G23360	1	406	399	AAAAGTCT
AT5G44520	1	94	101	AGACTTTA														AT3G23690	1	183	190	AGACTTTT
AT5G44900	1	146	139	TAAAGTCT														AT3G23820	1	473	480	AGACTTTT
AT5G45070	1	124	131	AGACTTTA														AT3G24230	1	194	187	AAAAGTCT
AT5G45680	1	343	350	AGACTTTA														AT3G24660	1	202	195	AAAAGTCT
AT5G46100	1	344	337	TAAAGTCT														AT3G24670	1	49	56	AGACTTTT
AT5G46840	1	292	285	TAAAGTCT														AT3G24810	1	371	378	AGACTTTT
AT5G47730	1	294	301	AGACTTTA														AT3G25110	1	389	382	AAAAGTCT
AT5G48280	1	99	106	AGACTTTA														AT3G25200	1	461	468	AGACTTTT
AT5G48660	1	469	476	AGACTTTA														AT3G25520	1	143	136	AAAAGTCT
AT5G49470	1	284	277	TAAAGTCT														AT3G26120	1	173	166	AAAAGTCT
AT5G49530	1	499	492	TAAAGTCT														AT3G26140	1	260	267	AGACTTTT
AT5G51860	1	402	409	AGACTTTA														AT3G26147	1	270	277	AGACTTTT
AT5G51920	1	455	462	AGACTTTA														AT3G26750	1	279	286	AGACTTTT
AT5G52450	1	12	5	TAAAGTCT														AT3G26820	1	493	486	AAAAGTCT
AT5G53680	1	27	34	AGACTTTA														AT3G27000	1	41	34	AAAAGTCT
AT5G53830	1	464	457	TAAAGTCT														AT3G27070	1	457	450	AAAAGTCT
AT5G54064	1	245	252	AGACTTTA														AT3G27321	1	149	156	AGACTTTT
AT5G56250	1	60	67	AGACTTTA														AT3G27425	1	73	80	AGACTTTT
AT5G56820	1	210	203	TAAAGTCT														AT3G27865	1	118	125	AGACTTTT
AT5G56880	1	381	388	AGACTTTA														AT3G27890	1	452	459	AGACTTTT
AT5G57345	1	203	210	AGACTTTA														AT3G28210	1	373	366	AAAAGTCT
AT5G57500	1	212	219	AGACTTTA														AT3G28580	1	209	202	AAAAGTCT
AT5G58000	1	246	239	TAAAGTCT														AT3G28890	1	381	388	AGACTTTT
AT5G58090	1	449	456	AGACTTTA														AT3G28910	1	419	426	AGACTTTT
AT5G58620	1	440	447	AGACTTTA														AT3G29252	1	154	147	AAAAGTCT
AT5G59490	1	274	281	AGACTTTA														AT3G29636	1	99	92	AAAAGTCT
AT5G60100	1	352	345	TAAAGTCT														AT3G29810	1	342	335	AAAAGTCT
AT5G60110	1	111	118	AGACTTTA														AT3G31425	1	303	310	AGACTTTT
AT5G60680	1	399	392	TAAAGTCT														AT3G42060	1	189	182	AAAAGTCT
AT5G60900	1	318	325	AGACTTTA														AT3G42940	1	351	358	AGACTTTT
AT5G61540	1	362	369	AGACTTTA														AT3G43083	1	203	196	AAAAGTCT
AT5G62020	1	372	379	AGACTTTA														AT3G43410	1	291	298	AGACTTTT
AT5G62440	1	380	387	AGACTTTA														AT3G43630	1	13	20	AGACTTTT
AT5G63145	1	220	227	AGACTTTA														AT3G43670	1	241	248	AGACTTTT
AT5G63150	1	131	138	AGACTTTA														AT3G44010	1	105	98	AAAAGTCT
AT5G63700	1	419	426	AGACTTTA														AT3G44117	1	74	81	AGACTTTT
AT5G63790	1	354	361	AGACTTTA														AT3G44180	1	470	477	AGACTTTT
AT5G64030	1	458	451	TAAAGTCT														AT3G44240	1	379	386	AGACTTTT
AT5G64600	1	237	230	TAAAGTCT														AT3G44600	1	286	279	AAAAGTCT
AT5G65510	1	185	178	TAAAGTCT														AT3G44840	1	407	400	AAAAGTCT
AT5G66005	1	485	492	AGACTTTA														AT3G45093	1	315	308	AAAAGTCT
AT5G66010	1	359	352	TAAAGTCT														AT3G45100	1	242	249	AGACTTTT
AT5G66050	1	8	1	TAAAGTCT														AT3G45650	1	301	308	AGACTTTT
AT5G66490	1	298	291	TAAAGTCT														AT3G45910	1	258	251	AAAAGTCT
AT5G66710	1	348	341	TAAAGTCT														AT3G46200	1	110	117	AGACTTTT
AT5G66910	1	256	263	AGACTTTA														AT3G46290	1	153	146	AAAAGTCT
AT5G66970	1	242	235	TAAAGTCT														AT3G46330	1	416	423	AGACTTTT
AT5G66980	1	342	349	AGACTTTA														AT3G46710	1	189	182	AAAAGTCT
AT5G67040	1	329	336	AGACTTTA														AT3G46730	1	361	368	AGACTTTT
																		AT3G47100	1	444	451	AGACTTTT
																		AT3G47140	1	59	66	AGACTTTT
																		AT3G47200	1	129	136	AGACTTTT
																		AT3G47660	1	294	287	AAAAGTCT
																		AT3G48090	1	48	55	AGACTTTT
																		AT3G48110	1	437	444	AGACTTTT
																		AT3G48170	1	68	75	AGACTTTT
																		AT3G48410	1	5	12	AGACTTTT
																		AT3G48630	1	156	149	AAAAGTCT
																		AT3G48770	1	455	448	AAAAGTCT
																		AT3G48920	1	321	314	AAAAGTCT
																		AT3G49100	1	168	161	AAAAGTCT
																		AT3G49220	1	298	305	AGACTTTT
																		AT3G49350	1	486	493	AGACTTTT
																		AT3G49490	1	297	304	AGACTTTT
																		AT3G49800	1	65	58	AAAAGTCT
																		AT3G50030	1	132	125	AAAAGTCT
																		AT3G50130	1	141	134	AAAAGTCT
																		AT3G50200	1	229	236	AGACTTTT
																		AT3G50340	1	244	237	AAAAGTCT
																		AT3G50830	1	33	26	AAAAGTCT
																		AT3G50910	1	340	347	AGACTTTT
																		AT3G51240	1	188	181	AAAAGTCT
																		AT3G51350	1	488	481	AAAAGTCT
																		AT3G51450	1	115	122	AGACTTTT
																		AT3G51960	1	423	416	AAAAGTCT
																		AT3G51970	1	450	457	AGACTTTT
																		AT3G52280	1	55	62	AGACTTTT
																		AT3G52300	1	332	325	AAAAGTCT
																		AT3G52490	1	296	289	AAAAGTCT
																		AT3G52570	1	76	83	AGACTTTT
																		AT3G52660	1	8	15	AGACTTTT
																		AT3G52690	1	479	472	AAAAGTCT
																		AT3G53050	1	198	191	AAAAGTCT
																		AT3G53235	1	114	107	AAAAGTCT
																		AT3G53270	1	474	481	AGACTTTT
																		AT3G53280	1	91	98	AGACTTTT
																		AT3G53590	1	174	167	AAAAGTCT
																		AT3G53600	1	455	462	AGACTTTT
																		AT3G54160	1	409	416	AGACTTTT
																		AT3G54580	1	28	21	AAAAGTCT
																		AT3G54640	1	244	251	AGACTTTT
																		AT3G54740	1	489	496	AGACTTTT
																		AT3G54940	1	344	337	AAAAGTCT
																		AT3G55760	1	330	337	AGACTTTT
																		AT3G55780	1	212	205	AAAAGTCT
																		AT3G55880	1	187	180	AAAAGTCT
																		AT3G55980	1	66	59	AAAAGTCT
																		AT3G56130	1	450	457	AGACTTTT
																		AT3G56180	1	467	460	AAAAGTCT
																		AT3G56200	1	183	176	AAAAGTCT
																		AT3G56500	1	438	445	AGACTTTT
																		AT3G56790	1	156	149	AAAAGTCT
																		AT3G56890	1	204	197	AAAAGTCT
																		AT3G57157	1	344	351	AGACTTTT
																		AT3G57240	1	412	419	AGACTTTT
																		AT3G57260	1	433	440	AGACTTTT
																		AT3G57460	1	66	73	AGACTTTT
																		AT3G57465	1	169	176	AGACTTTT
																		AT3G57710	1	446	453	AGACTTTT
																		AT3G57720	1	385	378	AAAAGTCT
																		AT3G57740	1	449	442	AAAAGTCT
																		AT3G58020	1	279	272	AAAAGTCT
																		AT3G58120	1	406	399	AAAAGTCT
																		AT3G58130	1	456	449	AAAAGTCT
																		AT3G58196	1	436	429	AAAAGTCT
																		AT3G58210	1	327	334	AGACTTTT
																		AT3G58795	1	458	451	AAAAGTCT
																		AT3G59140	1	84	77	AAAAGTCT
																		AT3G59480	1	464	457	AAAAGTCT
																		AT3G59660	1	358	351	AAAAGTCT
																		AT3G59780	1	153	160	AGACTTTT
																		AT3G60040	1	143	150	AGACTTTT
																		AT3G60050	1	153	146	AAAAGTCT
																		AT3G60190	1	326	319	AAAAGTCT
																		AT3G60320	1	137	144	AGACTTTT
																		AT3G60580	1	129	136	AGACTTTT
																		AT3G60770	1	413	420	AGACTTTT
																		AT3G61090	1	216	223	AGACTTTT
																		AT3G61510	1	449	456	AGACTTTT
																		AT3G61540	1	474	481	AGACTTTT
																		AT3G61620	1	410	417	AGACTTTT
																		AT3G62440	1	220	213	AAAAGTCT
																		AT3G62450	1	489	496	AGACTTTT
																		AT3G62670	1	315	308	AAAAGTCT
																		AT4G00070	1	124	131	AGACTTTT
																		AT4G00165	1	399	392	AAAAGTCT
																		AT4G00250	1	493	486	AAAAGTCT
																		AT4G00260	1	340	333	AAAAGTCT
																		AT4G00755	1	24	17	AAAAGTCT
																		AT4G00840	1	294	301	AGACTTTT
																		AT4G01210	1	380	387	AGACTTTT
																		AT4G01350	1	68	61	AAAAGTCT
																		AT4G01735	1	93	86	AAAAGTCT
																		AT4G01740	1	360	367	AGACTTTT
																		AT4G01915	1	69	62	AAAAGTCT
																		AT4G01920	1	473	466	AAAAGTCT
																		AT4G01940	1	140	147	AGACTTTT
																		AT4G02190	1	415	422	AGACTTTT
																		AT4G03085	1	128	135	AGACTTTT
																		AT4G03180	1	47	54	AGACTTTT
																		AT4G03255	1	187	194	AGACTTTT
																		AT4G03445	1	56	63	AGACTTTT
																		AT4G03960	1	314	321	AGACTTTT
																		AT4G04015	1	100	93	AAAAGTCT
																		AT4G04090	1	405	398	AAAAGTCT
																		AT4G04355	1	316	309	AAAAGTCT
																		AT4G04500	1	139	132	AAAAGTCT
																		AT4G04510	1	227	234	AGACTTTT
																		AT4G04675	1	51	58	AGACTTTT
																		AT4G04692	1	214	221	AGACTTTT
																		AT4G04915	1	314	321	AGACTTTT
																		AT4G05010	1	101	108	AGACTTTT
																		AT4G05060	1	494	487	AAAAGTCT
																		AT4G05095	1	71	78	AGACTTTT
																		AT4G05230	1	156	163	AGACTTTT
																		AT4G05270	1	32	39	AGACTTTT
																		AT4G05335	1	250	243	AAAAGTCT
																		AT4G05430	1	118	111	AAAAGTCT
																		AT4G05455	1	97	104	AGACTTTT
																		AT4G05565	1	309	302	AAAAGTCT
																		AT4G05740	1	96	103	AGACTTTT
																		AT4G05800	1	287	280	AAAAGTCT
																		AT4G05925	1	287	294	AGACTTTT
																		AT4G05930	1	438	445	AGACTTTT
																		AT4G06890	1	14	21	AGACTTTT
																		AT4G06930	1	255	248	AAAAGTCT
																		AT4G07115	1	55	62	AGACTTTT
																		AT4G07125	1	318	325	AGACTTTT
																		AT4G07150	1	383	376	AAAAGTCT
																		AT4G07205	1	27	34	AGACTTTT
																		AT4G07465	1	272	279	AGACTTTT
																		AT4G07665	1	85	78	AAAAGTCT
																		AT4G07835	1	151	144	AAAAGTCT
																		AT4G07990	1	150	143	AAAAGTCT
																		AT4G08055	1	41	48	AGACTTTT
																		AT4G08071	1	197	204	AGACTTTT
																		AT4G08300	1	123	116	AAAAGTCT
																		AT4G08310	1	65	58	AAAAGTCT
																		AT4G08347	1	70	63	AAAAGTCT
																		AT4G08450	1	475	468	AAAAGTCT
																		AT4G08560	1	221	228	AGACTTTT
																		AT4G08575	1	292	299	AGACTTTT
																		AT4G08593	1	59	66	AGACTTTT
																		AT4G08640	1	316	323	AGACTTTT
																		AT4G08735	1	71	64	AAAAGTCT
																		AT4G08755	1	74	67	AAAAGTCT
																		AT4G08785	1	90	97	AGACTTTT
																		AT4G08980	1	209	202	AAAAGTCT
																		AT4G09080	1	120	127	AGACTTTT
																		AT4G09110	1	356	349	AAAAGTCT
																		AT4G09115	1	149	142	AAAAGTCT
																		AT4G09130	1	200	207	AGACTTTT
																		AT4G09240	1	407	400	AAAAGTCT
																		AT4G09420	1	458	451	AAAAGTCT
																		AT4G09468	1	418	425	AGACTTTT
																		AT4G09665	1	66	73	AGACTTTT
																		AT4G09670	1	50	57	AGACTTTT
																		AT4G09690	1	354	347	AAAAGTCT
																		AT4G09731	1	416	409	AAAAGTCT
																		AT4G09755	1	54	47	AAAAGTCT
																		AT4G10450	1	279	272	AAAAGTCT
																		AT4G10590	1	484	491	AGACTTTT
																		AT4G10595	1	93	86	AAAAGTCT
																		AT4G10610	1	344	337	AAAAGTCT
																		AT4G10720	1	396	403	AGACTTTT
																		AT4G10860	1	268	275	AGACTTTT
																		AT4G11170	1	242	235	AAAAGTCT
																		AT4G11950	1	96	103	AGACTTTT
																		AT4G12300	1	355	348	AAAAGTCT
																		AT4G13030	1	409	402	AAAAGTCT
																		AT4G13195	1	130	123	AAAAGTCT
																		AT4G13290	1	441	448	AGACTTTT
																		AT4G13310	1	353	346	AAAAGTCT
																		AT4G13572	1	127	120	AAAAGTCT
																		AT4G13810	1	256	249	AAAAGTCT
																		AT4G13820	1	218	225	AGACTTTT
																		AT4G13850	1	433	426	AAAAGTCT
																		AT4G13890	1	488	481	AAAAGTCT
																		AT4G13985	1	276	283	AGACTTTT
																		AT4G14090	1	360	367	AGACTTTT
																		AT4G14096	1	431	424	AAAAGTCT
																		AT4G14342	1	165	158	AAAAGTCT
																		AT4G14368	1	115	122	AGACTTTT
																		AT4G14605	1	317	324	AGACTTTT
																		AT4G14610	1	203	210	AGACTTTT
																		AT4G14820	1	160	167	AGACTTTT
																		AT4G14830	1	277	270	AAAAGTCT
																		AT4G15053	1	384	377	AAAAGTCT
																		AT4G15130	1	491	484	AAAAGTCT
																		AT4G15400	1	127	134	AGACTTTT
																		AT4G15440	1	60	53	AAAAGTCT
																		AT4G15470	1	393	400	AGACTTTT
																		AT4G15910	1	374	381	AGACTTTT
																		AT4G15940	1	280	273	AAAAGTCT
																		AT4G16040	1	434	441	AGACTTTT
																		AT4G16050	1	175	182	AGACTTTT
																		AT4G16240	1	30	37	AGACTTTT
																		AT4G16350	1	258	265	AGACTTTT
																		AT4G16470	1	69	62	AAAAGTCT
																		AT4G16480	1	142	149	AGACTTTT
																		AT4G16580	1	214	207	AAAAGTCT
																		AT4G16830	1	55	48	AAAAGTCT
																		AT4G16890	1	258	265	AGACTTTT
																		AT4G17440	1	492	485	AAAAGTCT
																		AT4G17486	1	76	83	AGACTTTT
																		AT4G17570	1	50	43	AAAAGTCT
																		AT4G17765	1	194	201	AGACTTTT
																		AT4G17788	1	165	172	AGACTTTT
																		AT4G18203	1	469	476	AGACTTTT
																		AT4G18205	1	481	474	AAAAGTCT
																		AT4G18430	1	82	75	AAAAGTCT
																		AT4G18950	1	339	332	AAAAGTCT
																		AT4G19200	1	163	170	AGACTTTT
																		AT4G19239	1	500	493	AAAAGTCT
																		AT4G19420	1	123	116	AAAAGTCT
																		AT4G19650	1	279	272	AAAAGTCT
																		AT4G19740	1	282	289	AGACTTTT
																		AT4G19750	1	332	339	AGACTTTT
																		AT4G19902	1	324	331	AGACTTTT
																		AT4G20100	1	38	45	AGACTTTT
																		AT4G20130	1	380	387	AGACTTTT
																		AT4G20920	1	29	22	AAAAGTCT
																		AT4G21380	1	390	397	AGACTTTT
																		AT4G21445	1	262	255	AAAAGTCT
																		AT4G21580	1	305	312	AGACTTTT
																		AT4G21710	1	431	438	AGACTTTT
																		AT4G21830	1	425	418	AAAAGTCT
																		AT4G22010	1	385	378	AAAAGTCT
																		AT4G22070	1	423	416	AAAAGTCT
																		AT4G22250	1	113	120	AGACTTTT
																		AT4G23000	1	282	289	AGACTTTT
																		AT4G23320	1	387	380	AAAAGTCT
																		AT4G23330	1	468	475	AGACTTTT
																		AT4G23360	1	90	97	AGACTTTT
																		AT4G23400	1	255	248	AAAAGTCT
																		AT4G23460	1	316	309	AAAAGTCT
																		AT4G23650	1	137	144	AGACTTTT
																		AT4G23810	1	355	362	AGACTTTT
																		AT4G24170	1	365	372	AGACTTTT
																		AT4G24280	1	305	298	AAAAGTCT
																		AT4G24415	1	91	98	AGACTTTT
																		AT4G24500	1	379	386	AGACTTTT
																		AT4G24615	1	209	202	AAAAGTCT
																		AT4G24910	1	444	451	AGACTTTT
																		AT4G25120	1	123	130	AGACTTTT
																		AT4G25170	1	296	303	AGACTTTT
																		AT4G25500	1	222	229	AGACTTTT
																		AT4G25560	1	250	257	AGACTTTT
																		AT4G25710	1	371	364	AAAAGTCT
																		AT4G25719	1	468	475	AGACTTTT
																		AT4G25870	1	282	275	AAAAGTCT
																		AT4G26010	1	21	28	AGACTTTT
																		AT4G26440	1	245	238	AAAAGTCT
																		AT4G26490	1	163	170	AGACTTTT
																		AT4G26860	1	220	227	AGACTTTT
																		AT4G26870	1	367	360	AAAAGTCT
																		AT4G27520	1	428	435	AGACTTTT
																		AT4G27530	1	44	37	AAAAGTCT
																		AT4G27690	1	214	207	AAAAGTCT
																		AT4G27870	1	269	262	AAAAGTCT
																		AT4G27950	1	366	373	AGACTTTT
																		AT4G28170	1	67	60	AAAAGTCT
																		AT4G28390	1	300	293	AAAAGTCT
																		AT4G28395	1	109	116	AGACTTTT
																		AT4G29070	1	80	73	AAAAGTCT
																		AT4G29130	1	45	52	AGACTTTT
																		AT4G29210	1	288	295	AGACTTTT
																		AT4G29310	1	77	84	AGACTTTT
																		AT4G29410	1	435	428	AAAAGTCT
																		AT4G29415	1	486	493	AGACTTTT
																		AT4G29450	1	364	357	AAAAGTCT
																		AT4G29660	1	485	492	AGACTTTT
																		AT4G29740	1	321	328	AGACTTTT
																		AT4G30072	1	226	233	AGACTTTT
																		AT4G30150	1	309	302	AAAAGTCT
																		AT4G30160	1	52	59	AGACTTTT
																		AT4G30270	1	209	202	AAAAGTCT
																		AT4G30320	1	249	256	AGACTTTT
																		AT4G30640	1	473	466	AAAAGTCT
																		AT4G30840	1	279	272	AAAAGTCT
																		AT4G30870	1	372	365	AAAAGTCT
																		AT4G30890	1	262	255	AAAAGTCT
																		AT4G31351	1	469	462	AAAAGTCT
																		AT4G31354	1	424	417	AAAAGTCT
																		AT4G31360	1	119	126	AGACTTTT
																		AT4G31520	1	467	460	AAAAGTCT
																		AT4G31530	1	319	326	AGACTTTT
																		AT4G31560	1	10	3	AAAAGTCT
																		AT4G31610	1	168	161	AAAAGTCT
																		AT4G31620	1	263	270	AGACTTTT
																		AT4G31690	1	293	286	AAAAGTCT
																		AT4G31910	1	67	74	AGACTTTT
																		AT4G31940	1	21	14	AAAAGTCT
																		AT4G32010	1	54	61	AGACTTTT
																		AT4G32170	1	243	236	AAAAGTCT
																		AT4G32780	1	330	337	AGACTTTT
																		AT4G32820	1	382	375	AAAAGTCT
																		AT4G32920	1	497	490	AAAAGTCT
																		AT4G34139	1	424	431	AGACTTTT
																		AT4G34220	1	477	484	AGACTTTT
																		AT4G34390	1	271	264	AAAAGTCT
																		AT4G34520	1	204	211	AGACTTTT
																		AT4G34560	1	390	383	AAAAGTCT
																		AT4G34650	1	319	312	AAAAGTCT
																		AT4G34770	1	111	104	AAAAGTCT
																		AT4G35450	1	15	8	AAAAGTCT
																		AT4G35600	1	269	262	AAAAGTCT
																		AT4G35733	1	326	333	AGACTTTT
																		AT4G35940	1	400	393	AAAAGTCT
																		AT4G36040	1	263	270	AGACTTTT
																		AT4G36550	1	177	184	AGACTTTT
																		AT4G36790	1	281	288	AGACTTTT
																		AT4G37010	1	357	350	AAAAGTCT
																		AT4G37070	1	494	487	AAAAGTCT
																		AT4G37230	1	287	294	AGACTTTT
																		AT4G37330	1	316	323	AGACTTTT
																		AT4G37432	1	59	52	AAAAGTCT
																		AT4G37520	1	462	455	AAAAGTCT
																		AT4G37560	1	411	404	AAAAGTCT
																		AT4G37630	1	279	272	AAAAGTCT
																		AT4G37660	1	100	93	AAAAGTCT
																		AT4G37790	1	140	133	AAAAGTCT
																		AT4G37970	1	190	183	AAAAGTCT
																		AT4G38210	1	116	109	AAAAGTCT
																		AT4G38550	1	440	447	AGACTTTT
																		AT4G38590	1	300	307	AGACTTTT
																		AT4G38670	1	280	287	AGACTTTT
																		AT4G38780	1	252	245	AAAAGTCT
																		AT4G38781	1	363	356	AAAAGTCT
																		AT4G38810	1	313	320	AGACTTTT
																		AT4G38825	1	189	196	AGACTTTT
																		AT4G39510	1	163	170	AGACTTTT
																		AT4G39770	1	441	448	AGACTTTT
																		AT4G39790	1	10	17	AGACTTTT
																		AT4G39800	1	44	37	AAAAGTCT
																		AT4G39820	1	67	74	AGACTTTT
																		AT4G39830	1	105	98	AAAAGTCT
																		AT5G00575	1	475	482	AGACTTTT
																		AT5G00590	1	44	51	AGACTTTT
																		AT5G00630	1	215	208	AAAAGTCT
																		AT5G00635	1	215	208	AAAAGTCT
																		AT5G00770	1	109	116	AGACTTTT
																		AT5G01440	1	368	375	AGACTTTT
																		AT5G01490	1	264	257	AAAAGTCT
																		AT5G01695	1	172	179	AGACTTTT
																		AT5G01700	1	268	261	AAAAGTCT
																		AT5G01725	1	349	356	AGACTTTT
																		AT5G01745	1	209	216	AGACTTTT
																		AT5G01865	1	194	201	AGACTTTT
																		AT5G02235	1	484	477	AAAAGTCT
																		AT5G02310	1	132	139	AGACTTTT
																		AT5G02350	1	418	425	AGACTTTT
																		AT5G02355	1	71	64	AAAAGTCT
																		AT5G02630	1	444	451	AGACTTTT
																		AT5G02775	1	259	252	AAAAGTCT
																		AT5G02850	1	487	494	AGACTTTT
																		AT5G02905	1	217	224	AGACTTTT
																		AT5G03025	1	205	198	AAAAGTCT
																		AT5G03745	1	307	314	AGACTTTT
																		AT5G03900	1	159	166	AGACTTTT
																		AT5G03935	1	258	265	AGACTTTT
																		AT5G04080	1	455	448	AAAAGTCT
																		AT5G04355	1	256	263	AGACTTTT
																		AT5G04365	1	352	359	AGACTTTT
																		AT5G04710	1	218	225	AGACTTTT
																		AT5G04720	1	470	463	AAAAGTCT
																		AT5G05025	1	409	416	AGACTTTT
																		AT5G05045	1	174	181	AGACTTTT
																		AT5G05055	1	360	367	AGACTTTT
																		AT5G05145	1	457	450	AAAAGTCT
																		AT5G05160	1	135	128	AAAAGTCT
																		AT5G05325	1	259	266	AGACTTTT
																		AT5G05380	1	399	406	AGACTTTT
																		AT5G05500	1	122	129	AGACTTTT
																		AT5G05625	1	105	98	AAAAGTCT
																		AT5G05640	1	63	70	AGACTTTT
																		AT5G05685	1	9	16	AGACTTTT
																		AT5G05730	1	251	258	AGACTTTT
																		AT5G05750	1	30	37	AGACTTTT
																		AT5G05760	1	30	37	AGACTTTT
																		AT5G05980	1	374	381	AGACTTTT
																		AT5G05987	1	423	416	AAAAGTCT
																		AT5G06055	1	48	41	AAAAGTCT
																		AT5G06115	1	115	122	AGACTTTT
																		AT5G06295	1	120	113	AAAAGTCT
																		AT5G06435	1	470	477	AGACTTTT
																		AT5G06495	1	454	447	AAAAGTCT
																		AT5G06585	1	481	488	AGACTTTT
																		AT5G06655	1	388	395	AGACTTTT
																		AT5G06700	1	21	14	AAAAGTCT
																		AT5G06795	1	296	289	AAAAGTCT
																		AT5G06905	1	130	137	AGACTTTT
																		AT5G07035	1	235	242	AGACTTTT
																		AT5G07195	1	461	454	AAAAGTCT
																		AT5G07350	1	372	379	AGACTTTT
																		AT5G07455	1	274	267	AAAAGTCT
																		AT5G07545	1	285	278	AAAAGTCT
																		AT5G07571	1	344	337	AAAAGTCT
																		AT5G07572	1	83	76	AAAAGTCT
																		AT5G07820	1	239	246	AGACTTTT
																		AT5G07885	1	103	110	AGACTTTT
																		AT5G08055	1	113	120	AGACTTTT
																		AT5G08100	1	144	151	AGACTTTT
																		AT5G08185	1	53	60	AGACTTTT
																		AT5G08190	1	161	154	AAAAGTCT
																		AT5G08380	1	246	253	AGACTTTT
																		AT5G08425	1	89	96	AGACTTTT
																		AT5G08500	1	92	85	AAAAGTCT
																		AT5G08650	1	194	187	AAAAGTCT
																		AT5G09050	1	375	382	AGACTTTT
																		AT5G09060	1	329	322	AAAAGTCT
																		AT5G09155	1	245	238	AAAAGTCT
																		AT5G09215	1	55	62	AGACTTTT
																		AT5G09525	1	410	403	AAAAGTCT
																		AT5G09540	1	153	160	AGACTTTT
																		AT5G09730	1	30	37	AGACTTTT
																		AT5G09980	1	131	138	AGACTTTT
																		AT5G10320	1	396	389	AAAAGTCT
																		AT5G10340	1	119	112	AAAAGTCT
																		AT5G10450	1	186	179	AAAAGTCT
																		AT5G10970	1	381	388	AGACTTTT
																		AT5G11020	1	102	95	AAAAGTCT
																		AT5G11070	1	238	231	AAAAGTCT
																		AT5G11150	1	115	108	AAAAGTCT
																		AT5G11520	1	447	454	AGACTTTT
																		AT5G11690	1	60	53	AAAAGTCT
																		AT5G11860	1	233	226	AAAAGTCT
																		AT5G12070	1	8	1	AAAAGTCT
																		AT5G12290	1	331	324	AAAAGTCT
																		AT5G12940	1	375	368	AAAAGTCT
																		AT5G13170	1	166	173	AGACTTTT
																		AT5G13190	1	167	160	AAAAGTCT
																		AT5G13370	1	461	454	AAAAGTCT
																		AT5G13860	1	471	478	AGACTTTT
																		AT5G14450	1	468	461	AAAAGTCT
																		AT5G15040	1	18	11	AAAAGTCT
																		AT5G15160	1	364	371	AGACTTTT
																		AT5G15350	1	477	470	AAAAGTCT
																		AT5G15680	1	189	182	AAAAGTCT
																		AT5G15685	1	98	105	AGACTTTT
																		AT5G15980	1	135	142	AGACTTTT
																		AT5G16230	1	143	136	AAAAGTCT
																		AT5G16450	1	308	315	AGACTTTT
																		AT5G16630	1	335	328	AAAAGTCT
																		AT5G16940	1	494	487	AAAAGTCT
																		AT5G16950	1	390	397	AGACTTTT
																		AT5G17050	1	198	191	AAAAGTCT
																		AT5G17060	1	239	246	AGACTTTT
																		AT5G17750	1	260	267	AGACTTTT
																		AT5G18040	1	419	426	AGACTTTT
																		AT5G18070	1	260	267	AGACTTTT
																		AT5G18090	1	320	327	AGACTTTT
																		AT5G18100	1	354	361	AGACTTTT
																		AT5G18240	1	486	493	AGACTTTT
																		AT5G18420	1	227	220	AAAAGTCT
																		AT5G18520	1	319	326	AGACTTTT
																		AT5G18990	1	155	148	AAAAGTCT
																		AT5G19070	1	85	92	AGACTTTT
																		AT5G19120	1	18	11	AAAAGTCT
																		AT5G19170	1	305	312	AGACTTTT
																		AT5G19175	1	174	181	AGACTTTT
																		AT5G19250	1	270	263	AAAAGTCT
																		AT5G19880	1	393	386	AAAAGTCT
																		AT5G20225	1	115	108	AAAAGTCT
																		AT5G20260	1	445	452	AGACTTTT
																		AT5G20270	1	169	162	AAAAGTCT
																		AT5G20447	1	55	48	AAAAGTCT
																		AT5G20640	1	488	495	AGACTTTT
																		AT5G20690	1	270	263	AAAAGTCT
																		AT5G22490	1	423	416	AAAAGTCT
																		AT5G22530	1	25	32	AGACTTTT
																		AT5G22550	1	325	332	AGACTTTT
																		AT5G22640	1	279	286	AGACTTTT
																		AT5G23070	1	29	36	AGACTTTT
																		AT5G23100	1	61	54	AAAAGTCT
																		AT5G23420	1	235	228	AAAAGTCT
																		AT5G23470	1	412	405	AAAAGTCT
																		AT5G23490	1	407	400	AAAAGTCT
																		AT5G23575	1	101	94	AAAAGTCT
																		AT5G23680	1	223	216	AAAAGTCT
																		AT5G23690	1	137	144	AGACTTTT
																		AT5G23920	1	201	194	AAAAGTCT
																		AT5G24200	1	104	111	AGACTTTT
																		AT5G24220	1	28	21	AAAAGTCT
																		AT5G24680	1	58	65	AGACTTTT
																		AT5G24750	1	256	263	AGACTTTT
																		AT5G25120	1	342	349	AGACTTTT
																		AT5G25290	1	476	469	AAAAGTCT
																		AT5G25570	1	20	13	AAAAGTCT
																		AT5G25850	1	214	221	AGACTTTT
																		AT5G26300	1	474	467	AAAAGTCT
																		AT5G26731	1	49	42	AAAAGTCT
																		AT5G26820	1	2	9	AGACTTTT
																		AT5G27060	1	367	374	AGACTTTT
																		AT5G27095	1	356	349	AAAAGTCT
																		AT5G27120	1	154	161	AGACTTTT
																		AT5G27300	1	108	115	AGACTTTT
																		AT5G27450	1	306	313	AGACTTTT
																		AT5G27495	1	58	51	AAAAGTCT
																		AT5G27750	1	283	276	AAAAGTCT
																		AT5G27771	1	362	355	AAAAGTCT
																		AT5G27970	1	347	354	AGACTTTT
																		AT5G28360	1	406	413	AGACTTTT
																		AT5G28550	1	231	224	AAAAGTCT
																		AT5G32440	1	408	415	AGACTTTT
																		AT5G34940	1	182	189	AGACTTTT
																		AT5G35200	1	481	488	AGACTTTT
																		AT5G35380	1	306	299	AAAAGTCT
																		AT5G35390	1	165	172	AGACTTTT
																		AT5G35737	1	334	341	AGACTTTT
																		AT5G35945	1	288	295	AGACTTTT
																		AT5G36150	1	387	380	AAAAGTCT
																		AT5G36310	1	477	484	AGACTTTT
																		AT5G36320	1	477	484	AGACTTTT
																		AT5G36340	1	477	484	AGACTTTT
																		AT5G36360	1	477	484	AGACTTTT
																		AT5G36370	1	477	484	AGACTTTT
																		AT5G36380	1	477	484	AGACTTTT
																		AT5G36390	1	477	484	AGACTTTT
																		AT5G36400	1	477	484	AGACTTTT
																		AT5G36410	1	477	484	AGACTTTT
																		AT5G36420	1	477	484	AGACTTTT
																		AT5G36430	1	477	484	AGACTTTT
																		AT5G36440	1	477	484	AGACTTTT
																		AT5G36460	1	477	484	AGACTTTT
																		AT5G36480	1	477	484	AGACTTTT
																		AT5G36490	1	477	484	AGACTTTT
																		AT5G36500	1	477	484	AGACTTTT
																		AT5G36510	1	477	484	AGACTTTT
																		AT5G36520	1	477	484	AGACTTTT
																		AT5G36530	1	477	484	AGACTTTT
																		AT5G36540	1	477	484	AGACTTTT
																		AT5G36550	1	477	484	AGACTTTT
																		AT5G36657	1	419	426	AGACTTTT
																		AT5G36658	1	477	484	AGACTTTT
																		AT5G36659	1	477	484	AGACTTTT
																		AT5G36661	1	477	484	AGACTTTT
																		AT5G36662	1	477	484	AGACTTTT
																		AT5G36738	1	477	484	AGACTTTT
																		AT5G36739	1	477	484	AGACTTTT
																		AT5G36960	1	395	402	AGACTTTT
																		AT5G37450	1	490	497	AGACTTTT
																		AT5G37510	1	294	287	AAAAGTCT
																		AT5G37750	1	91	84	AAAAGTCT
																		AT5G37770	1	76	69	AAAAGTCT
																		AT5G38240	1	478	471	AAAAGTCT
																		AT5G38260	1	345	338	AAAAGTCT
																		AT5G38350	1	97	104	AGACTTTT
																		AT5G38480	1	257	250	AAAAGTCT
																		AT5G38950	1	396	403	AGACTTTT
																		AT5G39024	1	179	172	AAAAGTCT
																		AT5G39030	1	59	52	AAAAGTCT
																		AT5G39080	1	71	78	AGACTTTT
																		AT5G39290	1	25	32	AGACTTTT
																		AT5G39380	1	144	137	AAAAGTCT
																		AT5G39660	1	257	264	AGACTTTT
																		AT5G39790	1	93	86	AAAAGTCT
																		AT5G39820	1	34	41	AGACTTTT
																		AT5G39970	1	496	489	AAAAGTCT
																		AT5G39995	1	55	62	AGACTTTT
																		AT5G40000	1	397	404	AGACTTTT
																		AT5G40190	1	435	428	AAAAGTCT
																		AT5G40200	1	465	472	AGACTTTT
																		AT5G40212	1	136	143	AGACTTTT
																		AT5G40480	1	217	210	AAAAGTCT
																		AT5G40530	1	45	38	AAAAGTCT
																		AT5G40720	1	278	285	AGACTTTT
																		AT5G40760	1	73	66	AAAAGTCT
																		AT5G41010	1	442	449	AGACTTTT
																		AT5G41050	1	264	257	AAAAGTCT
																		AT5G41060	1	43	50	AGACTTTT
																		AT5G41540	1	217	210	AAAAGTCT
																		AT5G41720	1	59	66	AGACTTTT
																		AT5G41900	1	304	297	AAAAGTCT
																		AT5G41905	1	14	21	AGACTTTT
																		AT5G42040	1	125	132	AGACTTTT
																		AT5G42050	1	316	309	AAAAGTCT
																		AT5G42210	1	355	362	AGACTTTT
																		AT5G42530	1	426	433	AGACTTTT
																		AT5G42565	1	158	165	AGACTTTT
																		AT5G42568	1	324	317	AAAAGTCT
																		AT5G42790	1	193	200	AGACTTTT
																		AT5G43470	1	347	354	AGACTTTT
																		AT5G43720	1	185	178	AAAAGTCT
																		AT5G43730	1	50	57	AGACTTTT
																		AT5G43755	1	39	32	AAAAGTCT
																		AT5G44240	1	412	419	AGACTTTT
																		AT5G44320	1	136	129	AAAAGTCT
																		AT5G44330	1	281	288	AGACTTTT
																		AT5G44560	1	173	180	AGACTTTT
																		AT5G44568	1	469	476	AGACTTTT
																		AT5G44575	1	213	206	AAAAGTCT
																		AT5G44580	1	159	152	AAAAGTCT
																		AT5G44582	1	129	136	AGACTTTT
																		AT5G44830	1	475	482	AGACTTTT
																		AT5G44990	1	415	422	AGACTTTT
																		AT5G45050	1	304	311	AGACTTTT
																		AT5G45307	1	295	302	AGACTTTT
																		AT5G46085	1	453	446	AAAAGTCT
																		AT5G46250	1	490	483	AAAAGTCT
																		AT5G46260	1	31	38	AGACTTTT
																		AT5G46297	1	418	425	AGACTTTT
																		AT5G46450	1	394	387	AAAAGTCT
																		AT5G46490	1	347	340	AAAAGTCT
																		AT5G46520	1	254	247	AAAAGTCT
																		AT5G46595	1	17	10	AAAAGTCT
																		AT5G46880	1	434	427	AAAAGTCT
																		AT5G46920	1	62	55	AAAAGTCT
																		AT5G47030	1	91	98	AGACTTTT
																		AT5G47110	1	246	253	AGACTTTT
																		AT5G47120	1	218	211	AAAAGTCT
																		AT5G47140	1	116	109	AAAAGTCT
																		AT5G48310	1	436	429	AAAAGTCT
																		AT5G48770	1	111	104	AAAAGTCT
																		AT5G49000	1	309	316	AGACTTTT
																		AT5G49160	1	208	215	AGACTTTT
																		AT5G49850	1	379	386	AGACTTTT
																		AT5G50111	1	235	242	AGACTTTT
																		AT5G50190	1	77	84	AGACTTTT
																		AT5G50570	1	50	57	AGACTTTT
																		AT5G50580	1	324	317	AAAAGTCT
																		AT5G50670	1	50	57	AGACTTTT
																		AT5G50680	1	282	275	AAAAGTCT
																		AT5G50915	1	43	36	AAAAGTCT
																		AT5G50940	1	346	353	AGACTTTT
																		AT5G50960	1	391	398	AGACTTTT
																		AT5G51590	1	341	348	AGACTTTT
																		AT5G51840	1	23	16	AAAAGTCT
																		AT5G52030	1	27	34	AGACTTTT
																		AT5G52110	1	112	105	AAAAGTCT
																		AT5G52260	1	420	413	AAAAGTCT
																		AT5G52280	1	315	322	AGACTTTT
																		AT5G52797	1	139	146	AGACTTTT
																		AT5G52900	1	85	92	AGACTTTT
																		AT5G53020	1	234	241	AGACTTTT
																		AT5G53045	1	456	449	AAAAGTCT
																		AT5G53048	1	294	301	AGACTTTT
																		AT5G53120	1	77	70	AAAAGTCT
																		AT5G53210	1	46	39	AAAAGTCT
																		AT5G53520	1	221	214	AAAAGTCT
																		AT5G53637	1	407	400	AAAAGTCT
																		AT5G53660	1	297	304	AGACTTTT
																		AT5G53890	1	390	397	AGACTTTT
																		AT5G53895	1	385	392	AGACTTTT
																		AT5G53930	1	282	275	AAAAGTCT
																		AT5G54062	1	66	73	AGACTTTT
																		AT5G54150	1	311	304	AAAAGTCT
																		AT5G54400	1	186	179	AAAAGTCT
																		AT5G54490	1	266	273	AGACTTTT
																		AT5G54600	1	376	369	AAAAGTCT
																		AT5G54720	1	235	228	AAAAGTCT
																		AT5G54860	1	457	450	AAAAGTCT
																		AT5G54890	1	478	485	AGACTTTT
																		AT5G55040	1	114	107	AAAAGTCT
																		AT5G55060	1	209	202	AAAAGTCT
																		AT5G55135	1	458	451	AAAAGTCT
																		AT5G55540	1	42	49	AGACTTTT
																		AT5G56060	1	357	364	AGACTTTT
																		AT5G56075	1	468	461	AAAAGTCT
																		AT5G56210	1	230	223	AAAAGTCT
																		AT5G56230	1	210	217	AGACTTTT
																		AT5G56340	1	454	447	AAAAGTCT
																		AT5G56520	1	217	224	AGACTTTT
																		AT5G56570	1	169	176	AGACTTTT
																		AT5G56580	1	352	359	AGACTTTT
																		AT5G56590	1	150	143	AAAAGTCT
																		AT5G56730	1	89	82	AAAAGTCT
																		AT5G56880	1	64	57	AAAAGTCT
																		AT5G56910	1	378	385	AGACTTTT
																		AT5G56920	1	147	154	AGACTTTT
																		AT5G56975	1	100	107	AGACTTTT
																		AT5G57035	1	437	444	AGACTTTT
																		AT5G57120	1	30	23	AAAAGTCT
																		AT5G57650	1	448	441	AAAAGTCT
																		AT5G57655	1	203	210	AGACTTTT
																		AT5G57910	1	392	385	AAAAGTCT
																		AT5G58090	1	216	209	AAAAGTCT
																		AT5G58320	1	24	17	AAAAGTCT
																		AT5G59170	1	115	108	AAAAGTCT
																		AT5G59440	1	375	382	AGACTTTT
																		AT5G59662	1	271	278	AGACTTTT
																		AT5G59670	1	130	123	AAAAGTCT
																		AT5G60080	1	468	461	AAAAGTCT
																		AT5G60380	1	182	189	AGACTTTT
																		AT5G60820	1	497	490	AAAAGTCT
																		AT5G60900	1	369	376	AGACTTTT
																		AT5G60990	1	202	195	AAAAGTCT
																		AT5G61040	1	53	60	AGACTTTT
																		AT5G61130	1	451	444	AAAAGTCT
																		AT5G61140	1	225	232	AGACTTTT
																		AT5G61280	1	243	250	AGACTTTT
																		AT5G61340	1	223	230	AGACTTTT
																		AT5G61520	1	490	483	AAAAGTCT
																		AT5G61650	1	322	329	AGACTTTT
																		AT5G61710	1	341	348	AGACTTTT
																		AT5G61770	1	184	177	AAAAGTCT
																		AT5G62130	1	447	454	AGACTTTT
																		AT5G62540	1	445	438	AAAAGTCT
																		AT5G62900	1	49	56	AGACTTTT
																		AT5G63225	1	316	309	AAAAGTCT
																		AT5G63310	1	308	315	AGACTTTT
																		AT5G63720	1	176	169	AAAAGTCT
																		AT5G63960	1	308	301	AAAAGTCT
																		AT5G64120	1	13	20	AGACTTTT
																		AT5G64760	1	432	425	AAAAGTCT
																		AT5G64890	1	413	406	AAAAGTCT
																		AT5G65260	1	429	422	AAAAGTCT
																		AT5G65270	1	423	430	AGACTTTT
																		AT5G65640	1	236	229	AAAAGTCT
																		AT5G65800	1	392	385	AAAAGTCT
																		AT5G65910	1	85	78	AAAAGTCT
																		AT5G65980	1	272	265	AAAAGTCT
																		AT5G66360	1	461	454	AAAAGTCT
																		AT5G66390	1	60	53	AAAAGTCT
																		AT5G66680	1	397	390	AAAAGTCT
[truncated: 38 more columns]
