# Supplementary material for: Genomic distribution and context dependent functionality of novel WRKY transcription factor binding sites
Source: BMC Genomics. 2022 Sep 27;23:673. doi: 10.1186/s12864-022-08877-y (PMC9513909; doi:10.1186/s12864-022-08877-y)
Supplement: Supplementary file 3 — Additional file 3: Table S3. A list of 4553 nuclear genes harbouring a WT-box NGACTTTN but not a W-box TTGACY within their 500 bp upstream region. [file 12864_2022_8877_MOESM3_ESM.xlsx]

## Sheet: Tabelle1
Genes harbouring WT-box, but no W-box in a 500 bp upstream region
4553
ID
AT1G01040
AT1G01120
AT1G01190
AT1G01240
AT1G01250
AT1G01300
AT1G01320
AT1G01335
AT1G01400
AT1G01440
AT1G01600
AT1G01610
AT1G01630
AT1G01700
AT1G01870
AT1G01920
AT1G02065
AT1G02136
AT1G02230
AT1G02290
AT1G02330
AT1G02340
AT1G02460
AT1G02470
AT1G02475
AT1G02500
AT1G02560
AT1G02640
AT1G02650
AT1G02770
AT1G02830
AT1G02840
AT1G02860
AT1G03020
AT1G03120
AT1G03165
AT1G03365
AT1G03445
AT1G03510
AT1G03540
AT1G03545
AT1G03570
AT1G03660
AT1G03743
AT1G03746
AT1G03750
AT1G03790
AT1G03800
AT1G03920
AT1G03990
AT1G04000
AT1G04027
AT1G04067
AT1G04073
AT1G04083
AT1G04107
AT1G04127
AT1G04133
AT1G04180
AT1G04183
AT1G04213
AT1G04220
AT1G04230
AT1G04233
AT1G04247
AT1G04290
AT1G04333
AT1G04360
AT1G04363
AT1G04367
AT1G04400
AT1G04425
AT1G04437
AT1G04447
AT1G04467
AT1G04533
AT1G04570
AT1G04580
AT1G04643
AT1G04660
AT1G04670
AT1G04703
AT1G04767
AT1G04778
AT1G04780
AT1G04803
AT1G04810
AT1G04860
AT1G04863
AT1G04883
AT1G04893
AT1G04920
AT1G04943
AT1G04950
AT1G04967
AT1G05003
AT1G05037
AT1G05043
AT1G05150
AT1G05153
AT1G05207
AT1G05217
AT1G05237
AT1G05240
AT1G05260
AT1G05273
AT1G05303
AT1G05323
AT1G05390
AT1G05413
AT1G05447
AT1G05463
AT1G05467
AT1G05557
AT1G05577
AT1G05580
AT1G05587
AT1G05653
AT1G05657
AT1G05683
AT1G05697
AT1G05733
AT1G05750
AT1G05767
AT1G05787
AT1G05790
AT1G05803
AT1G05807
AT1G05810
AT1G05823
AT1G05840
AT1G05843
AT1G05890
AT1G05947
AT1G05963
AT1G05970
AT1G05980
AT1G06002
AT1G06023
AT1G06143
AT1G06170
AT1G06210
AT1G06225
AT1G06303
AT1G06313
AT1G06317
AT1G06330
AT1G06337
AT1G06350
AT1G06353
AT1G06363
AT1G06377
AT1G06387
AT1G06473
AT1G06493
AT1G06515
AT1G06523
AT1G06557
AT1G06567
AT1G06603
AT1G06627
AT1G06630
AT1G06643
AT1G06647
AT1G06707
AT1G06740
AT1G06820
AT1G06830
AT1G06833
AT1G06930
AT1G06953
AT1G06970
AT1G06980
AT1G07010
AT1G07027
AT1G07127
AT1G07140
AT1G07157
AT1G07233
AT1G07243
AT1G07257
AT1G07263
AT1G07273
AT1G07297
AT1G07300
AT1G07323
AT1G07370
AT1G07410
AT1G07447
AT1G07467
AT1G07480
AT1G07483
AT1G07487
AT1G07497
AT1G07503
AT1G07510
AT1G07547
AT1G07550
AT1G07560
AT1G07577
AT1G07590
AT1G07600
AT1G07670
AT1G07700
AT1G07707
AT1G07725
AT1G07743
AT1G07757
AT1G07793
AT1G07820
AT1G07823
AT1G07837
AT1G07885
AT1G07890
AT1G08057
AT1G08070
AT1G08115
AT1G08127
AT1G08137
AT1G08153
AT1G08190
AT1G08200
AT1G08223
AT1G08315
AT1G08317
AT1G08383
AT1G08387
AT1G08400
AT1G08420
AT1G08430
AT1G08465
AT1G08493
AT1G08510
AT1G08523
AT1G08553
AT1G08570
AT1G08580
AT1G08590
AT1G08593
AT1G08657
AT1G08683
AT1G08700
AT1G08723
AT1G08763
AT1G08765
AT1G08785
AT1G08805
AT1G08807
AT1G08815
AT1G08843
AT1G08847
AT1G08855
AT1G08890
AT1G08895
AT1G08900
AT1G08925
AT1G08927
AT1G08940
AT1G08953
AT1G08955
AT1G08993
AT1G09023
AT1G09095
AT1G09130
AT1G09133
AT1G09135
AT1G09153
AT1G09187
AT1G09213
AT1G09225
AT1G09247
AT1G09270
AT1G09320
AT1G09330
AT1G09333
AT1G09337
AT1G09415
AT1G09421
AT1G09447
AT1G09465
AT1G09477
AT1G09493
AT1G09513
AT1G09547
AT1G09565
AT1G09570
AT1G09575
AT1G09580
AT1G09590
AT1G09613
AT1G09665
AT1G09713
AT1G09715
AT1G09720
AT1G09757
AT1G09770
AT1G09775
AT1G09812
AT1G09825
AT1G09837
AT1G09840
AT1G09893
AT1G09903
AT1G09920
AT1G09927
AT1G09930
AT1G09965
AT1G09985
AT1G10050
AT1G10100
AT1G10120
AT1G10270
AT1G10417
AT1G10419
AT1G10460
AT1G10470
AT1G10500
AT1G10510
AT1G10560
AT1G10586
AT1G10620
AT1G10640
AT1G10680
AT1G10715
AT1G10740
AT1G10790
AT1G10875
AT1G10930
AT1G11030
AT1G11090
AT1G11220
AT1G11230
AT1G11270
AT1G11420
AT1G11430
AT1G11520
AT1G11600
AT1G11680
AT1G11684
AT1G11700
AT1G11870
AT1G11880
AT1G11890
AT1G11930
AT1G11980
AT1G12050
AT1G12090
AT1G12160
AT1G12220
AT1G12244
AT1G12411
AT1G12530
AT1G12600
AT1G12660
AT1G12680
AT1G12770
AT1G12780
AT1G12840
AT1G13143
AT1G13180
AT1G13190
AT1G13240
AT1G13280
AT1G13610
AT1G13650
AT1G13720
AT1G13730
AT1G13740
AT1G13760
AT1G13800
AT1G13950
AT1G13990
AT1G14130
AT1G14205
AT1G14210
AT1G14340
AT1G14370
AT1G14480
AT1G14490
AT1G14500
AT1G14530
AT1G14780
AT1G14810
AT1G14820
AT1G14920
AT1G14930
AT1G14950
AT1G15060
AT1G15080
AT1G15090
AT1G15130
AT1G15215
AT1G15250
AT1G15360
AT1G15480
AT1G15520
AT1G15680
AT1G15720
AT1G15772
AT1G15820
AT1G15940
AT1G15950
AT1G16090
AT1G16210
AT1G16220
AT1G16310
AT1G16320
AT1G16340
AT1G16489
AT1G16515
AT1G16520
AT1G16530
AT1G16550
AT1G16570
AT1G16640
AT1G16840
AT1G16850
AT1G17050
AT1G17140
AT1G17160
AT1G17230
AT1G17330
AT1G17470
AT1G17540
AT1G17570
AT1G17615
AT1G17630
AT1G17650
AT1G17660
AT1G17665
AT1G17680
AT1G17700
AT1G17744
AT1G17745
AT1G17750
AT1G17780
AT1G17920
AT1G17930
AT1G17970
AT1G17980
AT1G18030
AT1G18090
AT1G18130
AT1G18150
AT1G18191
AT1G18540
AT1G18570
AT1G18580
AT1G18760
AT1G18800
AT1G18830
AT1G18840
AT1G18871
AT1G19040
AT1G19110
AT1G19115
AT1G19370
AT1G19380
AT1G19400
AT1G19464
AT1G19470
AT1G19620
AT1G19640
AT1G19650
AT1G19690
AT1G19850
AT1G20000
AT1G20010
AT1G20015
AT1G20060
AT1G20065
AT1G20150
AT1G20220
AT1G20400
AT1G20405
AT1G20620
AT1G20687
AT1G20910
AT1G20950
AT1G20970
AT1G20990
AT1G21240
AT1G21280
AT1G21320
AT1G21323
AT1G21400
AT1G21500
AT1G21520
AT1G21560
AT1G21650
AT1G21651
AT1G21690
AT1G21740
AT1G21810
AT1G22020
AT1G22030
AT1G22065
AT1G22110
AT1G22150
AT1G22275
AT1G22350
AT1G22370
AT1G22450
AT1G22630
AT1G22710
AT1G22720
AT1G22800
AT1G22840
AT1G22882
AT1G22890
AT1G22900
AT1G22910
AT1G23030
AT1G23110
AT1G23145
AT1G23180
AT1G23200
AT1G23205
AT1G23220
AT1G23240
AT1G23290
AT1G23480
AT1G23600
AT1G23610
AT1G23700
AT1G23740
AT1G23750
AT1G23780
AT1G23970
AT1G23980
AT1G24060
AT1G24068
AT1G24100
AT1G24110
AT1G24230
AT1G24560
AT1G24625
AT1G24660
AT1G24792
AT1G24880
AT1G25098
AT1G25175
AT1G25330
AT1G25390
AT1G25420
AT1G25422
AT1G25490
AT1G25510
AT1G25540
AT1G26240
AT1G26330
AT1G26490
AT1G26515
AT1G26590
AT1G26710
AT1G26761
AT1G26762
AT1G26910
AT1G26940
AT1G26973
AT1G27100
AT1G27190
AT1G27400
AT1G27435
AT1G27460
AT1G27530
AT1G27540
AT1G27555
AT1G27595
AT1G27690
AT1G27720
AT1G27730
AT1G27740
AT1G27900
AT1G27921
AT1G28010
AT1G28120
AT1G28200
AT1G28260
AT1G28270
AT1G28290
AT1G28306
AT1G28320
AT1G28430
AT1G28455
AT1G28480
AT1G28630
AT1G28710
AT1G28740
AT1G29010
AT1G29030
AT1G29041
AT1G29050
AT1G29071
AT1G29150
AT1G29160
AT1G29170
AT1G29195
AT1G29320
AT1G29590
AT1G29630
AT1G29700
AT1G29860
AT1G30060
AT1G30320
AT1G30350
AT1G30400
AT1G30473
AT1G30690
AT1G30784
AT1G30800
AT1G30890
AT1G30930
AT1G31000
AT1G31020
AT1G31070
AT1G31072
AT1G31080
AT1G31110
AT1G31170
AT1G31200
AT1G31255
AT1G31320
AT1G31355
AT1G31410
AT1G31555
AT1G31600
AT1G31620
AT1G31690
AT1G31780
AT1G31850
AT1G32010
AT1G32080
AT1G32172
AT1G32180
AT1G32190
AT1G32210
AT1G32240
AT1G32260
AT1G32270
AT1G32310
AT1G32330
AT1G32370
AT1G32470
AT1G32480
AT1G32520
AT1G32690
AT1G32790
AT1G32860
AT1G32920
AT1G32930
AT1G32970
AT1G33220
AT1G33250
AT1G33350
AT1G33360
AT1G33400
AT1G33420
AT1G33490
AT1G33500
AT1G33510
AT1G33720
AT1G33730
AT1G33910
AT1G33940
AT1G33950
AT1G33970
AT1G33980
AT1G34049
AT1G34060
AT1G34130
AT1G34180
AT1G34190
AT1G34317
AT1G34760
AT1G34770
AT1G35420
AT1G35440
AT1G35460
AT1G35467
AT1G35500
AT1G35545
AT1G35617
AT1G35620
AT1G35660
AT1G35730
AT1G36070
AT1G36100
AT1G36390
AT1G36922
AT1G37113
AT1G42440
AT1G42480
AT1G42490
AT1G42570
AT1G42680
AT1G43000
AT1G43171
AT1G43190
AT1G43245
AT1G43330
AT1G43415
AT1G43605
AT1G43620
AT1G43800
AT1G44000
AT1G44085
AT1G44125
AT1G44570
AT1G44740
AT1G44820
AT1G45000
AT1G45215
AT1G45221
AT1G45223
AT1G45227
AT1G45230
AT1G45616
AT1G46336
AT1G46768
AT1G47210
AT1G47240
AT1G47250
AT1G47317
AT1G47330
AT1G47460
AT1G47610
AT1G47620
AT1G47630
AT1G47657
AT1G47705
AT1G47813
AT1G47845
AT1G47900
AT1G47930
AT1G47980
AT1G48120
AT1G48140
AT1G48175
AT1G48280
AT1G48325
AT1G48422
AT1G48460
AT1G48670
AT1G48720
AT1G48840
AT1G48860
AT1G49010
AT1G49060
AT1G49130
AT1G49160
AT1G49180
AT1G49190
AT1G49205
AT1G49470
AT1G49475
AT1G49600
AT1G49670
AT1G49680
AT1G49780
AT1G49850
AT1G50050
AT1G50110
AT1G50120
AT1G50220
AT1G50300
AT1G50320
AT1G50350
AT1G50370
AT1G50430
AT1G50490
AT1G50740
AT1G51040
AT1G51050
AT1G51055
AT1G51060
AT1G51070
AT1G51190
AT1G51210
AT1G51260
AT1G51480
AT1G51580
AT1G51660
AT1G51690
AT1G51745
AT1G51990
AT1G52100
AT1G52120
AT1G52130
AT1G52155
AT1G52370
AT1G52380
AT1G52390
AT1G52490
AT1G52620
AT1G52650
AT1G52660
AT1G52690
AT1G52820
AT1G52855
AT1G52870
AT1G52905
AT1G52930
AT1G53000
AT1G53233
AT1G53330
AT1G53360
AT1G53400
AT1G53440
AT1G53460
AT1G53560
AT1G53590
AT1G53635
AT1G53655
AT1G53770
AT1G53780
AT1G53801
AT1G54000
AT1G54140
AT1G54180
AT1G54215
AT1G54217
AT1G54220
AT1G54230
AT1G54300
AT1G54475
AT1G54490
AT1G54540
AT1G54560
AT1G54575
AT1G54590
AT1G54720
AT1G54773
AT1G54780
AT1G54790
AT1G54820
AT1G54840
AT1G55030
AT1G55120
AT1G55130
AT1G55170
AT1G55221
AT1G55280
AT1G55380
AT1G55580
AT1G55625
AT1G55640
AT1G55690
AT1G55803
AT1G55840
AT1G55850
AT1G55880
AT1G55950
AT1G56000
AT1G56150
AT1G56160
AT1G56200
AT1G56280
AT1G56290
AT1G56450
AT1G56520
AT1G56530
AT1G56560
AT1G56600
AT1G56700
AT1G57580
AT1G57590
AT1G57850
AT1G57860
AT1G57906
AT1G58090
AT1G58130
AT1G58170
AT1G58200
AT1G58250
AT1G58310
AT1G58360
AT1G58380
AT1G58684
AT1G58983
AT1G59359
AT1G59560
AT1G59670
AT1G59833
AT1G59940
AT1G59980
AT1G60000
AT1G60030
AT1G60090
AT1G60170
AT1G60190
AT1G60320
AT1G60450
AT1G60490
AT1G60500
AT1G60525
AT1G60530
AT1G60625
AT1G60650
AT1G60740
AT1G60780
AT1G60787
AT1G60815
AT1G60840
AT1G60900
AT1G60940
AT1G60990
AT1G61020
AT1G61065
AT1G61165
AT1G61230
AT1G61370
AT1G61390
AT1G61415
AT1G61560
AT1G61562
AT1G61566
AT1G61610
AT1G61685
AT1G61770
AT1G61870
AT1G61910
AT1G61970
AT1G61980
AT1G62030
AT1G62040
AT1G62045
AT1G62055
AT1G62120
AT1G62300
AT1G62360
AT1G62410
AT1G62421
AT1G62440
AT1G62540
AT1G62580
AT1G62700
AT1G62800
AT1G62880
AT1G62935
AT1G62978
AT1G63000
AT1G63010
AT1G63100
AT1G63120
AT1G63130
AT1G63200
AT1G63260
AT1G63310
AT1G63340
AT1G63370
AT1G63410
AT1G63490
AT1G63510
AT1G63650
AT1G63760
AT1G63780
AT1G63790
AT1G63820
AT1G63830
AT1G63910
AT1G64060
AT1G64130
AT1G64200
AT1G64210
AT1G64230
AT1G64253
AT1G64260
AT1G64280
AT1G64390
AT1G64405
AT1G64450
AT1G64550
AT1G64561
AT1G64570
AT1G64580
AT1G64610
AT1G64633
AT1G64640
AT1G64710
AT1G64720
AT1G64740
AT1G64795
AT1G65030
AT1G65170
AT1G65250
AT1G65300
AT1G65342
AT1G65349
AT1G65420
AT1G65430
AT1G65440
AT1G65560
AT1G65590
AT1G65620
AT1G65700
AT1G65800
AT1G65830
AT1G65990
AT1G66020
AT1G66030
AT1G66060
AT1G66120
AT1G66130
AT1G66230
AT1G66270
AT1G66350
AT1G66440
AT1G66450
AT1G66490
AT1G66540
AT1G66570
AT1G66630
AT1G66650
AT1G66720
AT1G66725
AT1G66730
AT1G66740
AT1G66880
AT1G67010
AT1G67090
AT1G67150
AT1G67265
AT1G67360
AT1G67365
AT1G67400
AT1G67420
AT1G67480
AT1G67490
AT1G67580
AT1G67635
AT1G67660
AT1G67810
AT1G67855
AT1G67860
AT1G67910
AT1G67990
AT1G68090
AT1G68100
AT1G68238
AT1G68260
AT1G68270
AT1G68310
AT1G68320
AT1G68480
AT1G68510
AT1G68520
AT1G68600
AT1G68620
AT1G68825
AT1G69140
AT1G69200
AT1G69310
AT1G69360
AT1G69420
AT1G69670
AT1G69720
AT1G69935
AT1G70020
AT1G70050
AT1G70120
AT1G70170
AT1G70210
AT1G70320
AT1G70340
AT1G70380
AT1G70450
AT1G70505
AT1G70530
AT1G70820
AT1G70890
AT1G70910
AT1G70960
AT1G71010
AT1G71090
AT1G71260
AT1G71300
AT1G71310
AT1G71320
AT1G71720
AT1G71800
AT1G71865
AT1G71920
AT1G71970
AT1G71990
AT1G72130
AT1G72140
AT1G72170
AT1G72230
AT1G72290
AT1G72300
AT1G72410
AT1G72570
AT1G72640
AT1G72670
AT1G72680
AT1G72690
AT1G72700
AT1G72720
AT1G72800
AT1G72950
AT1G72960
AT1G72980
AT1G73065
AT1G73130
AT1G73175
AT1G73210
AT1G73270
AT1G73280
AT1G73290
AT1G73300
AT1G73310
AT1G73370
AT1G73450
AT1G73460
AT1G73470
AT1G73480
AT1G73660
AT1G73805
AT1G73930
AT1G73960
AT1G73965
AT1G74080
AT1G74088
AT1G74100
AT1G74150
AT1G74220
AT1G74230
AT1G74390
AT1G74530
AT1G74540
AT1G74660
AT1G74700
AT1G74750
AT1G74860
AT1G74900
AT1G74940
AT1G75070
AT1G75090
AT1G75140
AT1G75190
AT1G75250
AT1G75360
AT1G75420
AT1G75500
AT1G75510
AT1G75560
AT1G75570
AT1G75730
AT1G75800
AT1G75900
AT1G75910
AT1G75970
AT1G75980
AT1G76010
AT1G76135
AT1G76180
AT1G76210
AT1G76230
AT1G76250
AT1G76260
AT1G76350
AT1G76405
AT1G76470
AT1G76510
AT1G76760
AT1G76780
AT1G76900
AT1G76911
AT1G76940
AT1G76960
AT1G76965
AT1G77020
AT1G77131
AT1G77145
AT1G77150
AT1G77160
AT1G77210
AT1G77220
AT1G77300
AT1G77320
AT1G77460
AT1G77540
AT1G77660
AT1G77730
AT1G77855
AT1G77930
AT1G78030
AT1G78040
AT1G78130
AT1G78140
AT1G78500
AT1G78590
AT1G78620
AT1G78680
AT1G78840
AT1G78865
AT1G78870
AT1G78915
AT1G79080
AT1G79230
AT1G79240
AT1G79340
AT1G79500
AT1G79520
AT1G79529
AT1G79700
AT1G79710
AT1G79810
AT1G80030
AT1G80080
AT1G80245
AT1G80280
AT1G80470
AT1G80540
AT1G80660
AT1G80680
AT1G80740
AT1G80750
AT1G80800
AT1G80850
AT2G00430
AT2G00440
AT2G00550
AT2G00650
AT2G00770
AT2G00840
AT2G00870
AT2G00900
AT2G00910
AT2G00940
AT2G01180
AT2G01200
AT2G01280
AT2G01310
AT2G01330
AT2G01420
AT2G01530
AT2G01690
AT2G01760
AT2G01870
AT2G01918
AT2G01920
AT2G01940
AT2G02100
AT2G02160
AT2G02450
AT2G02493
AT2G02540
AT2G02580
AT2G02590
AT2G02630
AT2G02680
AT2G02700
AT2G02750
AT2G02770
AT2G03000
AT2G03010
AT2G03070
AT2G03291
AT2G03360
AT2G03370
AT2G03450
AT2G03460
AT2G03520
AT2G03560
AT2G03667
AT2G03670
AT2G03821
AT2G03822
AT2G03880
AT2G03934
AT2G03958
AT2G03960
AT2G03980
AT2G04005
AT2G04015
AT2G04032
AT2G04062
AT2G04070
AT2G04175
AT2G04265
AT2G04270
AT2G04380
AT2G04410
AT2G04440
AT2G04485
AT2G04525
AT2G04560
AT2G04605
AT2G04645
AT2G04695
AT2G04755
AT2G04775
AT2G04780
AT2G04845
AT2G04870
AT2G04875
AT2G05075
AT2G05125
AT2G05155
AT2G05245
AT2G05270
AT2G05350
AT2G05360
AT2G05410
AT2G05510
AT2G05520
AT2G05645
AT2G05665
AT2G05825
AT2G05914
AT2G05965
AT2G05975
AT2G05990
AT2G06005
AT2G06050
AT2G06145
AT2G06215
AT2G06455
AT2G06465
AT2G06495
AT2G06500
AT2G06505
AT2G06510
AT2G06562
AT2G06585
AT2G06645
AT2G06705
AT2G06815
AT2G06835
AT2G06845
AT2G06940
AT2G06990
AT2G07005
AT2G07040
AT2G07200
AT2G07225
AT2G07240
AT2G07245
AT2G07275
AT2G07285
AT2G07305
AT2G07636
AT2G07662
AT2G07671
AT2G07691
AT2G07695
AT2G07698
AT2G07718
AT2G07728
AT2G07734
AT2G07746
AT2G07758
AT2G07773
AT2G07787
AT2G07794
AT2G07820
AT2G07830
AT2G07875
AT2G07981
AT2G08015
AT2G08175
AT2G08220
AT2G08260
AT2G08280
AT2G08305
AT2G08390
AT2G08410
AT2G08445
AT2G08450
AT2G08460
AT2G08495
AT2G08515
AT2G08530
AT2G08550
AT2G08650
AT2G08660
AT2G08680
AT2G08690
AT2G08805
AT2G08820
AT2G08825
AT2G08850
AT2G08865
AT2G08905
AT2G08910
AT2G08925
AT2G08930
AT2G08986
AT2G09065
AT2G09175
AT2G09195
AT2G09205
AT2G09260
AT2G09265
AT2G09295
AT2G09320
AT2G09490
AT2G09560
AT2G09590
AT2G09600
AT2G09605
AT2G09635
AT2G09650
AT2G09680
AT2G09710
AT2G09760
AT2G09775
AT2G09825
AT2G09838
AT2G09875
AT2G09905
AT2G10589
AT2G10602
AT2G11623
AT2G11630
AT2G11815
AT2G12205
AT2G12230
AT2G12660
AT2G12880
AT2G13440
AT2G13463
AT2G13540
AT2G13660
AT2G13851
AT2G13900
AT2G13985
AT2G14045
AT2G14095
AT2G14390
AT2G14440
AT2G14510
AT2G14520
AT2G14580
AT2G14620
AT2G14720
AT2G14765
AT2G14850
AT2G15120
AT2G15260
AT2G15325
AT2G15535
AT2G15555
AT2G15630
AT2G15680
AT2G15850
AT2G15960
AT2G15970
AT2G16005
AT2G16018
AT2G16220
AT2G16225
AT2G16290
AT2G16370
AT2G16580
AT2G16620
AT2G16676
AT2G16720
AT2G16740
AT2G16790
AT2G16940
AT2G17000
AT2G17140
AT2G17265
AT2G17300
AT2G17305
AT2G17310
AT2G17477
AT2G17540
AT2G17580
AT2G17670
AT2G17770
AT2G17860
AT2G17890
AT2G17970
AT2G17990
AT2G18000
AT2G18025
AT2G18040
AT2G18060
AT2G18070
AT2G18140
AT2G18196
AT2G18290
AT2G18520
AT2G18530
AT2G18550
AT2G18630
AT2G18660
AT2G18700
AT2G18740
AT2G18780
AT2G18830
AT2G18840
AT2G18950
AT2G19050
AT2G19080
AT2G19110
AT2G19360
AT2G19410
AT2G19430
AT2G19470
AT2G19480
AT2G19530
AT2G19550
AT2G19580
AT2G19700
AT2G19710
AT2G19720
AT2G19730
AT2G19750
AT2G19810
AT2G19850
AT2G19900
AT2G19970
AT2G20100
AT2G20150
AT2G20170
AT2G20330
AT2G20360
AT2G20470
AT2G20480
AT2G20510
AT2G20515
AT2G20560
AT2G20613
AT2G20616
AT2G20618
AT2G20619
AT2G20721
AT2G20722
AT2G20723
AT2G20770
AT2G20810
AT2G20816
AT2G20818
AT2G20820
AT2G20825
AT2G20830
AT2G20850
AT2G20950
AT2G20993
AT2G21160
AT2G21290
AT2G21340
AT2G21500
AT2G21520
AT2G21630
AT2G21730
AT2G21895
AT2G21900
AT2G21920
AT2G21960
AT2G22070
AT2G22140
AT2G22160
AT2G22250
AT2G22300
AT2G22335
AT2G22425
AT2G22450
AT2G22620
AT2G22670
AT2G22770
AT2G22830
AT2G22941
AT2G22955
AT2G22970
AT2G22980
AT2G23050
AT2G23110
AT2G23310
AT2G23350
AT2G23380
AT2G23400
AT2G23440
AT2G23510
AT2G23540
AT2G23570
AT2G23610
AT2G23650
AT2G23680
AT2G23790
AT2G23810
AT2G23830
AT2G23850
AT2G23860
AT2G23890
AT2G23940
AT2G24170
AT2G24200
AT2G24205
AT2G24210
AT2G24220
AT2G24240
AT2G24250
AT2G24395
AT2G24400
AT2G24540
AT2G24545
AT2G24630
AT2G24683
AT2G24720
AT2G24748
AT2G24790
AT2G24940
AT2G24950
AT2G24990
AT2G25011
AT2G25015
AT2G25215
AT2G25270
AT2G25340
AT2G25390
AT2G25400
AT2G25480
AT2G25510
AT2G25530
AT2G25570
AT2G25620
AT2G25670
AT2G25780
AT2G25790
AT2G25830
AT2G25964
AT2G25970
AT2G26120
AT2G26140
AT2G26150
AT2G26230
AT2G26290
AT2G26440
AT2G26455
AT2G26530
AT2G26600
AT2G26695
AT2G26780
AT2G26882
AT2G26900
AT2G27140
AT2G27200
AT2G27210
AT2G27380
AT2G27540
AT2G27690
AT2G27820
AT2G27840
AT2G27850
AT2G27860
AT2G27950
AT2G28330
AT2G28426
AT2G28480
AT2G28510
AT2G28600
AT2G28630
AT2G28650
AT2G28671
AT2G28730
AT2G28815
AT2G28850
AT2G28900
AT2G29140
AT2G29260
AT2G29263
AT2G29270
AT2G29280
AT2G29350
AT2G29370
AT2G29480
AT2G29530
AT2G29540
AT2G29605
AT2G29830
AT2G29870
AT2G30110
AT2G30115
AT2G30140
AT2G30160
AT2G30240
AT2G30260
AT2G30420
AT2G30424
AT2G30450
AT2G30480
AT2G30550
AT2G30650
AT2G30740
AT2G30780
AT2G30890
AT2G30900
AT2G30945
AT2G30990
AT2G31100
AT2G31170
AT2G31190
AT2G31200
AT2G31260
AT2G31300
AT2G31305
AT2G31380
AT2G31400
AT2G31432
AT2G31440
AT2G31751
AT2G31780
AT2G31910
AT2G31920
AT2G32000
AT2G32030
AT2G32290
AT2G32320
AT2G32580
AT2G32620
AT2G32630
AT2G32640
AT2G32660
AT2G32730
AT2G32820
AT2G32835
AT2G32860
AT2G32870
AT2G32880
AT2G32980
AT2G32990
AT2G33051
AT2G33060
AT2G33170
AT2G33190
AT2G33320
AT2G33410
AT2G33420
AT2G33460
AT2G33580
AT2G33610
AT2G33655
AT2G33670
AT2G33705
AT2G33720
AT2G33775
AT2G33793
AT2G33800
AT2G33850
AT2G34040
AT2G34160
AT2G34210
AT2G34280
AT2G34325
AT2G34340
AT2G34410
AT2G34430
AT2G34540
AT2G34670
AT2G34810
AT2G35075
AT2G35240
AT2G35310
AT2G35382
AT2G35615
AT2G35700
AT2G36090
AT2G36120
AT2G36230
AT2G36290
AT2G36295
AT2G36355
AT2G36440
AT2G36460
AT2G36500
AT2G36540
AT2G36640
AT2G36720
AT2G36790
AT2G36840
AT2G36890
AT2G36985
AT2G37110
AT2G37240
AT2G37330
AT2G37362
AT2G37440
AT2G37460
AT2G37480
AT2G37550
AT2G37580
AT2G37610
AT2G37630
AT2G37720
AT2G37760
AT2G37970
AT2G38080
AT2G38140
AT2G38150
AT2G38220
AT2G38320
AT2G38370
AT2G38380
AT2G38430
AT2G38440
AT2G38480
AT2G38580
AT2G38690
AT2G38730
AT2G38740
AT2G38820
AT2G39050
AT2G39090
AT2G39100
AT2G39220
AT2G39280
AT2G39290
AT2G39355
AT2G39375
AT2G39460
AT2G39490
AT2G39500
AT2G39650
AT2G39705
AT2G39740
AT2G39770
AT2G39795
AT2G39850
AT2G39910
AT2G39980
AT2G40000
AT2G40008
AT2G40050
AT2G40060
AT2G40150
AT2G40200
AT2G40240
AT2G40350
AT2G40360
AT2G40435
AT2G40470
AT2G40510
AT2G40670
AT2G40770
AT2G40840
AT2G40900
AT2G40940
AT2G41130
AT2G41180
AT2G41250
AT2G41500
AT2G41505
AT2G41515
AT2G41530
AT2G41540
AT2G41660
AT2G41730
AT2G41800
AT2G41835
AT2G41890
AT2G41960
AT2G42005
AT2G42120
AT2G42150
AT2G42180
AT2G42190
AT2G42220
AT2G42470
AT2G42500
AT2G42540
AT2G42550
AT2G42710
AT2G42730
AT2G42740
AT2G42820
AT2G42870
AT2G42970
AT2G42975
AT2G43040
AT2G43230
AT2G43290
AT2G43340
AT2G43410
AT2G43460
AT2G43465
AT2G43490
AT2G43560
AT2G43640
AT2G43830
AT2G43890
AT2G43920
AT2G43932
AT2G43960
AT2G43970
AT2G43980
AT2G44060
AT2G44065
AT2G44090
AT2G44160
AT2G44460
AT2G44530
AT2G44540
AT2G44550
AT2G44670
AT2G44930
AT2G44995
AT2G45070
AT2G45150
AT2G45260
AT2G45380
AT2G45390
AT2G45400
AT2G45620
AT2G45685
AT2G45770
AT2G45830
AT2G45960
AT2G46040
AT2G46050
AT2G46060
AT2G46100
AT2G46192
AT2G46250
AT2G46610
AT2G46710
AT2G46765
AT2G46850
AT2G46890
AT2G47015
AT2G47180
AT2G47275
AT2G47310
AT2G47440
AT2G47470
AT2G47540
AT2G47610
AT2G47670
AT2G47680
AT2G47740
AT2G48060
AT2G48120
AT2G48121
AT3G00180
AT3G00190
AT3G00440
AT3G00590
AT3G00610
AT3G00690
AT3G00810
AT3G00920
AT3G00975
AT3G01010
AT3G01025
AT3G01055
AT3G01080
AT3G01310
AT3G01313
AT3G01385
AT3G01420
AT3G01470
AT3G01500
AT3G01560
AT3G01710
AT3G01785
AT3G01790
AT3G01915
AT3G02020
AT3G02025
AT3G02045
AT3G02095
AT3G02150
AT3G02210
AT3G02220
AT3G02285
AT3G02300
AT3G02310
AT3G02330
AT3G02335
AT3G02340
AT3G02350
AT3G02410
AT3G02415
AT3G02420
AT3G02430
AT3G02475
AT3G02505
AT3G02530
AT3G02590
AT3G02600
AT3G02640
AT3G02645
AT3G02677
AT3G02685
AT3G02690
AT3G02825
AT3G02875
AT3G02905
AT3G02960
AT3G02975
AT3G02995
AT3G03050
[truncated: 2,556 more rows]
